# Supplementary material for: Transcriptome Analysis of Adipose Tissues from Five Sheep Breeds Reveals Key Genes Involved in Fat Deposition
Source: Genes (Basel). 2026 Jan 17;17(1):93. doi: 10.3390/genes17010093 (PMC12841507; doi:10.3390/genes17010093)
Supplement: Supplementary file 1 [file genes-17-00093-s001.zip]

Archive with 23 entries (21 files):
- Supplementary Figures/
- Supplementary Figures/Supplementary Figure 1.pdf
- Supplementary Figures/Supplementary Figure 10.pdf
- Supplementary Figures/Supplementary Figure 11.pdf
- Supplementary Figures/Supplementary Figure 12.pdf
- Supplementary Figures/Supplementary Figure 13.pdf
- Supplementary Figures/Supplementary Figure 14.pdf
- Supplementary Figures/Supplementary Figure 15.pdf
- Supplementary Figures/Supplementary Figure 2.pdf
- Supplementary Figures/Supplementary Figure 3.pdf
- Supplementary Figures/Supplementary Figure 4.pdf
- Supplementary Figures/Supplementary Figure 5.pdf
- Supplementary Figures/Supplementary Figure 6.pdf
- Supplementary Figures/Supplementary Figure 7.pdf
- Supplementary Figures/Supplementary Figure 8.pdf
- Supplementary Figures/Supplementary Figure 9.pdf
- Supplementary tables/
- Supplementary tables/Table S1.xlsx
- Supplementary tables/Table S2.xlsx
- Supplementary tables/Table S3.xlsx
- Supplementary tables/Table S4.xlsx
- Supplementary tables/Table S5.xlsx
- Supplementary tables/Table S6.xlsx
