# Supplementary material for: Transcriptome Analysis of Adipose Tissues from Five Sheep Breeds Reveals Key Genes Involved in Fat Deposition
Source: Genes (Basel). 2026 Jan 17;17(1):93. doi: 10.3390/genes17010093 (PMC12841507; doi:10.3390/genes17010093)
Supplement: Supplementary file 1 [file genes-17-00093-s001.zip › Supplementary tables/Table S1.xlsx]

## Sheet: Table S1
Table S1: multiqc_star
Sample	total_reads	avg_input_read_length	uniquely_mapped	uniquely_mapped_percent	avg_mapped_read_length	num_splices	num_annotated_splices	num_GTAG_splices	num_GCAG_splices	num_ATAC_splices	num_noncanonical_splices	mismatch_rate	deletion_rate	deletion_length	insertion_rate	insertion_length	multimapped	multimapped_percent	multimapped_toomany	multimapped_toomany_percent	unmapped_mismatches_percent	unmapped_tooshort_percent	unmapped_other_percent	unmapped_mismatches	unmapped_tooshort	unmapped_other
Altay_Caul_1	19297952	300	17312551	89.71	295.71	10052489	9673222	9934571	76743	4680	36495	0.28	0.03	2.32	0.02	1.75	1257978	6.52	34744	0.18	0	3.57	0.01	0	690744	1935
Altay_Caul_10	23324606	300	21170011	90.76	297.05	12568024	11987427	12442794	71713	5897	47620	0.23	0.02	2.29	0.02	1.77	1588540	6.81	19167	0.08	0	2.33	0.01	0	544551	2337
Altay_Caul_2	21802615	300	18989191	87.1	295.82	17241183	16589888	17073346	110118	9836	47883	0.24	0.02	2.29	0.02	1.6	1901829	8.72	10585	0.05	0	4.12	0.01	0	898828	2182
Altay_Caul_3	27209666	300	23566148	86.61	295.48	17946412	17063337	17810758	80380	5256	50018	0.26	0.02	2.28	0.03	1.8	2278119	8.37	42550	0.16	0	4.85	0.01	0	1320127	2722
Altay_Caul_4	28934577	300	27140264	93.8	296.96	27273527	26199734	27004807	199181	16571	52968	0.23	0.02	2.29	0.02	1.78	1193514	4.12	16373	0.06	0	1.99	0.03	0	575746	8680
Altay_Caul_5	26092049	300	24120563	92.44	296.7	22971445	22065072	22770666	145548	10347	44884	0.24	0.03	2.11	0.02	1.71	1181047	4.53	23239	0.09	0	2.91	0.03	0	759371	7829
Altay_Caul_6	29195680	300	27457970	94.05	296.75	27993146	26878846	27737473	191301	16846	47526	0.23	0.02	2.22	0.02	1.75	928908	3.18	10732	0.04	0	2.63	0.1	0	768837	29233
Altay_Caul_7	27670324	300	26111716	94.37	296.65	26273048	25198079	26020454	183880	16474	52240	0.24	0.02	2.33	0.02	1.78	882453	3.19	10009	0.04	0	2.35	0.06	0	649561	16585
Altay_Caul_8	23250799	300	19665270	84.58	295.73	17151806	16421511	17011663	89280	6113	44750	0.26	0.03	1.9	0.02	1.71	950062	4.09	40292	0.17	0	11.14	0.02	0	2590524	4651
Altay_Caul_9	18231577	300	16913223	92.77	296.95	11603716	11240292	11500747	76618	6132	20219	0.21	0.03	2.05	0.02	1.76	819562	4.5	40651	0.22	0	2.5	0.01	0	456316	1825
Altay_Intermuscular_1	20936870	300	19603494	93.63	296.25	18243043	17596950	18076019	116256	11220	39548	0.23	0.02	2.33	0.02	1.68	634440	3.03	11538	0.06	0	3.22	0.07	0	672773	14625
Altay_Intermuscular_10	26712060	300	25219616	94.41	296.89	23206824	22304320	22998118	150536	13375	44795	0.22	0.02	2.06	0.02	1.73	818282	3.06	15051	0.06	0	2.44	0.03	0	651106	8005
Altay_Intermuscular_2	20925759	300	19379865	92.61	297.04	14010990	13641531	13880452	96385	9763	24390	0.2	0.02	2.12	0.02	1.81	977564	4.67	39708	0.19	0	2.51	0.01	0	526524	2098
Altay_Intermuscular_3	26825148	300	25179293	93.86	296.34	26092668	25272635	25851546	181427	14439	45256	0.24	0.02	2.22	0.02	1.62	772216	2.88	10529	0.04	0	3.2	0.02	0	857749	5361
Altay_Intermuscular_4	19960796	300	16350452	81.91	294.04	13157813	12650546	13038468	78171	6286	34888	0.32	0.02	2.12	0.02	1.56	2359090	11.82	17645	0.09	0	6.16	0.02	0	1229617	3992
Altay_Intermuscular_5	18285501	300	16815477	91.96	296.6	15718863	15264945	15574605	111056	9529	23673	0.22	0.02	2.16	0.01	1.81	699022	3.82	21936	0.12	0	4.07	0.02	0	745403	3663
Altay_Intermuscular_6	23847844	300	19113284	80.15	295.62	16126575	15404967	16019916	63785	2600	40274	0.26	0.03	2.31	0.03	1.71	821446	3.44	40408	0.17	0	16.13	0.11	0	3846475	26231
Altay_Intermuscular_7	27945464	300	26450850	94.65	296.87	26276644	25258531	26031204	183837	15164	46439	0.22	0.02	2.36	0.02	1.76	780006	2.79	13645	0.05	0	2.46	0.04	0	689748	11215
Altay_Intermuscular_8	23587227	300	21971012	93.15	296.07	22401599	21557480	22198712	149049	13934	39904	0.25	0.02	2.15	0.02	1.77	841172	3.57	11593	0.05	0	3.21	0.02	0	758723	4727
Altay_Intermuscular_9	33579727	300	30880328	91.96	296.59	30668294	29419939	30434303	168513	13153	52325	0.24	0.02	2.2	0.02	1.73	1243894	3.7	22331	0.07	0	4.23	0.03	0	1423081	10093
Altay_Preirenal_1	22265847	300	19962558	89.66	296.03	19250394	18491395	19079141	107162	9060	55031	0.23	0.02	2.43	0.02	1.67	1366255	6.14	20134	0.09	0	4.11	0.01	0	914675	2225
Altay_Preirenal_10	20282143	300	18208671	89.78	296.31	16314254	15713872	16161721	100005	7186	45342	0.24	0.02	2.3	0.02	1.8	1206715	5.95	28364	0.14	0	4.11	0.02	0	834333	4060
Altay_Preirenal_2	29338558	300	27525418	93.82	296.79	28114913	26997118	27840236	205863	17048	51766	0.24	0.02	2.33	0.02	1.8	1115551	3.8	15651	0.05	0	2.29	0.03	0	673120	8818
Altay_Preirenal_3	25592593	300	24235154	94.7	297.05	23943700	22981116	23712538	172472	14547	44143	0.22	0.02	2.41	0.02	1.77	786588	3.07	13733	0.05	0	2.15	0.03	0	549451	7667
Altay_Preirenal_4	34395681	300	32476742	94.42	296.86	33077342	31758900	32774291	222985	21188	58878	0.24	0.02	2.19	0.02	1.78	1104770	3.21	13555	0.04	0	2.3	0.03	0	790306	10308
Altay_Preirenal_5	25230482	300	22135507	87.73	292.43	22918792	22075284	22717208	146704	12067	42813	0.34	0.02	2.23	0.02	1.72	1033782	4.1	17070	0.07	0	8.07	0.03	0	2036552	7571
Altay_Preirenal_6	27777582	300	25902046	93.25	297.07	26418828	25347660	26178249	164832	12271	63476	0.22	0.02	2.05	0.02	1.74	1162593	4.19	23217	0.08	0	2.47	0.01	0	686945	2781
Altay_Preirenal_7	20397447	300	18484372	90.62	296.62	15524735	15028004	15373845	103151	8215	39524	0.23	0.02	2.23	0.02	1.86	1090279	5.35	25171	0.12	0	3.89	0.02	0	793545	4080
Altay_Preirenal_8	20827761	300	18874063	90.62	296.12	17856545	17224536	17667640	134925	10562	43418	0.25	0.02	2.25	0.02	1.61	1161581	5.58	10946	0.05	0	3.74	0.01	0	779088	2083
Altay_Preirenal_9	19810706	300	17367827	87.67	295.65	13787899	13095640	13650921	70982	4758	61238	0.26	0.02	2.11	0.03	1.85	1648154	8.32	23420	0.12	0	3.88	0.01	0	769322	1983
Altay_Subcutaneous_1	22759420	300	21450710	94.25	296.32	22162641	21538064	21986000	124853	11072	40716	0.23	0.02	2.29	0.02	1.69	640968	2.82	10985	0.05	0	2.85	0.04	0	647667	9090
Altay_Subcutaneous_10	28688931	300	26878592	93.69	296.9	25626783	24599134	25404485	163530	11808	46960	0.23	0.02	1.95	0.02	1.73	1074797	3.75	24334	0.08	0	2.46	0.02	0	705472	5736
Altay_Subcutaneous_2	21154788	300	19631676	92.8	296.33	18614338	17852756	18466059	112086	8231	27962	0.24	0.02	2.25	0.02	1.8	905127	4.28	21275	0.1	0	2.8	0.02	0	592478	4232
Altay_Subcutaneous_3	17045337	300	14473785	84.91	295.92	8378877	8027331	8269280	60766	3601	45230	0.27	0.03	2.38	0.02	1.76	1491083	8.75	26999	0.16	0	6.14	0.04	0	1046651	6819
Altay_Subcutaneous_4	20655653	300	17199723	83.27	293.16	9260554	8759265	9172167	47205	2574	38608	0.35	0.03	2.29	0.03	1.82	1722861	8.34	36161	0.18	0	8.11	0.11	0	1674200	22708
Altay_Subcutaneous_5	20448650	300	18375961	89.86	296.99	11061848	10739444	10955068	80089	5804	20887	0.2	0.02	2.19	0.02	1.85	1448969	7.09	27721	0.14	0	2.9	0.01	0	593951	2048
Altay_Subcutaneous_6	33098775	300	30311517	91.58	296.69	28181014	27109065	27938739	180162	10699	51414	0.25	0.02	2.2	0.02	1.76	1547368	4.68	38027	0.11	0	3.6	0.03	0	1191930	9933
Altay_Subcutaneous_7	28462905	300	24615265	86.48	295.94	21282321	20343358	21134900	87459	5492	54470	0.26	0.03	2.16	0.02	1.84	1155630	4.06	63621	0.22	0	9.16	0.08	0	2605632	22757
Altay_Subcutaneous_8	35407402	300	32775415	92.57	296.6	33546916	32177649	33286762	190865	12564	56725	0.24	0.02	2.12	0.02	1.68	1372511	3.88	31728	0.09	0	3.44	0.03	0	1217133	10615
Altay_Subcutaneous_9	22414217	300	21035138	93.85	296.21	22737494	21899762	22534003	151679	13638	38174	0.24	0.02	2.3	0.02	1.72	699234	3.12	11651	0.05	0	2.94	0.04	0	659225	8969
Altay_Tail_10	30793535	300	29203844	94.84	297.01	29368915	28214014	29088205	211286	16190	53234	0.22	0.02	2.36	0.02	1.8	903253	2.93	15045	0.05	0	2.14	0.04	0	659074	12319
Altay_Tail_1	24531759	300	21807097	88.89	292.78	20846549	20015259	20663097	135013	11756	36683	0.33	0.02	2.14	0.02	1.74	870714	3.55	19274	0.08	0	7.44	0.04	0	1824863	9811
Altay_Tail_2	26330856	300	24552668	93.25	296.54	23509658	22613035	23323955	134959	10193	40551	0.23	0.02	2.27	0.02	1.71	900116	3.42	18821	0.07	0	3.24	0.02	0	853980	5271
Altay_Tail_3	33902393	300	29708731	87.63	295.95	25523022	24330122	25340289	115924	6832	59977	0.24	0.03	2.02	0.02	1.81	1179114	3.48	55915	0.16	0	8.66	0.07	0	2934910	23723
Altay_Tail_4	20549080	300	19377624	94.3	296.47	19062597	18423100	18887753	127366	11596	35882	0.22	0.02	2.28	0.02	1.7	582751	2.84	8679	0.04	0	2.8	0.02	0	575912	4114
Altay_Tail_5	21317814	300	19292525	90.5	295.94	12543264	12121546	12431341	72421	6805	32697	0.23	0.02	2.17	0.02	1.82	1080435	5.07	30929	0.15	0	4.26	0.03	0	907534	6391
Altay_Tail_6	24207474	300	21234318	87.72	295.83	12194726	11579307	12060762	72633	5509	55822	0.29	0.03	2.41	0.02	1.71	2098690	8.67	23617	0.1	0	3.49	0.02	0	846001	4848
Altay_Tail_7	21533447	300	18189240	84.47	295.27	14770340	14153566	14645909	78988	6491	38952	0.27	0.02	2.05	0.02	1.61	2030751	9.43	28050	0.13	0	5.94	0.03	0	1278947	6459
Altay_Tail_8	30864850	300	27282316	88.39	296.1	17849756	16960043	17673395	95714	7192	73455	0.24	0.02	2.28	0.02	1.71	2569638	8.33	29562	0.1	0	3.17	0.01	0	980242	3092
Altay_Tail_9	29002512	300	27325368	94.22	296.89	27854717	26764420	27597230	195787	17069	44631	0.23	0.02	2.31	0.02	1.81	1030540	3.55	14930	0.05	0	2.14	0.04	0	620084	11590
Merino_Caul_1	26575439	300	24132461	90.81	295.9	21502581	20590971	21319259	127401	9557	46364	0.26	0.02	2.1	0.02	1.77	1553670	5.85	23637	0.09	0	3.25	0.01	0	863016	2655
Merino_Caul_10	30848293	300	28874159	93.6	296.98	26489788	25421623	26251797	169161	12658	56172	0.21	0.02	2.08	0.02	1.79	1098161	3.56	21852	0.07	0	2.74	0.03	0	844871	9250
Merino_Caul_2	19893826	300	17703518	88.99	295.82	15178737	14609035	15034763	97412	9582	36980	0.24	0.02	2.18	0.02	1.63	1327072	6.67	9404	0.05	0	4.27	0.02	0	849851	3981
Merino_Caul_3	22200479	300	20155506	90.79	296.26	19109272	18408723	18937957	123232	10729	37354	0.23	0.02	2.11	0.02	1.62	1156180	5.21	10741	0.05	0	3.94	0.02	0	873617	4435
Merino_Caul_4	20539572	300	18288701	89.04	296.29	17538708	16919919	17373434	117552	9826	37896	0.24	0.02	2.06	0.01	1.82	1246997	6.07	20787	0.1	0	4.77	0.02	0	978982	4105
Merino_Caul_5	14568143	300	12659733	86.9	296.15	11762034	11357681	11647542	81640	7115	25737	0.24	0.02	2.16	0.01	1.74	1133059	7.78	12577	0.09	0	5.22	0.01	0	761316	1458
Merino_Caul_6	32503380	300	29615860	91.12	296.73	27748534	26591995	27529684	155946	9632	53272	0.22	0.02	2.14	0.02	1.85	1258654	3.87	24856	0.08	0	4.89	0.04	0	1590996	13014
Merino_Caul_7	30479370	300	28415251	93.23	296.72	25824778	24781651	25592756	167215	12785	52022	0.23	0.02	2.07	0.02	1.75	1140048	3.74	23557	0.08	0	2.93	0.02	0	894409	6105
Merino_Caul_8	25478612	300	22612348	88.75	292.79	22098299	21294213	21898626	151671	12097	35905	0.32	0.02	2.06	0.02	1.77	871921	3.42	18332	0.07	0	7.73	0.03	0	1968372	7639
Merino_Caul_9	24689236	300	22575273	91.44	296.69	20871655	19939229	20711569	112683	6560	40843	0.21	0.02	2.11	0.02	1.74	1050318	4.25	20539	0.08	0	4.16	0.06	0	1028275	14831
Merino_Intermuscular_1	24308166	300	22801593	93.8	296.97	21985887	21149372	21795223	140657	10749	39258	0.22	0.02	2.1	0.02	1.79	855423	3.52	14125	0.06	0	2.6	0.02	0	632162	4863
Merino_Intermuscular_10	30814929	300	29114361	94.48	297	28023343	26998714	27774611	182721	15435	50576	0.22	0.02	2.06	0.02	1.77	944641	3.07	15082	0.05	0	2.39	0.02	0	734697	6148
Merino_Intermuscular_2	23973140	300	22252704	92.82	296.78	21106305	20253463	20936164	119968	8911	41262	0.22	0.02	2	0.02	1.73	904746	3.77	27885	0.12	0	3.26	0.02	0	783001	4804
Merino_Intermuscular_3	27966722	300	26345279	94.2	297.02	25887565	24941870	25656688	173358	14626	42893	0.22	0.02	2.05	0.02	1.8	875349	3.13	16510	0.06	0	2.59	0.02	0	723993	5591
Merino_Intermuscular_4	31427136	300	29258878	93.1	297.21	27292534	26264055	27035138	183293	14288	59815	0.21	0.02	2.05	0.02	1.81	1168087	3.72	27636	0.09	0	3.07	0.03	0	963123	9412
Merino_Intermuscular_5	18665346	300	17388541	93.16	297.21	15259712	14796628	15116902	109214	10884	22712	0.2	0.02	2.05	0.02	1.82	683225	3.66	27598	0.15	0	3.01	0.02	0	562246	3736
Merino_Intermuscular_6	20813922	300	17937760	86.18	294.04	8906109	8477313	8811359	42927	2670	49153	0.3	0.03	2.36	0.03	1.83	887323	4.26	90368	0.43	0	8.79	0.33	0	1829776	68695
Merino_Intermuscular_7	23417370	300	19075141	81.46	295.37	15559325	14890585	15427297	75588	4581	51859	0.25	0.02	2.02	0.02	1.82	2696695	11.52	38985	0.17	0	6.82	0.05	0	1594857	11692
Merino_Intermuscular_8	19491069	300	17272715	88.62	296.12	15421426	14820187	15289372	92644	6633	32777	0.25	0.02	2.05	0.02	1.76	997197	5.12	36696	0.19	0	6.06	0.02	0	1180565	3896
Merino_Intermuscular_9	20282130	300	18185501	89.66	293.47	3180743	2968877	3102930	24033	1255	52525	0.35	0.03	2.57	0.03	1.93	883605	4.36	104530	0.52	0	5.19	0.27	0	1053678	54816
Merino_Preirenal_1	27941066	300	26585087	95.15	296.93	26463994	25410964	26215264	183888	16538	48304	0.21	0.02	2.21	0.02	1.75	709289	2.54	9064	0.03	0	2.26	0.02	0	632033	5593
Merino_Preirenal_10	20133678	300	17894882	88.88	296.28	14940175	14433807	14790598	102610	9100	37867	0.24	0.02	2.18	0.02	1.76	1338809	6.65	23751	0.12	0	4.33	0.02	0	872207	4029
Merino_Preirenal_2	25583351	300	24281651	94.91	296.98	23843805	22898457	23607214	178375	14037	44179	0.22	0.02	2.12	0.02	1.74	739538	2.89	11415	0.04	0	2.13	0.02	0	545624	5123
Merino_Preirenal_3	32535956	300	30582308	94	297.25	30660507	29504988	30384212	213252	15728	47315	0.21	0.02	2.04	0.02	1.83	1144883	3.52	20762	0.06	0	2.41	0.01	0	784747	3256
Merino_Preirenal_4	30915988	300	27756996	89.78	296.72	27252732	26032716	27065972	124556	8296	53908	0.21	0.02	2.06	0.02	1.88	1130283	3.66	30957	0.1	0	6.42	0.05	0	1982313	15439
Merino_Preirenal_5	28746181	300	26764463	93.11	296.93	27951054	26870449	27729025	162296	10841	48892	0.21	0.02	2.03	0.02	1.81	1001390	3.48	22580	0.08	0	3.32	0.02	0	952013	5735
Merino_Preirenal_6	21613587	300	19421041	89.86	295.94	17965800	17292021	17794891	118375	10489	42045	0.24	0.02	2.17	0.02	1.67	1329616	6.15	11235	0.05	0	3.93	0.01	0	849533	2162
Merino_Preirenal_7	21019416	300	18637720	88.67	296.37	14375972	13911926	14241634	95053	9074	30211	0.24	0.02	2.13	0.02	1.79	1267125	6.03	16533	0.08	0	5.21	0.02	0	1093839	4199
Merino_Preirenal_8	20687292	300	18705872	90.42	296.4	15718103	15205077	15567034	106066	9388	35615	0.24	0.02	2.12	0.02	1.79	848762	4.1	15753	0.08	0	5.38	0.02	0	1112768	4137
Merino_Preirenal_9	20295481	300	18204045	89.7	296.14	15469893	14913562	15321990	100655	8254	38994	0.25	0.02	2.06	0.02	1.8	1196856	5.9	29815	0.15	0	4.24	0.02	0	860705	4060
Merino_Subcutaneous_1	25119639	300	23442140	93.32	296.92	22464129	21555758	22279086	132732	9448	42863	0.21	0.02	2.12	0.02	1.79	904093	3.6	17989	0.07	0	2.99	0.02	0	750398	5019
Merino_Subcutaneous_10	19926163	300	17489962	87.77	296.28	12305774	11898243	12179004	86754	8084	31932	0.25	0.02	2.08	0.02	1.74	1486967	7.46	35716	0.18	0	4.57	0.02	0	909538	3980
Merino_Subcutaneous_2	26785242	300	25213189	94.13	296.91	24080926	23191502	23865829	159248	12571	43278	0.22	0.02	2.04	0.02	1.71	965189	3.6	18493	0.07	0	2.18	0.02	0	583022	5349
Merino_Subcutaneous_3	23907311	300	22538649	94.28	297.12	21989577	21166078	21795096	147502	11082	35897	0.21	0.02	2.04	0.02	1.83	775759	3.24	15289	0.06	0	2.4	0.01	0	575217	2397
Merino_Subcutaneous_4	29983753	300	28264687	94.27	296.96	27776744	26783274	27528908	184397	15474	47965	0.22	0.02	2.09	0.02	1.68	980961	3.27	12339	0.04	0	2.39	0.03	0	716769	8997
Merino_Subcutaneous_5	33403790	300	31668282	94.8	297.02	30263832	29171459	29987450	201924	17480	56978	0.22	0.02	2.1	0.02	1.79	981835	2.94	13937	0.04	0	2.19	0.02	0	733042	6694
Merino_Subcutaneous_6	19168323	300	17270953	90.1	296.3	17295421	16619831	17137187	108062	8678	41494	0.23	0.02	2.13	0.02	1.73	1166278	6.08	15643	0.08	0	3.72	0.01	0	713531	1918
Merino_Subcutaneous_7	23691748	300	22200335	93.7	296.23	20825182	20092595	20629013	145054	13487	37628	0.23	0.02	2.22	0.02	1.68	715725	3.02	10528	0.04	0	3.2	0.03	0	758053	7107
Merino_Subcutaneous_8	27336102	300	23126937	84.6	295.14	17738639	16921458	17594198	93241	6055	45145	0.28	0.02	2.15	0.03	1.82	1700215	6.22	50613	0.19	0	8.91	0.08	0	2436461	21876
Merino_Subcutaneous_9	23460976	300	20705833	88.26	295.79	18124255	17358665	17965646	90202	6667	61740	0.25	0.02	2.1	0.02	1.77	1169688	4.99	63275	0.27	0	6.4	0.09	0	1501071	21109
Merino_Tail_1	30422042	300	28003910	92.05	295.83	22798221	21823017	22588503	141042	11437	57239	0.26	0.02	2.13	0.02	1.78	1448805	4.76	34758	0.11	0	3.05	0.02	0	928481	6088
Merino_Tail_10	21377608	300	20119424	94.11	296.5	19863160	19159532	19693886	121714	10882	36678	0.23	0.02	2.19	0.02	1.66	692759	3.24	24113	0.11	0	2.5	0.03	0	534893	6419
Merino_Tail_2	24305890	300	22878404	94.13	296.47	22224721	21393809	22029521	144790	13320	37090	0.23	0.02	2.2	0.02	1.7	775196	3.19	11240	0.05	0	2.6	0.04	0	631337	9713
Merino_Tail_3	19065328	300	16819645	88.22	295.82	13831743	13361214	13698532	90476	8688	34047	0.26	0.02	2.06	0.02	1.65	1461926	7.67	13719	0.07	0	4.01	0.03	0	764320	5718
Merino_Tail_4	25945882	300	24549267	94.62	296.96	23109732	22261822	22900563	152750	12621	43798	0.22	0.02	2.08	0.02	1.8	790591	3.05	11762	0.05	0	2.27	0.02	0	589072	5190
Merino_Tail_5	23638816	300	19653276	83.14	296.05	17017373	16263677	16904825	69451	4394	38703	0.23	0.03	2.02	0.02	1.89	840323	3.55	29876	0.13	0	13.12	0.06	0	3101159	14182
Merino_Tail_6	26478440	300	24806386	93.69	296.99	24642898	23689638	24444609	149679	10132	38478	0.21	0.02	2.04	0.02	1.79	889801	3.36	31546	0.12	0	2.82	0.02	0	745420	5287
Merino_Tail_7	31806293	300	29975878	94.25	297.13	31986248	30848498	31711959	210489	16513	47287	0.21	0.02	1.99	0.02	1.76	1092628	3.44	16912	0.05	0	2.25	0.01	0	717685	3190
Merino_Tail_8	26434441	300	24976411	94.48	297.09	24547029	23648777	24331445	159782	12647	43155	0.21	0.02	2.06	0.02	1.83	836380	3.16	13296	0.05	0	2.29	0.01	0	605709	2645
Merino_Tail_9	20387329	300	18752276	91.98	295.07	17725424	17065866	17557900	118392	10958	38174	0.29	0.02	2.12	0.02	1.66	677748	3.32	16403	0.08	0	4.59	0.03	0	934792	6110
SH_Caul_1	28444024	300	26581589	93.45	296.27	25425510	24552053	25197542	161252	15025	51691	0.23	0.02	2.38	0.02	1.69	818831	2.88	12827	0.05	0	3.58	0.04	0	1019387	11390
SH_Caul_10	31966128	300	28314705	88.58	292.61	27444685	26418124	27183662	173714	17151	70158	0.33	0.02	2.14	0.02	1.79	1123811	3.52	18019	0.06	0	7.83	0.02	0	2503199	6394
SH_Caul_2	23668497	300	21978928	92.86	296	20423234	19687957	20247114	125311	12626	38183	0.24	0.02	2.3	0.02	1.71	725095	3.06	16955	0.07	0	3.98	0.02	0	942781	4738
SH_Caul_3	21449769	300	20025471	93.36	296.27	19321317	18649249	19141567	126357	11285	42108	0.23	0.02	2.26	0.02	1.71	643223	3	12444	0.06	0	3.56	0.02	0	764337	4294
SH_Caul_4	22983226	300	21476838	93.45	296.09	20470727	19747003	20283278	132025	11986	43438	0.24	0.02	2.23	0.02	1.71	656901	2.86	11538	0.05	0	3.62	0.03	0	831062	6887
SH_Caul_5	21849610	300	20395554	93.35	295.97	20322993	19568840	20144447	125578	12223	40745	0.24	0.02	2.4	0.02	1.67	662165	3.03	8658	0.04	0	3.54	0.04	0	774482	8751
SH_Caul_6	21712112	300	20318720	93.58	296.47	19817908	19107798	19636209	124152	12558	44989	0.24	0.02	2.27	0.02	1.74	789669	3.64	9779	0.05	0	2.71	0.02	0	589593	4351
SH_Caul_7	26099010	300	24397187	93.48	296.41	24565702	23552112	24338030	164985	14048	48639	0.24	0.02	2.36	0.02	1.76	1001994	3.84	16569	0.06	0	2.52	0.1	0	657181	26079
SH_Caul_8	21217108	300	19831565	93.47	296.14	19349019	18618232	19180480	124005	11392	33142	0.24	0.02	2.2	0.02	1.73	747337	3.52	13126	0.06	0	2.9	0.04	0	616576	8504
SH_Caul_9	22121901	300	20839561	94.2	296.75	20208344	19416704	20020534	138477	11951	37382	0.23	0.02	2.21	0.02	1.84	680570	3.08	10201	0.05	0	2.61	0.06	0	578275	13294
SH_Intermuscular_1	25438948	300	23616175	92.83	295.89	21797868	20964487	21596836	138713	13792	48527	0.25	0.02	2.34	0.02	1.68	814291	3.2	9946	0.04	0	3.89	0.04	0	988373	10163
SH_Intermuscular_10	26857291	300	24514158	91.28	296.24	22311575	21381278	22142415	116165	6506	46489	0.23	0.02	2.05	0.02	1.72	1071903	3.99	29340	0.11	0	4.61	0.02	0	1236525	5365
SH_Intermuscular_2	24865209	300	23220828	93.39	296.25	21742915	20973399	21549277	140717	12507	40414	0.23	0.02	2.29	0.02	1.66	769109	3.09	8316	0.03	0	3.47	0.02	0	861988	4968
SH_Intermuscular_3	19952507	300	18273386	91.58	294.99	17027675	16423630	16876827	107403	10195	33250	0.3	0.02	2.27	0.02	1.67	691522	3.47	12369	0.06	0	4.86	0.02	0	971233	3997
SH_Intermuscular_4	21156588	300	19659834	92.93	296.31	18685705	18024980	18514534	123061	10980	37130	0.23	0.02	2.23	0.02	1.69	678067	3.2	11824	0.06	0	3.79	0.02	0	802627	4236
SH_Intermuscular_5	22973400	300	21403601	93.17	296	19776767	19092495	19597889	125075	11569	42234	0.24	0.02	2.2	0.02	1.7	679533	2.96	14995	0.07	0	3.79	0.02	0	870676	4595
SH_Intermuscular_6	31089711	300	25071605	80.64	295.23	20104839	19113982	19974269	74131	3583	52856	0.26	0.03	2.25	0.02	1.67	924214	2.97	40790	0.13	0	16.17	0.09	0	5025133	27969
SH_Intermuscular_7	19825797	300	18643050	94.03	296.53	18249312	17625326	18086563	120627	12615	29507	0.24	0.02	2.27	0.02	1.87	680788	3.43	11962	0.06	0	2.44	0.03	0	484046	5951
SH_Intermuscular_8	27593422	300	25581342	92.71	296.33	23525733	22582254	23342141	136208	9293	38091	0.24	0.02	2.33	0.02	1.67	1060718	3.84	20364	0.07	0	3.32	0.05	0	917185	13813
SH_Intermuscular_9	26025171	300	22848380	87.79	292.38	23286033	22467918	23091756	143059	14198	37020	0.34	0.02	2.1	0.02	1.75	1007986	3.87	14327	0.06	0	8.26	0.02	0	2149274	5204
SH_Preirenal_1	29168164	300	27590941	94.59	296.8	28056328	26982532	27804037	182751	16840	52700	0.23	0.02	2.23	0.02	1.73	934787	3.2	11513	0.04	0	2.14	0.02	0	625081	5842
SH_Preirenal_9	59310285	300	53349923	89.95	293.22	43519956	41963410	43118480	279957	25812	95707	0.36	0.02	2.06	0.02	1.62	3527094	5.95	50510	0.09	0	4	0.01	0	2376816	5942
SH_Preirenal_10	44506789	300	39906210	89.66	293.02	32722025	31551401	32420959	210199	19140	71727	0.36	0.02	2.06	0.02	1.63	2608083	5.86	38202	0.09	0	4.38	0.01	0	1949842	4452
SH_Preirenal_2	24482650	300	22939283	93.7	296.58	22672107	21793226	22467611	153068	12981	38447	0.24	0.02	2.25	0.02	1.8	863405	3.53	12322	0.05	0	2.58	0.15	0	630956	36684
SH_Preirenal_3	21353918	300	20016674	93.74	296.32	20044147	19318078	19874275	128003	12091	29778	0.24	0.02	2.14	0.02	1.74	738098	3.46	8531	0.04	0	2.74	0.03	0	584218	6397
SH_Preirenal_4	26697262	300	25161033	94.25	296.86	25239984	24279270	25009333	169703	14845	46103	0.23	0.02	2.19	0.02	1.82	867595	3.25	11269	0.04	0	2.42	0.04	0	646676	10689
SH_Preirenal_5	21128858	300	19601462	92.77	295.79	17717254	17030570	17552378	118831	10499	35546	0.25	0.02	2.35	0.02	1.68	673623	3.19	8446	0.04	0	3.97	0.03	0	838987	6340
SH_Preirenal_6	22811138	300	21233928	93.09	296.17	19757716	19020860	19584813	120721	11812	40370	0.24	0.02	2.35	0.02	1.71	763491	3.35	14531	0.06	0	3.49	0.02	0	794634	4554
SH_Preirenal_7	19882432	300	17700694	89.03	294.75	15197627	14668604	15077322	81068	5726	33511	0.3	0.02	2.17	0.02	1.73	851694	4.28	22678	0.11	0	6.55	0.03	0	1301405	5961
SH_Preirenal_8	21979956	300	20354703	92.61	296.11	18583240	17914044	18415305	111573	10074	46288	0.24	0.02	2.15	0.02	1.74	842883	3.83	14287	0.07	0	3.48	0.02	0	763694	4389
SH_Subcutaneous_10	24099874	300	22324651	92.63	295.95	21424230	20665960	21247822	123294	11393	41721	0.24	0.02	2.33	0.02	1.65	864576	3.59	20618	0.09	0	3.67	0.02	0	885205	4824
SH_Subcutaneous_1	19587960	300	18260747	93.22	296.36	17052040	16435691	16901328	107785	9391	33536	0.22	0.02	2.23	0.02	1.68	646055	3.3	15103	0.08	0	3.38	0.02	0	662137	3918
SH_Subcutaneous_3	21121511	300	19435530	92.02	294.95	17352041	16755859	17195233	110344	10642	35822	0.3	0.02	2.16	0.02	1.68	673014	3.19	12624	0.06	0	4.71	0.02	0	996113	4230
SH_Subcutaneous_2	40045124	299	33791741	84.38	295.75	22754330	21750040	22468711	161807	14534	109278	0.27	0.02	2.26	0.02	1.95	4161540	10.39	33635	0.08	0	5.07	0.07	0	2030178	28030
SH_Subcutaneous_4	21696867	300	19211752	88.55	292.45	18621451	17955575	18454398	123213	9716	34124	0.34	0.02	2.15	0.02	1.66	795155	3.66	13867	0.06	0	7.7	0.02	0	1671751	4342
SH_Subcutaneous_5	38601629	300	35433479	91.79	296.16	35504961	34116831	35225432	210877	12790	55862	0.27	0.03	1.98	0.02	1.79	1789213	4.64	58701	0.15	0	3.39	0.03	0	1308655	11581
SH_Subcutaneous_6	31763939	300	28658977	90.22	296.5	28828408	27645483	28618459	154367	10567	45015	0.24	0.02	2.22	0.02	1.81	1262158	3.97	29403	0.09	0	5.68	0.03	0	1803873	9528
SH_Subcutaneous_7	22448265	300	21091433	93.96	296.44	19337790	18633768	19160386	128427	12411	36566	0.24	0.02	2.17	0.02	1.9	695837	3.1	11550	0.05	0	2.86	0.04	0	640487	8958
SH_Subcutaneous_8	43530358	300	41159303	94.55	296.92	38684510	37282804	38335938	256175	23353	69044	0.23	0.02	2.09	0.02	1.87	1344481	3.09	17713	0.04	0	2.29	0.03	0	995815	13046
SH_Subcutaneous_9	20963265	300	19749376	94.21	296.49	18709706	18056014	18545912	116095	11131	36568	0.22	0.02	2.37	0.02	1.66	608072	2.9	8186	0.04	0	2.83	0.02	0	593437	4194
SH_Tail_10	21050491	300	19125838	90.86	295.73	16283087	15628882	16155314	86905	6575	34293	0.25	0.02	2.38	0.02	1.72	806853	3.83	43393	0.21	0	5.06	0.04	0	1065980	8427
SH_Tail_1	21679007	300	19941192	91.98	296.22	19781189	19085650	19621588	117066	8100	34435	0.23	0.02	2.15	0.02	1.73	773157	3.57	30218	0.14	0	4.29	0.02	0	930104	4336
SH_Tail_2	24197712	300	22513679	93.04	296.08	21408449	20689005	21218957	135595	12615	41282	0.24	0.02	2.17	0.02	1.71	737291	3.05	14964	0.06	0	3.83	0.02	0	926938	4840
SH_Tail_3	43271664	300	36158599	83.56	295.63	25545266	24386966	25247345	178470	15582	103869	0.27	0.02	2.26	0.02	1.85	4932825	11.4	40306	0.09	0	4.89	0.06	0	2113995	25939
SH_Tail_4	29976608	300	28421187	94.81	296.81	28116025	27059650	27863848	192309	15690	44178	0.23	0.02	2.27	0.02	1.8	906046	3.02	15452	0.05	0	2.07	0.04	0	621906	12017
SH_Tail_5	30847983	300	28385545	92.02	296.16	27825278	26670790	27599745	170317	11151	44065	0.26	0.03	2.09	0.02	1.83	1386960	4.5	43947	0.14	0	3.33	0.02	0	1025373	6158
SH_Tail_6	30559680	300	28851686	94.41	296.71	27101931	25976244	26858696	185256	15227	42752	0.23	0.02	2.21	0.02	1.83	948076	3.1	19764	0.06	0	2.38	0.05	0	724924	15230
SH_Tail_7	29517964	300	27775389	94.1	296.82	27852747	26667955	27594098	189514	15144	53991	0.23	0.02	2.22	0.02	1.91	985393	3.34	20961	0.07	0	2.43	0.06	0	718481	17740
SH_Tail_8	26406416	300	22477776	85.12	294.37	18604880	17811646	18464421	85724	4645	50090	0.28	0.04	1.92	0.03	1.87	981461	3.72	38011	0.14	0	10.9	0.12	0	2877489	31679
SH_Tail_9	19226847	300	17926335	93.24	296.09	17084378	16513428	16948136	96163	8785	31294	0.23	0.02	2.32	0.02	1.67	563046	2.93	16074	0.08	0	3.74	0.01	0	719468	1924
Tib_Caul_1	21427444	300	19617834	91.55	295.94	16246127	15667870	16094685	100955	10030	40457	0.26	0.02	2.23	0.02	1.82	1002355	4.68	23429	0.11	0	3.63	0.03	0	777401	6425
Tib_Caul_10	20229132	300	18524285	91.57	296.08	12788229	12382011	12661717	87615	9108	29789	0.25	0.03	2.18	0.02	1.82	765269	3.78	31773	0.16	0	4.46	0.03	0	901739	6066
Tib_Caul_2	20421355	300	18894170	92.52	296.24	15450880	14918855	15312636	95671	9845	32728	0.24	0.02	2.23	0.02	1.79	767323	3.76	13802	0.07	0	3.63	0.03	0	739945	6115
Tib_Caul_3	20696182	300	19069570	92.14	295.94	16678336	16101300	16528127	103514	10834	35861	0.26	0.02	2.18	0.02	1.73	857089	4.14	26503	0.13	0	3.56	0.03	0	736811	6209
Tib_Caul_4	21575672	300	19902226	92.24	295.93	16085031	15513827	15939892	99805	9747	35587	0.26	0.02	2.19	0.02	1.78	869522	4.03	17000	0.08	0	3.62	0.02	0	782600	4324
Tib_Caul_5	22931902	300	21431824	93.46	296.61	22067356	21261926	21867472	149909	14451	35524	0.23	0.02	2.23	0.02	1.91	778550	3.4	9718	0.04	0	3.07	0.03	0	704922	6888
Tib_Caul_6	22447248	300	20718358	92.3	296.2	24772979	23877361	24547516	172449	14652	38362	0.25	0.02	2.19	0.02	1.82	836334	3.73	10365	0.05	0	3.91	0.02	0	877701	4490
Tib_Caul_7	23429125	300	21898178	93.47	296.57	26614721	25730961	26385275	180624	16108	32714	0.23	0.02	2.12	0.01	1.68	803476	3.43	9804	0.04	0	3.05	0.02	0	712992	4675
Tib_Caul_8	22244307	300	20677101	92.95	296.28	24703179	23812208	24487239	163489	14660	37791	0.24	0.02	2.24	0.02	1.88	717475	3.23	9726	0.04	0	3.74	0.04	0	831116	8889
Tib_Caul_9	22368417	300	20952255	93.67	296.6	25165354	24280586	24942676	177015	14146	31517	0.22	0.02	2.14	0.01	1.79	766780	3.43	9116	0.04	0	2.85	0.02	0	635804	4462
Tib_Intermuscular_1	19900656	300	18006706	90.48	295.85	12714199	12286431	12592780	85261	8795	27363	0.27	0.02	2.2	0.02	1.83	839287	4.22	27680	0.14	0	5.14	0.02	0	1023002	3981
Tib_Intermuscular_10	21452356	300	19839045	92.48	296.27	21597501	20742698	21388233	157870	12449	38949	0.24	0.02	2.24	0.02	1.86	802903	3.74	17485	0.08	0	3.58	0.12	0	767207	25716
Tib_Intermuscular_2	22804119	300	19907749	87.3	294.46	10582448	10081036	10474674	55822	3921	48031	0.3	0.03	2.54	0.03	1.82	1478606	6.48	60372	0.26	0	5.81	0.14	0	1325453	31939
Tib_Intermuscular_3	20878012	300	19372303	92.79	296.56	22488556	21615093	22281401	159919	13704	33532	0.23	0.02	2.17	0.02	1.75	801100	3.84	9096	0.04	0	3.3	0.03	0	689247	6266
Tib_Intermuscular_4	25907036	300	23718937	91.55	295.78	20455723	19558142	20299471	108961	8988	38303	0.26	0.03	2.23	0.03	1.77	1279994	4.94	46757	0.18	0	3.3	0.03	0	853588	7760
Tib_Intermuscular_5	21618610	300	19021369	87.99	294.42	10913184	10415529	10810129	55992	3398	43665	0.3	0.03	2.33	0.03	1.82	925380	4.28	99036	0.46	0	7.02	0.26	0	1516653	56172
Tib_Intermuscular_6	21835293	300	20421003	93.52	296.09	18083283	17397012	17917133	116708	11170	38272	0.24	0.02	2.24	0.02	1.76	676078	3.1	13927	0.06	0	3.29	0.03	0	717740	6545
Tib_Intermuscular_7	23652932	300	22040993	93.19	296.6	28253569	27203723	28004877	188960	15466	44266	0.22	0.02	2.36	0.01	1.91	857542	3.63	8672	0.04	0	3.14	0.02	0	741005	4720
Tib_Intermuscular_8	20236405	300	18064578	89.27	295.85	18582414	17763196	18402789	130266	10558	38801	0.25	0.02	2.18	0.02	1.72	897530	4.44	13604	0.07	0	5.69	0.54	0	1151419	109274
Tib_Intermuscular_9	22525463	300	20856743	92.59	296.24	22939899	21993426	22730571	159132	14016	36180	0.23	0.02	2.23	0.02	1.69	837167	3.72	14469	0.06	0	3.55	0.08	0	799077	18007
Tib_Preirenal_1	22599382	300	21194601	93.78	296.54	20506783	19717660	20322495	137568	12534	34186	0.23	0.02	2.22	0.02	1.87	758578	3.36	11894	0.05	0	2.79	0.02	0	629794	4515
Tib_Preirenal_10	22310641	300	20792474	93.2	296.51	24491644	23585968	24269719	174569	14075	33281	0.23	0.02	2.18	0.02	1.78	819026	3.67	9348	0.04	0	3.07	0.02	0	685328	4465
Tib_Preirenal_2	23567992	300	22081547	93.69	296.78	25006640	24090561	24789117	169291	14364	33868	0.22	0.02	2.21	0.02	1.89	840853	3.57	11395	0.05	0	2.68	0.01	0	631839	2358
Tib_Preirenal_3	20623846	300	19007039	92.16	295.93	14987618	14419336	14841851	92679	9156	43932	0.27	0.02	2.29	0.02	1.84	933427	4.53	16344	0.08	0	3.22	0.02	0	662918	4118
Tib_Preirenal_4	20623891	300	19076064	92.49	296.51	15386398	14821541	15222938	98577	10398	54485	0.24	0.02	2.29	0.02	1.79	878222	4.26	18275	0.09	0	3.14	0.02	0	647208	4122
Tib_Preirenal_5	21027435	300	19344854	92	296.09	17515408	16754065	17344203	102468	9064	59673	0.25	0.02	2.28	0.02	1.8	1062932	5.05	24975	0.12	0	2.81	0.01	0	592565	2109
Tib_Preirenal_6	19917792	300	18163603	91.19	296.18	13440024	12996086	13300972	88966	9569	40517	0.26	0.02	2.19	0.02	1.83	819970	4.12	17836	0.09	0	4.58	0.02	0	912399	3984
Tib_Preirenal_7	19385365	300	17409823	89.81	295.86	13754530	13280600	13611374	91628	7649	43879	0.26	0.03	2.25	0.02	1.95	880806	4.54	41513	0.21	0	5.42	0.02	0	1049351	3872
Tib_Preirenal_8	21612677	300	20248262	93.69	296.48	22490129	21703422	22294290	151731	14162	29946	0.23	0.02	2.15	0.02	1.74	760464	3.52	10698	0.05	0	2.73	0.02	0	588938	4315
Tib_Preirenal_9	21322884	300	19856616	93.12	296.51	23204608	22367080	22994768	159531	13690	36619	0.23	0.02	2.22	0.02	1.85	797290	3.74	12059	0.06	0	3.06	0.02	0	652653	4266
Tib_Subcutaneous_1	21332146	300	19959600	93.57	296.49	21775818	21033555	21583540	145146	12362	34770	0.23	0.02	2.25	0.02	1.74	702574	3.29	7865	0.04	0	3.09	0.02	0	657849	4258
Tib_Subcutaneous_10	22441262	300	20851551	92.92	296.26	21644874	20888739	21453606	143049	12403	35816	0.24	0.02	2.23	0.02	1.67	798336	3.56	12440	0.06	0	3.44	0.03	0	772201	6734
Tib_Subcutaneous_2	21644154	300	19814161	91.55	296.19	21901040	21039673	21688853	156813	12101	43273	0.24	0.02	2.21	0.02	1.74	927510	4.29	10860	0.05	0	4.1	0.02	0	887295	4328
Tib_Subcutaneous_3	25097561	300	22966150	91.51	295.95	24895470	23857348	24659657	179637	14573	41603	0.24	0.02	2.24	0.02	1.66	980493	3.91	13640	0.05	0	4.5	0.03	0	1129746	7532
Tib_Subcutaneous_4	21726574	300	20177756	92.87	296.4	20677336	19966088	20485805	145214	11465	34852	0.23	0.02	2.2	0.02	1.83	768064	3.54	13602	0.06	0	3.49	0.04	0	758459	8693
Tib_Subcutaneous_5	21526075	300	20010106	92.96	296.23	21960229	21236518	21762384	155476	11613	30756	0.24	0.02	2.2	0.02	1.78	753863	3.5	9732	0.05	0	3.47	0.02	0	748062	4312
Tib_Subcutaneous_6	20200214	300	18671522	92.43	296.16	15994554	15463213	15855615	98652	9616	30671	0.26	0.02	2.26	0.02	1.9	812896	4.02	18311	0.09	0	3.43	0.02	0	693442	4043
Tib_Subcutaneous_7	20485940	300	18994574	92.72	296.22	16069962	15520628	15920670	105480	11215	32597	0.25	0.02	2.21	0.02	1.82	657422	3.21	12552	0.06	0	3.92	0.09	0	802957	18435
Tib_Subcutaneous_8	21409362	300	19743689	92.22	295.96	17630920	17028817	17470148	113837	11816	35119	0.26	0.02	2.2	0.02	1.78	868564	4.06	21745	0.1	0	3.59	0.03	0	768938	6426
Tib_Subcutaneous_9	20719821	300	19230428	92.81	295.98	16010869	15492326	15867759	100600	10942	31568	0.26	0.02	2.19	0.02	1.81	739351	3.57	18854	0.09	0	3.51	0.02	0	727045	4143
Tib_Tail_10	21408480	300	19974919	93.3	296.19	15622741	15067206	15475102	102388	10865	34386	0.25	0.02	2.22	0.02	1.89	600378	2.8	11571	0.05	0	3.81	0.03	0	815193	6419
Tib_Tail_1	20633616	300	19158819	92.85	296.13	16588284	16042054	16441672	104886	10068	31658	0.26	0.02	2.18	0.02	1.83	765524	3.71	13600	0.07	0	3.35	0.02	0	691544	4129
Tib_Tail_2	21197549	300	19492019	91.95	294.98	17575311	16917323	17413783	118427	10662	32439	0.3	0.02	2.21	0.02	1.71	720186	3.4	22788	0.11	0	4.51	0.03	0	956195	6361
Tib_Tail_3	20703651	300	19393717	93.67	296.25	19641015	18959170	19462879	131419	12579	34138	0.24	0.02	2.26	0.02	1.71	651143	3.15	14643	0.07	0	3.08	0.03	0	637934	6214
Tib_Tail_4	23675988	300	22218979	93.85	296.59	24438853	23603723	24220851	162067	14367	41568	0.22	0.02	2.26	0.02	1.81	802007	3.39	10618	0.04	0	2.7	0.03	0	637303	7081
Tib_Tail_5	21690738	300	20119240	92.75	296.42	23575112	22757611	23358107	169263	12993	34749	0.24	0.02	2.22	0.02	1.82	911307	4.2	11633	0.05	0	2.97	0.02	0	644220	4338
Tib_Tail_6	21045118	300	19599814	93.13	295.99	19483561	18728492	19298420	138367	12361	34413	0.25	0.02	2.2	0.02	1.69	730669	3.47	15450	0.07	0	3.26	0.06	0	686549	12636
Tib_Tail_7	22073560	300	20374011	92.3	296.24	22686981	21831731	22484627	154310	11050	36994	0.24	0.02	2.33	0.02	1.92	916587	4.15	19573	0.09	0	3.36	0.1	0	741326	22063
Tib_Tail_8	20032427	300	18699294	93.35	296.42	21045817	20295777	20852542	150571	12870	29834	0.23	0.02	2.22	0.02	1.8	715290	3.57	8326	0.04	0	3.01	0.03	0	603502	6015
Tib_Tail_9	20504744	300	18762480	91.5	296.09	15734847	15224500	15589499	104215	10758	30375	0.25	0.02	2.23	0.02	1.91	784438	3.83	20745	0.1	0	4.54	0.03	0	930929	6152
Wadi_Caul_1	18423918	300	17101916	92.82	296.47	17376793	16734065	17226018	110620	10700	29455	0.23	0.02	2.36	0.02	1.67	699614	3.8	10932	0.06	0	3.19	0.13	0	587513	23943
Wadi_Caul_10	23454571	300	21785408	92.88	296.18	19149101	18451341	18978548	115371	10322	44860	0.23	0.02	2.36	0.02	1.76	823397	3.51	40762	0.17	0	3.41	0.02	0	800310	4694
Wadi_Caul_2	21426113	300	20068503	93.66	296.63	20290751	19534410	20110352	128040	12375	39984	0.21	0.02	2.22	0.02	1.71	704674	3.29	19418	0.09	0	2.93	0.03	0	627097	6421
Wadi_Caul_3	22312382	300	20753012	93.01	296.38	19583122	18890367	19390060	135628	11678	45756	0.24	0.02	2.27	0.02	1.72	842580	3.78	18178	0.08	0	3.09	0.04	0	689684	8928
Wadi_Caul_4	19091596	300	17816269	93.32	296.48	17626506	16975220	17461688	116492	11065	37261	0.22	0.02	2.23	0.02	1.74	604200	3.16	15376	0.08	0	3.39	0.05	0	646220	9531
Wadi_Caul_5	21264077	300	19816413	93.19	296.4	18643031	17971284	18474074	120366	11162	37429	0.23	0.02	2.26	0.02	1.7	777824	3.66	29039	0.14	0	2.96	0.06	0	628070	12731
Wadi_Caul_6	25477873	300	23517720	92.31	296.2	22480670	21612990	22291093	131687	12028	45862	0.23	0.02	2.25	0.02	1.64	951529	3.73	25080	0.1	0	3.84	0.02	0	978448	5096
Wadi_Caul_7	22715673	300	21006110	92.47	296.09	19228623	18523073	19061176	114884	10018	42545	0.23	0.02	2.26	0.02	1.71	760790	3.35	24716	0.11	0	4.04	0.02	0	919505	4552
Wadi_Caul_8	23700030	300	22102904	93.26	296.21	21147794	20347371	20966879	129953	12370	38592	0.23	0.02	2.29	0.02	1.7	773526	3.26	17805	0.08	0	3.38	0.02	0	801055	4740
Wadi_Caul_9	21166075	300	19812660	93.61	296.21	18941254	18224671	18776158	116157	11593	37346	0.23	0.02	2.28	0.02	1.71	658506	3.11	13448	0.06	0	3.19	0.03	0	675112	6349
Wadi_Intermuscular_1	21878870	300	20525734	93.82	296.77	20863425	20173310	20681869	135058	12984	33514	0.22	0.02	2.36	0.02	1.67	786900	3.6	15782	0.07	0	2.49	0.02	0	546068	4386
Wadi_Intermuscular_10	19603685	300	18405580	93.89	295.61	14478694	13886753	14332771	105881	9020	31022	0.28	0.02	2.27	0.02	1.8	590213	3.01	11682	0.06	0	3.01	0.03	0	590326	5884
Wadi_Intermuscular_2	21088854	300	19639125	93.13	296.46	19252788	18498104	19068872	136701	12842	34373	0.22	0.02	2.2	0.02	1.7	701646	3.33	17218	0.08	0	3.39	0.07	0	716079	14786
Wadi_Intermuscular_3	21523845	300	20087797	93.33	296.33	18934736	18263666	18763649	125184	12368	33535	0.23	0.02	2.24	0.02	1.73	715990	3.33	21435	0.1	0	3.22	0.03	0	692174	6449
Wadi_Intermuscular_4	22299519	300	20941256	93.91	296.65	19971307	19214193	19788864	131171	12887	38385	0.22	0.02	2.19	0.02	1.77	696413	3.12	21357	0.1	0	2.83	0.04	0	631566	8927
Wadi_Intermuscular_5	24624486	300	23027598	93.52	296.46	22126730	21303051	21925677	143156	14339	43558	0.23	0.02	2.21	0.02	1.7	833191	3.38	27006	0.11	0	2.96	0.03	0	729299	7392
Wadi_Intermuscular_6	21270854	300	19556847	91.94	295.21	18366102	17742584	18214132	106905	10892	34173	0.29	0.02	2.19	0.02	1.66	720609	3.39	14469	0.07	0	4.58	0.02	0	974673	4256
Wadi_Intermuscular_7	25326385	300	23689663	93.54	296.19	21429340	20689071	21238094	135872	12515	42859	0.23	0.02	2.26	0.02	1.71	756530	2.99	17927	0.07	0	3.38	0.02	0	857193	5072
Wadi_Intermuscular_8	22026835	300	20563629	93.36	296.13	18281647	17579219	18115344	119575	11317	35411	0.24	0.02	2.27	0.02	1.7	698782	3.17	12139	0.06	0	3.39	0.03	0	745686	6599
Wadi_Intermuscular_9	22865416	300	20838045	91.13	295.7	17627457	16913081	17472415	109419	8197	37426	0.24	0.02	2.28	0.02	1.66	916279	4.01	18111	0.08	0	4.67	0.11	0	1067829	25152
Wadi_Preirenal_1	22361503	300	20911517	93.52	296.45	20973513	20198547	20781620	144180	12352	35361	0.23	0.02	2.37	0.02	1.71	743145	3.32	10764	0.05	0	3.08	0.03	0	689362	6715
Wadi_Preirenal_10	20408543	300	19109303	93.63	296.29	18157507	17484706	17992969	117745	11484	35309	0.23	0.02	2.3	0.02	1.77	655700	3.21	15831	0.08	0	3.03	0.04	0	619530	8179
Wadi_Preirenal_2	23282944	300	21744726	93.39	296.6	22106693	21261058	21899179	154031	12668	40815	0.22	0.02	2.26	0.02	1.71	776615	3.34	18745	0.08	0	3.15	0.04	0	733543	9315
Wadi_Preirenal_3	19217875	300	17900671	93.15	296.4	18234633	17613120	18073871	119638	11101	30023	0.23	0.02	2.22	0.02	1.71	685087	3.56	17729	0.09	0	3.15	0.05	0	604788	9600
Wadi_Preirenal_4	21557494	300	20236889	93.87	296.65	20273714	19534555	20085643	138528	12327	37216	0.22	0.02	2.21	0.02	1.74	662997	3.08	15225	0.07	0	2.95	0.03	0	635916	6467
Wadi_Preirenal_5	20896991	300	19480131	93.22	296.5	19812027	19107639	19629183	129897	13558	39389	0.23	0.02	2.17	0.02	1.7	756962	3.62	18126	0.09	0	3.04	0.03	0	635501	6271
Wadi_Preirenal_6	21237289	300	19492757	91.79	295.09	20086111	19359279	19911800	125460	13220	35631	0.29	0.02	2.19	0.02	1.65	676256	3.18	12004	0.06	0	4.89	0.08	0	1039270	17002
Wadi_Preirenal_7	21066537	300	19483530	92.49	295.16	19159717	18505626	18986413	127882	11283	34139	0.29	0.02	2.2	0.02	1.67	632989	3	11018	0.05	0	4.43	0.02	0	934780	4220
Wadi_Preirenal_8	20952830	300	19281297	92.02	294.93	18269420	17555889	18104628	118936	11867	33989	0.3	0.02	2.23	0.02	1.65	691164	3.3	8982	0.04	0	4.61	0.03	0	965106	6281
Wadi_Preirenal_9	20955398	300	19246692	91.85	294.7	18237063	17535070	18076206	113470	11722	35665	0.31	0.02	2.19	0.02	1.66	686978	3.28	17565	0.08	0	4.76	0.03	0	997874	6289
Wadi_Subcutaneous_1	21768765	300	20474749	94.06	296.51	19152512	18402308	18971401	129050	12596	39465	0.22	0.02	2.24	0.02	1.73	633397	2.91	18215	0.08	0	2.91	0.04	0	633693	8711
Wadi_Subcutaneous_10	19091092	300	17577018	92.07	294.83	16750241	16141431	16600099	108263	9983	31896	0.31	0.02	2.26	0.02	1.74	563954	2.95	15388	0.08	0	4.85	0.05	0	925194	9538
Wadi_Subcutaneous_2	24251171	300	22679069	93.52	296.43	21895450	21096388	21694176	145258	13732	42284	0.23	0.02	2.24	0.02	1.72	732095	3.02	25949	0.11	0	3.29	0.06	0	799478	14580
Wadi_Subcutaneous_3	20650512	300	19454038	94.21	296.78	20728907	19954426	20541385	143552	12438	31532	0.25	0.02	2.34	0.01	1.75	791330	3.83	6616	0.03	0	1.89	0.04	0	390268	8260
Wadi_Subcutaneous_4	20385052	300	18919907	92.81	296.53	20310144	19497555	20133925	127129	11466	37624	0.21	0.02	2.29	0.01	1.67	677334	3.32	14417	0.07	0	3.67	0.13	0	746936	26458
Wadi_Subcutaneous_5	22144888	300	20742529	93.67	296.56	22462376	21710248	22283214	131685	11195	36282	0.22	0.02	2.23	0.01	1.68	772216	3.49	14350	0.06	0	2.75	0.03	0	609148	6645
Wadi_Subcutaneous_6	20632662	300	18959745	91.89	294.84	18906544	18242468	18745322	116014	10494	34714	0.3	0.02	2.23	0.02	1.69	622841	3.02	15594	0.08	0	4.99	0.03	0	1028300	6182
Wadi_Subcutaneous_7	21854972	300	19964295	91.35	294.94	19053561	18411908	18883807	123503	10137	36114	0.3	0.02	2.28	0.02	1.62	717222	3.28	19368	0.09	0	5.25	0.03	0	1147530	6557
Wadi_Subcutaneous_8	20572544	300	18888934	91.82	294.95	17830556	17158083	17673255	112478	10440	34383	0.3	0.02	2.23	0.02	1.65	671849	3.27	11566	0.06	0	4.83	0.03	0	994021	6174
Wadi_Subcutaneous_9	20353660	300	18549854	91.14	294.62	14958884	14385552	14814228	97787	9517	37352	0.31	0.02	2.26	0.02	1.72	726790	3.57	11356	0.06	0	5.17	0.06	0	1053434	12226
Wadi_Tail_1	20589504	300	19331902	93.89	296.67	19995020	19290042	19819125	129303	12846	33746	0.22	0.02	2.35	0.02	1.7	664415	3.23	12429	0.06	0	2.73	0.09	0	562223	18535
Wadi_Tail_10	18348278	300	16656219	90.78	294.56	16450730	15953489	16311685	101226	8649	29170	0.32	0.02	2.37	0.02	1.73	555582	3.03	19405	0.11	0	6.05	0.04	0	1109735	7337
Wadi_Tail_2	25853648	300	24274532	93.89	296.55	23631544	22703466	23409808	165569	15626	40541	0.23	0.02	2.25	0.02	1.75	848953	3.28	39237	0.15	0	2.62	0.06	0	675458	15468
Wadi_Tail_3	20805716	300	19250314	92.52	296.76	19593687	18823880	19405788	147487	10327	30085	0.25	0.02	2.24	0.02	1.83	1056490	5.08	15975	0.08	0	2.27	0.05	0	472529	10408
Wadi_Tail_4	21057439	300	19671397	93.42	296.55	19158153	18340313	18982090	127719	10918	37426	0.22	0.02	2.21	0.02	1.72	709183	3.37	27676	0.13	0	3.05	0.03	0	642860	6323
Wadi_Tail_5	21844448	300	20538499	94.02	296.76	20871052	20037883	20682062	136762	12522	39706	0.22	0.02	2.27	0.02	1.74	719786	3.3	27184	0.12	0	2.52	0.04	0	550245	8734
Wadi_Tail_6	21949189	300	20539914	93.58	295.76	18607248	17819581	18430653	128053	11545	36997	0.27	0.02	2.26	0.02	1.79	702688	3.2	23643	0.11	0	3.06	0.05	0	671964	10980
Wadi_Tail_7	21783884	300	20194755	92.71	296.07	17871302	17212525	17729161	97495	7048	37598	0.23	0.02	2.29	0.02	1.71	782097	3.59	25835	0.12	0	3.57	0.02	0	776845	4352
Wadi_Tail_8	25051225	300	23192328	92.58	296.01	21661880	20838200	21474895	132856	11767	42362	0.24	0.02	2.27	0.02	1.71	843300	3.37	17717	0.07	0	3.94	0.04	0	987851	10029
Wadi_Tail_9	23012511	300	21341727	92.74	296.06	19312655	18578703	19141814	116463	11122	43256	0.24	0.02	2.27	0.02	1.71	754054	3.28	23525	0.1	0	3.85	0.03	0	886299	6906
