# Supplementary material for: Transcriptome Analysis of Adipose Tissues from Five Sheep Breeds Reveals Key Genes Involved in Fat Deposition
Source: Genes (Basel). 2026 Jan 17;17(1):93. doi: 10.3390/genes17010093 (PMC12841507; doi:10.3390/genes17010093)
Supplement: Supplementary file 1 [file genes-17-00093-s001.zip › Supplementary tables/Table S2.xlsx]

## Sheet: Caul_GO
ONTOLOGY	ID	Description	GeneRatio	BgRatio	RichFactor	FoldEnrichment	zScore	pvalue	p.adjust	qvalue	geneID	Count	Group
BP	GO:0030638	polyketide metabolic process	3/22	13/15280	0.230769	160.28	21.8155	7.34008e-07	4.7527e-05	3.68935e-05	LOC101107119/LOC101107809/LOC101106610	3	Mer_Caul vs Alt_Caul
BP	GO:0033559	unsaturated fatty acid metabolic process	3/22	38/15280	0.0789474	54.8325	12.6161	2.11515e-05	0.000391303	0.000303755	LOC101107119/LOC101107809/LOC101106610	3	Mer_Caul vs Alt_Caul
BP	GO:0006631	fatty acid metabolic process	3/22	155/15280	0.0193548	13.4428	5.91217	0.00136845	0.0161103	0.0125059	LOC101107119/LOC101107809/LOC101106610	3	Mer_Caul vs Alt_Caul
BP	GO:0006631	fatty acid metabolic process	7/55	155/15280	0.0451613	12.5466	8.68407	1.30181e-06	0.000193777	0.000170873	PCK1/DBI/FASN/LOC101107119/LOC101107809/LOC101106610/LOC114114084	7	Wad_Caul vs SH_Caul
BP	GO:0006631	fatty acid metabolic process	39/1751	155/15280	0.251613	2.19569	5.38261	1.42092e-06	0.000133196	0.00011556	HACD2/TECR/LOC114114086/ABCD2/ABHD1/PHYH/DECR1/CPT1B/ECHS1/ABHD2/GCDH/PCK2/ACOT6/ACSF2/PCK1/CPT1A/ACSM5/ACSM2B/ACSM3/ALKBH7/HACL1/BRCA1/ACADS/LOC101121185/DBI/ELOVL6/ACACA/SCD/LOC101116843/NDUFAB1/ELOVL3/ACOX2/HADH/ACBD4/FASN/LOC101107119/CYP2D6/LOC101109377/LOC114114084	39	Mer_Caul vs SH_Caul
BP	GO:0033559	unsaturated fatty acid metabolic process	4/55	38/15280	0.105263	29.244	10.4773	1.01252e-05	0.000504773	0.000445108	LOC101107119/LOC101107809/LOC101106610/LOC114114084	4	Wad_Caul vs SH_Caul
BP	GO:0030638	polyketide metabolic process	3/55	13/15280	0.230769	64.1119	13.6822	1.23032e-05	0.000504773	0.000445108	LOC101107119/LOC101107809/LOC101106610	3	Wad_Caul vs SH_Caul
BP	GO:0006631	fatty acid metabolic process	29/1936	155/15280	0.187097	1.47667	2.27193	0.0195626	0.204479	0.183706	PTGR1/TECR/LOC114114086/FAAH/LOC101103602/PHYH/DECR1/ASAH2/PLA2G2C/ECHS1/ABHD2/SLC27A5/ACAA2/LPIN1/ANXA1/ACSF2/ACSM5/ALKBH7/BRCA1/ACADS/ABCD1/LOC101116843/NDUFAB1/ACOX2/ACBD4/FASN/ACAA1/LOC101109377/LOC114114084	29	Mer_Caul vs Tib_Caul
BP	GO:0006631	fatty acid metabolic process	41/1159	155/15280	0.264516	3.48732	8.91675	7.23048e-13	7.18862e-11	6.32116e-11	HACD2/TECR/LOC114114086/ACSL6/ABCD2/ABHD1/PHYH/ACLY/LOC101117028/DECR1/CPT1B/ECHS1/GCDH/ACOT6/ACSF2/PCK1/ACSF3/CPT1A/ACSM2B/OXSM/ACSM3/ALKBH7/HACL1/ACADS/DBI/ELOVL6/ACACA/SCD/LOC101116843/NDUFAB1/ELOVL3/ACOX2/ACBD4/FASN/ACAA1/LOC101107119/LOC101107809/LOC101106610/CYP2D6/LOC101109377/LOC114114084	41	SH_Caul vs Alt_Caul
BP	GO:0000038	very long-chain fatty acid metabolic process	7/1159	25/15280	0.28	3.69146	3.85841	0.00202263	0.0300846	0.0264543	HACD2/TECR/ACSL6/ABCD2/ELOVL6/ELOVL3/ACOX2	7	SH_Caul vs Alt_Caul
BP	GO:0033559	unsaturated fatty acid metabolic process	8/1159	38/15280	0.210526	2.77553	3.13947	0.00674011	0.0719692	0.0632846	LOC114114086/SCD/LOC101107119/LOC101107809/LOC101106610/CYP2D6/LOC101109377/LOC114114084	8	SH_Caul vs Alt_Caul
BP	GO:0030638	polyketide metabolic process	4/1159	13/15280	0.307692	4.05655	3.15851	0.0135183	0.117932	0.103701	LOC101107119/LOC101107809/LOC101106610/LOC101109377	4	SH_Caul vs Alt_Caul
BP	GO:0006631	fatty acid metabolic process	35/993	155/15280	0.225806	3.47465	8.16362	5.71121e-11	5.909e-09	5.44968e-09	HACD2/LOC114114086/ACSL6/FAAH/ABCD2/ABHD1/PHYH/DECR1/ASAH2/CPT1B/ECHS1/SLC27A5/LPIN1/ACOT6/ANXA1/ACSF2/ACSF3/CPT1A/ACSL4/ACSM2B/OXSM/ALKBH7/HACL1/ACADS/DBI/ELOVL6/ABCD1/LOC101116843/NDUFAB1/ACOX2/ACBD4/FASN/ACAA1/LOC101107119/LOC101109377	35	Tib_Caul vs Alt_Caul
BP	GO:0000038	very long-chain fatty acid metabolic process	7/993	25/15280	0.28	4.30856	4.3647	0.000817083	0.0200567	0.0184976	HACD2/ACSL6/ABCD2/SLC27A5/ELOVL6/ABCD1/ACOX2	7	Tib_Caul vs Alt_Caul
BP	GO:0006631	fatty acid metabolic process	11/615	155/15280	0.0709677	1.76323	1.95577	0.0486982	0.260755	0.222704	TECR/THNSL2/EHHADH/ASAH2/ACSM3/DBI/ELOVL6/ACACA/ELOVL3/FASN/LOC114114084	11	Tib_Caul vs SH_Caul
BP	GO:0006631	fatty acid metabolic process	22/714	155/15280	0.141935	3.0375	5.64471	3.14444e-06	0.00012432	0.000104303	HACD2/TECR/LOC114114086/ABHD1/PHYH/DECR1/ECHS1/ACSF2/CPT1A/ACSM2B/ALKBH7/ASAH1/HACL1/ACADS/DBI/ELOVL6/ACACA/LOC101116843/NDUFAB1/ACOX2/ACAA1/LOC101107119	22	Wad_Caul vs Alt_Caul
BP	GO:0000038	very long-chain fatty acid metabolic process	4/714	25/15280	0.16	3.42409	2.68559	0.0273597	0.163052	0.136799	HACD2/TECR/ELOVL6/ACOX2	4	Wad_Caul vs Alt_Caul
BP	GO:0006631	fatty acid metabolic process	24/1294	155/15280	0.154839	1.82839	3.15297	0.00278427	0.0392729	0.0340998	PTGR1/TECR/LOC114114086/FAAH/SLC27A2/DECR1/PLA2G2C/HSD17B10/ECHS1/ABHD2/PCK2/ACAA2/CPT1A/ACSM5/ACSM2B/ACSM1/ASAH1/HACL1/BRCA1/DBI/ACACA/LOC101116843/NDUFAB1/LOC114114084	24	Wad_Caul vs Mer_Caul
BP	GO:0006082	organic acid metabolic process	3/22	441/15280	0.00680272	4.7248	3.01391	0.0244679	0.161815	0.125612	LOC101107119/LOC101107809/LOC101106610	3	Mer_Caul vs Alt_Caul
BP	GO:0006082	organic acid metabolic process	89/1751	441/15280	0.201814	1.76112	5.83481	5.47791e-08	7.38149e-06	6.40411e-06	HACD2/TST/MPST/TECR/LOC114114086/ABCD2/ABHD1/PHGDH/HYI/DDAH1/SARDH/HK2/GLS2/PHYH/NPL/P4HA3/GSTZ1/BCAT1/ACSS1/DECR1/KYNU/LDHB/CPT1B/GCAT/LOC101118164/GCK/ODC1/ECHS1/ALDH4A1/LOC101113775/ABHD2/GCDH/PCK2/IVD/ACOT6/GPI/ACSF2/PCK1/PSPH/GLYAT/BCKDHB/PGD/PGAM2/GAMT/ALDOA/CPT1A/ACSM5/ACSM2B/IDH1/ACSM3/ME3/BCAT2/CDO1/UROC1/ALKBH7/ALDH1L1/HACL1/GOT1L1/LOC101107486/BRCA1/SDHAF3/ACADS/LOC101121185/FAH/DBI/EL…	89	Mer_Caul vs SH_Caul
BP	GO:0006082	organic acid metabolic process	9/55	441/15280	0.0204082	5.66976	5.98083	2.5056e-05	0.000699896	0.000617168	GCAT/ODC1/PCK1/DBI/FASN/LOC101107119/LOC101107809/LOC101106610/LOC114114084	9	Wad_Caul vs SH_Caul
BP	GO:0006082	organic acid metabolic process	75/1936	441/15280	0.170068	1.34227	2.77809	0.00449586	0.105919	0.0951586	PTGR1/TST/TECR/LOC114114086/FAAH/LOC101103602/PHGDH/HYI/DDAH1/AASS/GLUL/PHYH/NPL/IDNK/GSTZ1/BCAT1/DECR1/KYNU/LDHB/ASAH2/PLA2G2C/CSAD/ECHS1/ALDH4A1/LOC101113775/ABHD2/RBP1/SLC27A5/ACAA2/LPIN1/CTH/ANXA1/ACSF2/SGPL1/LTC4S/PGD/ME2/ARG1/GAMT/ALDOA/LOC101122545/ACSM5/GNMT/AZIN2/BCAT2/LDHD/UROC1/MTR/ALKBH7/GOT1L1/P4HA1/LOC101107486/BRCA1/DSEL/SDHAF3/ACADS/FAH/UROS/ABCD1/IDO1/LOC101116843/NDUFAB1/ENO4/EN…	75	Mer_Caul vs Tib_Caul
BP	GO:0006082	organic acid metabolic process	105/1159	441/15280	0.238095	3.139	13.0582	5.08077e-27	3.19919e-24	2.81314e-24	HACD2/TST/MPST/TECR/LOC114114086/ACSL6/MDH1/ABCD2/ABHD1/PHGDH/SARDH/HK2/PSAT1/GLS2/TPH2/CS/PHYH/GCSH/P4HA3/GSTZ1/ACLY/LOC101117028/CBS/ACSS1/EGLN3/DECR1/LDHB/CPT1B/GCAT/LOC101118164/PFKP/AMDHD1/ODC1/ACO1/LTA4H/HIBCH/ECHS1/ALDH4A1/LOC101113775/GCDH/ALDH5A1/LOC101116273/LOC101115496/SLC7A7/MTARC1/LOC101121661/HK3/ASNSD1/ACOT6/GPI/PDHX/ACSF2/PCK1/MGST2/PSPH/GLYAT/ACSF3/BCKDHB/PGD/GAMT/ALDOA/CPT1A/AC…	105	SH_Caul vs Alt_Caul
BP	GO:0006082	organic acid metabolic process	78/993	441/15280	0.176871	2.72164	9.67186	2.80399e-16	4.30178e-14	3.96739e-14	HACD2/TST/LOC114114086/ACSL6/FAAH/ABCD2/ABHD1/PHGDH/AASS/GLUL/PHYH/GCSH/EGLN3/DECR1/LDHB/ASAH2/CPT1B/AS3MT/ODC1/ECHS1/ALDH4A1/PC/LOC101113775/SLC27A5/LOC101115496/MTARC2/MTARC1/LPIN1/ACOT6/GPI/CTH/ANXA1/HMGCL/ACSF2/MGST2/SGPL1/PSPH/GLYAT/ACSF3/PGD/GAMT/ALDOA/CPT1A/ACSL4/ACSM2B/IDH1/OXSM/ME1/AMACR/BCAT2/LDHD/RGN/ALKBH7/ALDH1L1/HACL1/GOT1L1/ALDH8A1/SDHAF3/ACADS/DBI/ELOVL6/MDH2/UROS/ABCD1/LOC1011168…	78	Tib_Caul vs Alt_Caul
BP	GO:0006082	organic acid metabolic process	29/615	441/15280	0.0657596	1.63383	2.7659	0.00665251	0.0633968	0.0541454	TECR/THNSL2/PHGDH/EHHADH/HK2/PSAT1/GLUL/P4HA3/ASAH2/GCAT/GCK/AMDHD1/HAL/PKLR/CTH/LOC101111965/ACSM3/AGMAT/ME3/AZIN2/CDO1/GOT1L1/DBI/ELOVL6/ACACA/ELOVL3/FASN/UPB1/LOC114114084	29	Tib_Caul vs SH_Caul
BP	GO:0006082	organic acid metabolic process	57/714	441/15280	0.129252	2.76606	8.33199	2.50688e-12	2.90261e-10	2.43525e-10	HACD2/TST/TECR/LOC114114086/ABHD1/PHGDH/GLS2/PHYH/GCSH/NPL/PKM/EGLN3/DECR1/LDHB/GCAT/PFKP/ECHS1/LOC101115496/SLC7A7/LOC101121661/HK3/ACSF2/MGST2/PSPH/GLYAT/BCKDHB/PGD/ALDOA/LOC105614373/CPT1A/ACSM2B/ME1/ME3/CDO1/ALKBH7/ASAH1/ALDH1L1/HACL1/SDHAF3/ACADS/FAH/DBI/ELOVL6/MDH2/ACACA/UROS/IDO1/LOC101116843/NDUFAB1/ACOX2/PDHB/ACAA1/HAGH/DDO/KGD4/HAGHL/LOC101107119	57	Wad_Caul vs Alt_Caul
BP	GO:0006082	organic acid metabolic process	51/1294	441/15280	0.115646	1.36559	2.36963	0.0138603	0.125986	0.109391	PTGR1/TST/TECR/LOC114114086/FAAH/PHGDH/GLS2/NPL/GSTZ1/BCAT1/SLC27A2/DECR1/KYNU/KMO/LDHB/PLA2G2C/GCAT/HSD17B10/ECHS1/ABHD2/SLC7A7/PCK2/ACAA2/GLYAT/BCKDHB/PGAM2/LOC105614373/CPT1A/ACSM5/ACSM2B/ACSM1/GNMT/ME3/ASAH1/HACL1/BRCA1/DSEL/SDHAF3/FAH/DBI/LOC114118360/ACACA/UROS/IDO1/LOC101116843/NDUFAB1/PAPSS1/LOC101119648/DDO/HAGHL/LOC114114084	51	Wad_Caul vs Mer_Caul
BP	GO:0030647	aminoglycoside antibiotic metabolic process	3/22	13/15280	0.230769	160.28	21.8155	7.34008e-07	4.7527e-05	3.68935e-05	LOC101107119/LOC101107809/LOC101106610	3	Mer_Caul vs Alt_Caul
BP	GO:0044597	daunorubicin metabolic process	3/22	13/15280	0.230769	160.28	21.8155	7.34008e-07	4.7527e-05	3.68935e-05	LOC101107119/LOC101107809/LOC101106610	3	Mer_Caul vs Alt_Caul
BP	GO:0044598	doxorubicin metabolic process	3/22	13/15280	0.230769	160.28	21.8155	7.34008e-07	4.7527e-05	3.68935e-05	LOC101107119/LOC101107809/LOC101106610	3	Mer_Caul vs Alt_Caul
BP	GO:0016137	glycoside metabolic process	3/22	17/15280	0.176471	122.567	19.0427	1.73869e-06	9.00642e-05	6.99137e-05	LOC101107119/LOC101107809/LOC101106610	3	Mer_Caul vs Alt_Caul
BP	GO:0042448	progesterone metabolic process	3/22	20/15280	0.15	104.182	17.5328	2.90672e-06	0.000107549	8.34861e-05	LOC101107119/LOC101107809/LOC101106610	3	Mer_Caul vs Alt_Caul
BP	GO:1902644	tertiary alcohol metabolic process	3/22	20/15280	0.15	104.182	17.5328	2.90672e-06	0.000107549	8.34861e-05	LOC101107119/LOC101107809/LOC101106610	3	Mer_Caul vs Alt_Caul
BP	GO:0019748	secondary metabolic process	3/22	22/15280	0.136364	94.7107	16.7017	3.9193e-06	0.000126887	9.84981e-05	LOC101107119/LOC101107809/LOC101106610	3	Mer_Caul vs Alt_Caul
BP	GO:0006692	prostanoid metabolic process	3/22	24/15280	0.125	86.8182	15.9762	5.14147e-06	0.000133164	0.000103371	LOC101107119/LOC101107809/LOC101106610	3	Mer_Caul vs Alt_Caul
BP	GO:0006693	prostaglandin metabolic process	3/22	24/15280	0.125	86.8182	15.9762	5.14147e-06	0.000133164	0.000103371	LOC101107119/LOC101107809/LOC101106610	3	Mer_Caul vs Alt_Caul
BP	GO:0008207	C21-steroid hormone metabolic process	3/22	27/15280	0.111111	77.1717	15.0421	7.40947e-06	0.000174459	0.000135427	LOC101107119/LOC101107809/LOC101106610	3	Mer_Caul vs Alt_Caul
BP	GO:0006690	icosanoid metabolic process	3/22	34/15280	0.0882353	61.2834	13.3619	1.50597e-05	0.000300036	0.000232907	LOC101107119/LOC101107809/LOC101106610	3	Mer_Caul vs Alt_Caul
BP	GO:0034308	primary alcohol metabolic process	3/22	34/15280	0.0882353	61.2834	13.3619	1.50597e-05	0.000300036	0.000232907	LOC101107119/LOC101107809/LOC101106610	3	Mer_Caul vs Alt_Caul
BP	GO:1901657	glycosyl compound metabolic process	3/22	42/15280	0.0714286	49.6104	11.9784	2.86765e-05	0.000495147	0.000384365	LOC101107119/LOC101107809/LOC101106610	3	Mer_Caul vs Alt_Caul
BP	GO:0120254	olefinic compound metabolic process	3/22	54/15280	0.0555556	38.5859	10.506	6.12695e-05	0.0009918	0.0007699	LOC101107119/LOC101107809/LOC101106610	3	Mer_Caul vs Alt_Caul
BP	GO:0042445	hormone metabolic process	3/22	59/15280	0.0508475	35.3159	10.0279	7.99284e-05	0.00121773	0.000945283	LOC101107119/LOC101107809/LOC101106610	3	Mer_Caul vs Alt_Caul
BP	GO:0042180	cellular ketone metabolic process	3/22	65/15280	0.0461538	32.0559	9.52742	0.000106795	0.00153666	0.00119285	LOC101107119/LOC101107809/LOC101106610	3	Mer_Caul vs Alt_Caul
BP	GO:0010817	regulation of hormone levels	3/22	84/15280	0.0357143	24.8052	8.30724	0.000228872	0.00311989	0.00242186	LOC101107119/LOC101107809/LOC101106610	3	Mer_Caul vs Alt_Caul
BP	GO:0008202	steroid metabolic process	3/22	93/15280	0.0322581	22.4047	7.86184	0.000309093	0.00400276	0.0031072	LOC101107119/LOC101107809/LOC101106610	3	Mer_Caul vs Alt_Caul
BP	GO:0006066	alcohol metabolic process	3/22	119/15280	0.0252101	17.5095	6.86522	0.0006366	0.0078514	0.00609477	LOC101107119/LOC101107809/LOC101106610	3	Mer_Caul vs Alt_Caul
BP	GO:1901615	organic hydroxy compound metabolic process	3/22	164/15280	0.0182927	12.7051	5.72254	0.00160912	0.0181201	0.014066	LOC101107119/LOC101107809/LOC101106610	3	Mer_Caul vs Alt_Caul
BP	GO:0032787	monocarboxylic acid metabolic process	3/22	226/15280	0.0132743	9.21963	4.72705	0.00399496	0.0431123	0.0334666	LOC101107119/LOC101107809/LOC101106610	3	Mer_Caul vs Alt_Caul
BP	GO:0044255	cellular lipid metabolic process	4/22	488/15280	0.00819672	5.693	4.00089	0.00475725	0.0492851	0.0382583	CISH/LOC101107119/LOC101107809/LOC101106610	4	Mer_Caul vs Alt_Caul
BP	GO:0015936	coenzyme A metabolic process	1/22	10/15280	0.1	69.4545	8.22229	0.0143092	0.137262	0.106552	PANK3	1	Mer_Caul vs Alt_Caul
BP	GO:0030307	positive regulation of cell growth	1/22	10/15280	0.1	69.4545	8.22229	0.0143092	0.137262	0.106552	NGF	1	Mer_Caul vs Alt_Caul
BP	GO:0031114	regulation of microtubule depolymerization	1/22	11/15280	0.0909091	63.1405	7.82845	0.0157293	0.144313	0.112025	CKAP2	1	Mer_Caul vs Alt_Caul
BP	GO:0045927	positive regulation of growth	1/22	13/15280	0.0769231	53.4266	7.18053	0.0185637	0.144313	0.112025	NGF	1	Mer_Caul vs Alt_Caul
BP	GO:0048738	cardiac muscle tissue development	1/22	13/15280	0.0769231	53.4266	7.18053	0.0185637	0.144313	0.112025	NEB	1	Mer_Caul vs Alt_Caul
BP	GO:0048771	tissue remodeling	1/22	13/15280	0.0769231	53.4266	7.18053	0.0185637	0.144313	0.112025	MMP2	1	Mer_Caul vs Alt_Caul
BP	GO:0051402	neuron apoptotic process	1/22	13/15280	0.0769231	53.4266	7.18053	0.0185637	0.144313	0.112025	NGF	1	Mer_Caul vs Alt_Caul
BP	GO:0008089	anterograde axonal transport	1/22	14/15280	0.0714286	49.6104	6.9094	0.0199779	0.144313	0.112025	MGARP	1	Mer_Caul vs Alt_Caul
BP	GO:0019752	carboxylic acid metabolic process	3/22	409/15280	0.00733496	5.09447	3.18712	0.0200958	0.144313	0.112025	LOC101107119/LOC101107809/LOC101106610	3	Mer_Caul vs Alt_Caul
BP	GO:0070848	response to growth factor	2/22	154/15280	0.012987	9.02007	3.79828	0.0204287	0.144313	0.112025	INHBA/NGF	2	Mer_Caul vs Alt_Caul
BP	GO:0071363	cellular response to growth factor stimulus	2/22	154/15280	0.012987	9.02007	3.79828	0.0204287	0.144313	0.112025	INHBA/NGF	2	Mer_Caul vs Alt_Caul
BP	GO:0043436	oxoacid metabolic process	3/22	413/15280	0.00726392	5.04512	3.1645	0.0206161	0.144313	0.112025	LOC101107119/LOC101107809/LOC101106610	3	Mer_Caul vs Alt_Caul
BP	GO:0032922	circadian regulation of gene expression	1/22	18/15280	0.0555556	38.5859	6.0585	0.0256156	0.161815	0.125612	ID3	1	Mer_Caul vs Alt_Caul
BP	GO:0051180	vitamin transport	1/22	18/15280	0.0555556	38.5859	6.0585	0.0256156	0.161815	0.125612	SLC35F3	1	Mer_Caul vs Alt_Caul
BP	GO:0098930	axonal transport	1/22	18/15280	0.0555556	38.5859	6.0585	0.0256156	0.161815	0.125612	MGARP	1	Mer_Caul vs Alt_Caul
BP	GO:0007019	microtubule depolymerization	1/22	20/15280	0.05	34.7273	5.73098	0.0284228	0.163589	0.126988	CKAP2	1	Mer_Caul vs Alt_Caul
BP	GO:0014706	striated muscle tissue development	1/22	20/15280	0.05	34.7273	5.73098	0.0284228	0.163589	0.126988	NEB	1	Mer_Caul vs Alt_Caul
BP	GO:0030574	collagen catabolic process	1/22	20/15280	0.05	34.7273	5.73098	0.0284228	0.163589	0.126988	MMP2	1	Mer_Caul vs Alt_Caul
BP	GO:0045664	regulation of neuron differentiation	1/22	20/15280	0.05	34.7273	5.73098	0.0284228	0.163589	0.126988	NGF	1	Mer_Caul vs Alt_Caul
BP	GO:0001666	response to hypoxia	1/22	21/15280	0.047619	33.0736	5.58476	0.0298235	0.164346	0.127576	MMP2	1	Mer_Caul vs Alt_Caul
BP	GO:0036293	response to decreased oxygen levels	1/22	21/15280	0.047619	33.0736	5.58476	0.0298235	0.164346	0.127576	MMP2	1	Mer_Caul vs Alt_Caul
BP	GO:0008088	axo-dendritic transport	1/22	22/15280	0.0454545	31.5702	5.44843	0.0312222	0.165032	0.128108	MGARP	1	Mer_Caul vs Alt_Caul
BP	GO:0050772	positive regulation of axonogenesis	1/22	22/15280	0.0454545	31.5702	5.44843	0.0312222	0.165032	0.128108	NGF	1	Mer_Caul vs Alt_Caul
BP	GO:0032963	collagen metabolic process	1/22	23/15280	0.0434783	30.1976	5.32092	0.0326191	0.165654	0.128591	MMP2	1	Mer_Caul vs Alt_Caul
BP	GO:0060537	muscle tissue development	1/22	23/15280	0.0434783	30.1976	5.32092	0.0326191	0.165654	0.128591	NEB	1	Mer_Caul vs Alt_Caul
BP	GO:0030239	myofibril assembly	1/22	24/15280	0.0416667	28.9394	5.2013	0.034014	0.169416	0.131512	NEB	1	Mer_Caul vs Alt_Caul
BP	GO:0019221	cytokine-mediated signaling pathway	2/22	207/15280	0.00966184	6.71058	3.14106	0.0353181	0.170988	0.132732	CXCL11/EBI3	2	Mer_Caul vs Alt_Caul
BP	GO:0070482	response to oxygen levels	1/22	26/15280	0.0384615	26.7133	4.98267	0.0367981	0.170988	0.132732	MMP2	1	Mer_Caul vs Alt_Caul
BP	GO:0071345	cellular response to cytokine stimulus	2/22	216/15280	0.00925926	6.43098	3.05242	0.0381668	0.170988	0.132732	CXCL11/EBI3	2	Mer_Caul vs Alt_Caul
BP	GO:0031110	regulation of microtubule polymerization or depolymerization	1/22	28/15280	0.0357143	24.8052	4.78737	0.0395745	0.170988	0.132732	CKAP2	1	Mer_Caul vs Alt_Caul
BP	GO:0061387	regulation of extent of cell growth	1/22	28/15280	0.0357143	24.8052	4.78737	0.0395745	0.170988	0.132732	NGF	1	Mer_Caul vs Alt_Caul
BP	GO:0050769	positive regulation of neurogenesis	1/22	29/15280	0.0344828	23.9498	4.69721	0.0409599	0.170988	0.132732	NGF	1	Mer_Caul vs Alt_Caul
BP	GO:0055002	striated muscle cell development	1/22	29/15280	0.0344828	23.9498	4.69721	0.0409599	0.170988	0.132732	NEB	1	Mer_Caul vs Alt_Caul
BP	GO:0010927	cellular component assembly involved in morphogenesis	1/22	31/15280	0.0322581	22.4047	4.5298	0.0437249	0.170988	0.132732	NEB	1	Mer_Caul vs Alt_Caul
BP	GO:0032989	cellular anatomical entity morphogenesis	1/22	31/15280	0.0322581	22.4047	4.5298	0.0437249	0.170988	0.132732	NEB	1	Mer_Caul vs Alt_Caul
BP	GO:0034097	response to cytokine	2/22	234/15280	0.00854701	5.93629	2.8894	0.0441202	0.170988	0.132732	CXCL11/EBI3	2	Mer_Caul vs Alt_Caul
BP	GO:1901652	response to peptide	2/22	234/15280	0.00854701	5.93629	2.8894	0.0441202	0.170988	0.132732	CXCL11/EBI3	2	Mer_Caul vs Alt_Caul
BP	GO:0017148	negative regulation of translation	1/22	32/15280	0.03125	21.7045	4.45189	0.0451045	0.170988	0.132732	LOC101109545	1	Mer_Caul vs Alt_Caul
BP	GO:0007610	behavior	1/22	33/15280	0.030303	21.0468	4.37744	0.0464822	0.170988	0.132732	NGF	1	Mer_Caul vs Alt_Caul
BP	GO:0007623	circadian rhythm	1/22	33/15280	0.030303	21.0468	4.37744	0.0464822	0.170988	0.132732	ID3	1	Mer_Caul vs Alt_Caul
BP	GO:0051146	striated muscle cell differentiation	1/22	33/15280	0.030303	21.0468	4.37744	0.0464822	0.170988	0.132732	NEB	1	Mer_Caul vs Alt_Caul
BP	GO:0046854	phosphatidylinositol phosphate biosynthetic process	1/22	35/15280	0.0285714	19.8442	4.23796	0.049232	0.170988	0.132732	CISH	1	Mer_Caul vs Alt_Caul
CC	GO:0097228	sperm principal piece	1/21	11/14545	0.0909091	62.9654	7.81738	0.015773	0.207657	0.199299	AKAP4	1	Mer_Caul vs Alt_Caul
CC	GO:0009897	external side of plasma membrane	2/21	197/14545	0.0101523	7.03167	3.24103	0.0323728	0.207657	0.199299	MS4A1/EBI3	2	Mer_Caul vs Alt_Caul
CC	GO:0005942	phosphatidylinositol 3-kinase complex	1/21	26/14545	0.0384615	26.6392	4.97544	0.0369001	0.207657	0.199299	CISH	1	Mer_Caul vs Alt_Caul
MF	GO:0047023	androsterone dehydrogenase activity	3/24	13/15852	0.230769	152.423	21.2677	8.63456e-07	2.70803e-05	1.30972e-05	LOC101107119/LOC101107809/LOC101106610	3	Mer_Caul vs Alt_Caul
MF	GO:0032052	bile acid binding	3/24	14/15852	0.214286	141.536	20.4843	1.09785e-06	2.70803e-05	1.30972e-05	LOC101107119/LOC101107809/LOC101106610	3	Mer_Caul vs Alt_Caul
MF	GO:0047086	ketosteroid monooxygenase activity	3/24	14/15852	0.214286	141.536	20.4843	1.09785e-06	2.70803e-05	1.30972e-05	LOC101107119/LOC101107809/LOC101106610	3	Mer_Caul vs Alt_Caul
MF	GO:0004032	aldose reductase (NADPH) activity	3/24	19/15852	0.157895	104.289	17.5417	2.90809e-06	5.37996e-05	2.60197e-05	LOC101107119/LOC101107809/LOC101106610	3	Mer_Caul vs Alt_Caul
MF	GO:0033764	steroid dehydrogenase activity, acting on the CH-OH group of donors, NAD or NADP as acceptor	3/24	25/15852	0.12	79.26	15.2487	6.86154e-06	0.000100433	4.85737e-05	LOC101107119/LOC101107809/LOC101106610	3	Mer_Caul vs Alt_Caul
MF	GO:0008106	alcohol dehydrogenase (NADP+) activity	3/24	29/15852	0.103448	68.3276	14.1309	1.08577e-05	0.000100433	4.85737e-05	LOC101107119/LOC101107809/LOC101106610	3	Mer_Caul vs Alt_Caul
MF	GO:0016229	steroid dehydrogenase activity	3/24	29/15852	0.103448	68.3276	14.1309	1.08577e-05	0.000100433	4.85737e-05	LOC101107119/LOC101107809/LOC101106610	3	Mer_Caul vs Alt_Caul
MF	GO:0016709	oxidoreductase activity, acting on paired donors, with incorporation or reduction of molecular oxygen, NAD(P)H as one donor, and incorporation of one atom of oxygen	3/24	29/15852	0.103448	68.3276	14.1309	1.08577e-05	0.000100433	4.85737e-05	LOC101107119/LOC101107809/LOC101106610	3	Mer_Caul vs Alt_Caul
MF	GO:0004033	aldo-keto reductase (NADPH) activity	3/24	32/15852	0.09375	61.9219	13.4328	1.46945e-05	0.000120821	5.84342e-05	LOC101107119/LOC101107809/LOC101106610	3	Mer_Caul vs Alt_Caul
MF	GO:0018455	alcohol dehydrogenase [NAD(P)+] activity	3/24	41/15852	0.0731707	48.3293	11.8158	3.13001e-05	0.000207658	0.000100432	LOC101107119/LOC101107809/LOC101106610	3	Mer_Caul vs Alt_Caul
MF	GO:0004497	monooxygenase activity	4/24	123/15852	0.0325203	21.4797	8.87863	3.25234e-05	0.000207658	0.000100432	LOC101113583/LOC101107119/LOC101107809/LOC101106610	4	Mer_Caul vs Alt_Caul
MF	GO:0033293	monocarboxylic acid binding	3/24	42/15852	0.0714286	47.1786	11.6686	3.36743e-05	0.000207658	0.000100432	LOC101107119/LOC101107809/LOC101106610	3	Mer_Caul vs Alt_Caul
MF	GO:0016705	oxidoreductase activity, acting on paired donors, with incorporation or reduction of molecular oxygen	4/24	180/15852	0.0222222	14.6778	7.18639	0.000143036	0.000814202	0.000393782	LOC101113583/LOC101107119/LOC101107809/LOC101106610	4	Mer_Caul vs Alt_Caul
MF	GO:0031406	carboxylic acid binding	3/24	91/15852	0.032967	21.7747	7.739	0.000339425	0.0017941	0.000867703	LOC101107119/LOC101107809/LOC101106610	3	Mer_Caul vs Alt_Caul
MF	GO:0043177	organic acid binding	3/24	108/15852	0.0277778	18.3472	7.04377	0.00056086	0.00276691	0.00133819	LOC101107119/LOC101107809/LOC101106610	3	Mer_Caul vs Alt_Caul
MF	GO:0016616	oxidoreductase activity, acting on the CH-OH group of donors, NAD or NADP as acceptor	3/24	111/15852	0.027027	17.8514	6.93747	0.000607562	0.00280997	0.00135902	LOC101107119/LOC101107809/LOC101106610	3	Mer_Caul vs Alt_Caul
MF	GO:0016614	oxidoreductase activity, acting on CH-OH group of donors	3/24	115/15852	0.026087	17.2304	6.80204	0.000673606	0.00293217	0.00141812	LOC101107119/LOC101107809/LOC101106610	3	Mer_Caul vs Alt_Caul
MF	GO:0008083	growth factor activity	2/24	91/15852	0.021978	14.5165	5.03516	0.00828665	0.0340673	0.0164764	INHBA/NGF	2	Mer_Caul vs Alt_Caul
MF	GO:0005324	long-chain fatty acid transmembrane transporter activity	1/24	10/15852	0.1	66.05	8.01241	0.0150416	0.0556537	0.0269165	SLC27A6	1	Mer_Caul vs Alt_Caul
MF	GO:0015245	fatty acid transmembrane transporter activity	1/24	10/15852	0.1	66.05	8.01241	0.0150416	0.0556537	0.0269165	SLC27A6	1	Mer_Caul vs Alt_Caul
MF	GO:0048018	receptor ligand activity	3/24	383/15852	0.0078329	5.17363	3.21961	0.0194421	0.0560983	0.0271314	INHBA/CXCL11/NGF	3	Mer_Caul vs Alt_Caul
MF	GO:0004467	long-chain fatty acid-CoA ligase activity	1/24	13/15852	0.0769231	50.8077	6.9956	0.0195116	0.0560983	0.0271314	SLC27A6	1	Mer_Caul vs Alt_Caul
MF	GO:0004550	nucleoside diphosphate kinase activity	1/24	13/15852	0.0769231	50.8077	6.9956	0.0195116	0.0560983	0.0271314	AK4	1	Mer_Caul vs Alt_Caul
MF	GO:0045236	CXCR chemokine receptor binding	1/24	13/15852	0.0769231	50.8077	6.9956	0.0195116	0.0560983	0.0271314	CXCL11	1	Mer_Caul vs Alt_Caul
MF	GO:0046935	1-phosphatidylinositol-3-kinase regulator activity	1/24	13/15852	0.0769231	50.8077	6.9956	0.0195116	0.0560983	0.0271314	CISH	1	Mer_Caul vs Alt_Caul
MF	GO:0030546	signaling receptor activator activity	3/24	385/15852	0.00779221	5.14675	3.20742	0.0197102	0.0560983	0.0271314	INHBA/CXCL11/NGF	3	Mer_Caul vs Alt_Caul
MF	GO:0050145	nucleoside monophosphate kinase activity	1/24	14/15852	0.0714286	47.1786	6.73093	0.0209973	0.057548	0.0278326	AK4	1	Mer_Caul vs Alt_Caul
MF	GO:0120515	fatty acid-CoA ligase activity	1/24	15/15852	0.0666667	44.0333	6.49285	0.0224808	0.0585418	0.0283132	SLC27A6	1	Mer_Caul vs Alt_Caul
MF	GO:0030545	signaling receptor regulator activity	3/24	408/15852	0.00735294	4.85662	3.07311	0.0229421	0.0585418	0.0283132	INHBA/CXCL11/NGF	3	Mer_Caul vs Alt_Caul
MF	GO:0004089	carbonate dehydratase activity	1/24	16/15852	0.0625	41.2812	6.27713	0.0239622	0.0591066	0.0285864	CA12	1	Mer_Caul vs Alt_Caul
MF	GO:0016405	CoA-ligase activity	1/24	18/15852	0.0555556	36.6944	5.90014	0.0269184	0.0642569	0.0310773	SLC27A6	1	Mer_Caul vs Alt_Caul
MF	GO:0015645	fatty acid ligase activity	1/24	20/15852	0.05	33.025	5.5803	0.0298661	0.0690655	0.0334029	SLC27A6	1	Mer_Caul vs Alt_Caul
MF	GO:0051018	protein kinase A binding	1/24	22/15852	0.0454545	30.0227	5.30432	0.0328053	0.0735634	0.0355783	AKAP4	1	Mer_Caul vs Alt_Caul
MF	GO:0005125	cytokine activity	2/24	198/15852	0.010101	6.67172	3.1272	0.0357803	0.0778749	0.0376635	INHBA/CXCL11	2	Mer_Caul vs Alt_Caul
MF	GO:0170055	lipid transmembrane transporter activity	1/24	25/15852	0.04	26.42	4.95299	0.037198	0.0786473	0.0380371	SLC27A6	1	Mer_Caul vs Alt_Caul
MF	GO:0005126	cytokine receptor binding	2/24	208/15852	0.00961538	6.35096	3.0249	0.0391368	0.0802318	0.0388034	CXCL11/NGF	2	Mer_Caul vs Alt_Caul
MF	GO:0016878	acid-thiol ligase activity	1/24	27/15852	0.037037	24.463	4.75131	0.0401159	0.0802318	0.0388034	SLC27A6	1	Mer_Caul vs Alt_Caul
MF	GO:0016776	phosphotransferase activity, phosphate group as acceptor	1/24	28/15852	0.0357143	23.5893	4.65848	0.0415716	0.0809553	0.0391533	AK4	1	Mer_Caul vs Alt_Caul
MF	GO:0019205	nucleobase-containing compound kinase activity	1/24	30/15852	0.0333333	22.0167	4.48657	0.0444768	0.0843918	0.0408154	AK4	1	Mer_Caul vs Alt_Caul
MF	GO:0032813	tumor necrosis factor receptor superfamily binding	1/24	31/15852	0.0322581	21.3065	4.40675	0.0459262	0.0849635	0.0410919	NGF	1	Mer_Caul vs Alt_Caul
CC	GO:0005840	ribosome	111/1656	424/14545	0.261792	2.29938	9.73304	8.37346e-18	3.408e-15	3.27887e-15	RPS27A/LOC114110661/LOC106990881/LOC105610402/LOC105613234/RPL24/LOC114118459/LOC114114914/LOC101110758/LOC106990434/RPL8/RPL28/RPS26/RPS21/MRPL40/MRPS26/LOC114108766/LOC105606567/MRPL11/LOC101109850/MRPS11/LOC105610137/MRPL23/RPL37/LOC101102690/LOC114112955/RPL35/LOC101103232/RPL36/RPS5/LOC106991051/LOC105606943/LOC101118481/LOC101116922/LOC101104787/LOC114117259/MRPL34/RPLP2/LOC114117223/RPL31/…	111	Mer_Caul vs SH_Caul
MF	GO:0003735	structural constituent of ribosome	109/1859	410/15852	0.265854	2.26698	9.47375	4.86231e-17	3.52031e-14	3.35755e-14	RPS27A/LOC114110661/LOC106990881/LOC105610402/LOC105613234/RPL24/LOC114118459/LOC114114914/LOC101110758/LOC106990434/RPL8/RPL28/RPS26/RPS21/LOC114108766/LOC105606567/MRPL11/LOC101109850/MRPS11/LOC105610137/MRPL23/RPL37/LOC101102690/LOC114112955/RPL35/LOC101103232/RPL36/RPS5/LOC106991051/LOC105606943/LOC101118481/LOC101116922/LOC101104787/LOC114117259/MRPL34/RPLP2/LOC114117223/RPL31/RPL21/MRPL30/R…	109	Mer_Caul vs SH_Caul
CC	GO:0044391	ribosomal subunit	94/1656	344/14545	0.273256	2.40006	9.41955	1.56346e-16	3.18164e-14	3.06108e-14	LOC114110661/LOC106990881/LOC105610402/LOC105613234/RPL24/LOC114118459/LOC114114914/LOC101110758/LOC106990434/RPL8/RPL28/RPS26/RPS21/MRPL40/MRPS26/LOC114108766/LOC105606567/MRPL11/MRPS11/LOC105610137/MRPL23/RPL37/LOC101102690/LOC114112955/RPL35/LOC101103232/RPL36/RPS5/LOC106991051/LOC105606943/LOC101118481/LOC101116922/LOC101104787/LOC114117259/MRPL34/RPLP2/RPL31/RPL21/MRPL30/RPS14/RPLP1/RPS15/LO…	94	Mer_Caul vs SH_Caul
CC	GO:0022626	cytosolic ribosome	76/1656	270/14545	0.281481	2.47231	8.75298	2.41444e-14	3.27559e-12	3.15148e-12	LOC114110661/LOC106990881/LOC105610402/LOC105613234/RPL24/LOC114118459/LOC114114914/LOC101110758/LOC106990434/RPL8/RPL28/RPS26/RPS21/LOC114108766/LOC105606567/LOC105610137/RPL37/LOC101102690/LOC114112955/RPL35/LOC101103232/RPL36/RPS5/LOC106991051/LOC105606943/LOC101118481/LOC101116922/LOC101104787/LOC114117259/RPLP2/RPL31/RPL21/RPS14/RPLP1/RPS15/LOC101112592/FAU/LOC101104797/RPL19/LOC101109545/LO…	76	Mer_Caul vs SH_Caul
CC	GO:0015934	large ribosomal subunit	64/1656	224/14545	0.285714	2.50949	8.16075	1.31753e-12	1.34058e-10	1.28979e-10	LOC114110661/LOC106990881/LOC105610402/RPL24/RPL8/RPL28/MRPL40/LOC114108766/LOC105606567/MRPL11/LOC105610137/MRPL23/RPL37/LOC101102690/LOC114112955/RPL35/LOC101103232/RPL36/LOC106991051/LOC105606943/LOC101118481/LOC101116922/LOC101104787/MRPL34/RPLP2/RPL31/RPL21/MRPL30/RPLP1/RPL19/LOC101109545/MRPL21/MRPL28/RPL23/MRPL54/RPL30/LOC101106855/LOC101110546/RPL12/MRPL55/LOC121816084/RPL14/RPL13/RPL36AL…	64	Mer_Caul vs SH_Caul
CC	GO:0000786	nucleosome	40/1656	116/14545	0.344828	3.02869	7.86303	4.16166e-11	3.38759e-09	3.25924e-09	H1-4/KAT6B/H1-2/LOC101109397/LOC101106288/KAT6A/LOC101102231/LOC101107687/LOC101110974/LOC132657392/LOC101109652/LOC101111669/LOC101113369/LOC114113063/LOC114112654/LOC114109700/LOC114109699/LOC101105290/LOC101109919/LOC101109129/LOC101122904/LOC101122645/LOC114109701/LOC114109686/LOC106990414/LOC105603814/LOC101118484/LOC101122148/LOC101121387/H1-6/LOC101121643/LOC114109692/LOC114109691/LOC10111…	40	Mer_Caul vs SH_Caul
MF	GO:0030527	structural constituent of chromatin	39/1859	109/15852	0.357798	3.051	7.83157	5.03076e-11	1.82113e-08	1.73694e-08	H1-4/H1-2/LOC101109397/LMNTD2/LOC101106288/LOC101102231/LOC101107687/LOC101110974/LOC132657392/LOC101109652/LOC101111669/LOC101113369/LOC114113063/LOC114112654/LOC114109700/LOC114109699/LOC101105290/LOC101109919/LOC101109129/LOC101122904/LOC101122645/LOC114109701/LOC114109686/LOC106990414/LOC105603814/LOC101118484/LOC101122148/LOC101121387/H1-6/LOC101121643/LOC114109692/LOC114109691/LOC101119941/…	39	Mer_Caul vs SH_Caul
CC	GO:0022625	cytosolic large ribosomal subunit	50/1656	173/14545	0.289017	2.5385	7.29667	2.41566e-10	1.63862e-08	1.57654e-08	LOC114110661/LOC106990881/LOC105610402/RPL24/RPL8/RPL28/LOC114108766/LOC105606567/LOC105610137/RPL37/LOC101102690/LOC114112955/RPL35/LOC101103232/RPL36/LOC106991051/LOC105606943/LOC101118481/LOC101116922/LOC101104787/RPLP2/RPL31/RPL21/RPLP1/RPL19/LOC101109545/RPL23/RPL30/LOC101106855/LOC101110546/RPL12/LOC121816084/RPL14/RPL13/RPL36AL/RPL27/LOC114116830/LOC101107098/RPL13A/RPL9/RPL32/RPL29/RPL3L/…	50	Mer_Caul vs SH_Caul
BP	GO:0006119	oxidative phosphorylation	34/1751	95/15280	0.357895	3.12315	7.46779	4.58737e-10	9.35971e-07	8.1204e-07	NDUFA10/LOC101102327/LOC101113599/ATP5PO/LOC101105179/NDUFB6/NDUFS6/ATP5F1E/NDUFB9/NDUFA7/SDHAF2/NDUFV1/LOC101108778/NDUFS8/NDUFA8/LOC101110664/LOC101116886/LOC101119721/ANTKMT/LOC101112013/LOC101121420/LOC121816305/LOC114115573/LOC114114909/LOC101117965/ATP5MF/COX5A/LOC106991840/LOC105609918/LOC101110066/LOC101113001/LOC101121285/LOC101108663/SDHA	34	Mer_Caul vs SH_Caul
BP	GO:0022900	electron transport chain	34/1751	97/15280	0.350515	3.05875	7.31761	8.68247e-10	9.35971e-07	8.1204e-07	NDUFA10/NDUFS4/NDUFA5/LOC101102327/LOC101113599/LOC101105179/NDUFB6/NDUFS6/NDUFB9/WDR93/NDUFA7/SDHAF2/NDUFV1/LOC101108778/NDUFS8/NDUFA8/LOC101110664/NDUFB3/LOC101116886/LOC101119721/LOC101112013/LOC101121420/LOC121816305/LOC114115573/LOC114114909/LOC101117965/COX5A/LOC106991840/LOC105609918/LOC101110066/LOC101113001/LOC101121285/LOC101108663/SDHA	34	Mer_Caul vs SH_Caul
BP	GO:0009060	aerobic respiration	38/1751	120/15280	0.316667	2.76337	6.97659	2.50061e-09	1.41632e-06	1.22878e-06	NDUFA10/OGDH/LOC101102327/LOC101113599/ATP5PO/LOC101105179/NDUFB6/NDUFS6/ATP5F1E/NDUFB9/NDUFA7/SDHAF2/NDUFV1/LOC101108778/NDUFS8/NDUFA8/NDUFS7/LOC101110664/LOC101116886/LOC101119721/ANTKMT/LOC101112013/LOC101121420/LOC121816305/LOC114115573/LOC114114909/LOC101117965/ATP5MF/COX5A/MDH2/IDH3G/LOC106991840/LOC105609918/LOC101110066/LOC101113001/LOC101121285/LOC101108663/SDHA	38	Mer_Caul vs SH_Caul
BP	GO:0019646	aerobic electron transport chain	30/1751	82/15280	0.365854	3.1926	7.16194	2.62767e-09	1.41632e-06	1.22878e-06	NDUFA10/LOC101102327/LOC101113599/LOC101105179/NDUFB6/NDUFS6/NDUFB9/NDUFA7/SDHAF2/NDUFV1/LOC101108778/NDUFS8/NDUFA8/LOC101110664/LOC101116886/LOC101119721/LOC101112013/LOC101121420/LOC121816305/LOC114115573/LOC114114909/LOC101117965/COX5A/LOC106991840/LOC105609918/LOC101110066/LOC101113001/LOC101121285/LOC101108663/SDHA	30	Mer_Caul vs SH_Caul
BP	GO:0042775	mitochondrial ATP synthesis coupled electron transport	30/1751	83/15280	0.361446	3.15414	7.07931	3.66781e-09	1.43724e-06	1.24694e-06	NDUFA10/LOC101102327/LOC101113599/LOC101105179/NDUFB6/NDUFS6/NDUFB9/NDUFA7/SDHAF2/NDUFV1/LOC101108778/NDUFS8/NDUFA8/LOC101110664/LOC101116886/LOC101119721/LOC101112013/LOC101121420/LOC121816305/LOC114115573/LOC114114909/LOC101117965/COX5A/LOC106991840/LOC105609918/LOC101110066/LOC101113001/LOC101121285/LOC101108663/SDHA	30	Mer_Caul vs SH_Caul
BP	GO:0042773	ATP synthesis coupled electron transport	30/1751	84/15280	0.357143	3.11659	6.99792	5.0855e-09	1.43724e-06	1.24694e-06	NDUFA10/LOC101102327/LOC101113599/LOC101105179/NDUFB6/NDUFS6/NDUFB9/NDUFA7/SDHAF2/NDUFV1/LOC101108778/NDUFS8/NDUFA8/LOC101110664/LOC101116886/LOC101119721/LOC101112013/LOC101121420/LOC121816305/LOC114115573/LOC114114909/LOC101117965/COX5A/LOC106991840/LOC105609918/LOC101110066/LOC101113001/LOC101121285/LOC101108663/SDHA	30	Mer_Caul vs SH_Caul
BP	GO:0045333	cellular respiration	39/1751	128/15280	0.304688	2.65884	6.78003	5.30693e-09	1.43724e-06	1.24694e-06	NDUFA10/OGDH/NDUFA5/LOC101102327/LOC101113599/ATP5PO/LOC101105179/NDUFB6/NDUFS6/ATP5F1E/NDUFB9/NDUFA7/SDHAF2/NDUFV1/LOC101108778/NDUFS8/NDUFA8/NDUFS7/LOC101110664/LOC101116886/LOC101119721/ANTKMT/LOC101112013/LOC101121420/LOC121816305/LOC114115573/LOC114114909/LOC101117965/ATP5MF/COX5A/MDH2/IDH3G/LOC106991840/LOC105609918/LOC101110066/LOC101113001/LOC101121285/LOC101108663/SDHA	39	Mer_Caul vs SH_Caul
CC	GO:0032993	protein-DNA complex	43/1656	150/14545	0.286667	2.51785	6.6978	5.67553e-09	3.29991e-07	3.17488e-07	H1-4/KAT6B/H1-2/LOC101109397/GINS2/POLD4/TEN1/LOC101106288/KAT6A/LOC101102231/LOC101107687/LOC101110974/LOC132657392/LOC101109652/LOC101111669/LOC101113369/LOC114113063/LOC114112654/LOC114109700/LOC114109699/LOC101105290/LOC101109919/LOC101109129/LOC101122904/LOC101122645/LOC114109701/LOC114109686/LOC106990414/LOC105603814/LOC101118484/LOC101122148/LOC101121387/H1-6/LOC101121643/LOC114109692/LOC1…	43	Mer_Caul vs SH_Caul
BP	GO:0019752	carboxylic acid metabolic process	87/1751	409/15280	0.212714	1.85624	6.31455	5.99354e-09	1.43724e-06	1.24694e-06	HACD2/TST/MPST/TECR/LOC114114086/ABCD2/ABHD1/PHGDH/HYI/DDAH1/SARDH/HK2/GLS2/PHYH/NPL/P4HA3/GSTZ1/BCAT1/ACSS1/DECR1/KYNU/LDHB/CPT1B/GCAT/LOC101118164/GCK/ODC1/ECHS1/ALDH4A1/LOC101113775/ABHD2/GCDH/PCK2/IVD/ACOT6/GPI/ACSF2/PCK1/PSPH/GLYAT/BCKDHB/PGD/PGAM2/GAMT/ALDOA/CPT1A/ACSM5/ACSM2B/IDH1/ACSM3/ME3/BCAT2/CDO1/UROC1/ALKBH7/ALDH1L1/HACL1/GOT1L1/BRCA1/SDHAF3/ACADS/LOC101121185/FAH/DBI/ELOVL6/MDH2/ACA…	87	Mer_Caul vs SH_Caul
BP	GO:0006091	generation of precursor metabolites and energy	53/1751	204/15280	0.259804	2.26716	6.55485	5.9996e-09	1.43724e-06	1.24694e-06	NDUFA10/HK2/OGDH/NDUFS4/NDUFA5/LOC101102327/LOC101113599/ATP5PO/GCK/LOC101105179/NDUFB6/NDUFS6/ATP5F1E/PGLS/PYGM/NDUFB9/TALDO1/GPI/WDR93/NDUFA7/SDHAF2/NDUFV1/LOC101108778/NDUFS8/NDUFA8/PGD/PGAM2/NDUFS7/ALDOA/LOC101110664/NDUFB3/LOC101116886/LOC101119721/H6PD/ANTKMT/LOC101112013/LOC101121420/LOC121816305/LOC114115573/LOC114114909/LOC101117965/ATP5MF/COX5A/MDH2/TKT/IDH3G/LOC106991840/LOC105609918/L…	53	Mer_Caul vs SH_Caul
BP	GO:0043436	oxoacid metabolic process	87/1751	413/15280	0.210654	1.83826	6.21296	9.74318e-09	2.04772e-06	1.77659e-06	HACD2/TST/MPST/TECR/LOC114114086/ABCD2/ABHD1/PHGDH/HYI/DDAH1/SARDH/HK2/GLS2/PHYH/NPL/P4HA3/GSTZ1/BCAT1/ACSS1/DECR1/KYNU/LDHB/CPT1B/GCAT/LOC101118164/GCK/ODC1/ECHS1/ALDH4A1/LOC101113775/ABHD2/GCDH/PCK2/IVD/ACOT6/GPI/ACSF2/PCK1/PSPH/GLYAT/BCKDHB/PGD/PGAM2/GAMT/ALDOA/CPT1A/ACSM5/ACSM2B/IDH1/ACSM3/ME3/BCAT2/CDO1/UROC1/ALKBH7/ALDH1L1/HACL1/GOT1L1/BRCA1/SDHAF3/ACADS/LOC101121185/FAH/DBI/ELOVL6/MDH2/ACA…	87	Mer_Caul vs SH_Caul
BP	GO:0022904	respiratory electron transport chain	31/1751	91/15280	0.340659	2.97274	6.79023	1.04476e-08	2.04772e-06	1.77659e-06	NDUFA10/NDUFA5/LOC101102327/LOC101113599/LOC101105179/NDUFB6/NDUFS6/NDUFB9/NDUFA7/SDHAF2/NDUFV1/LOC101108778/NDUFS8/NDUFA8/LOC101110664/LOC101116886/LOC101119721/LOC101112013/LOC101121420/LOC121816305/LOC114115573/LOC114114909/LOC101117965/COX5A/LOC106991840/LOC105609918/LOC101110066/LOC101113001/LOC101121285/LOC101108663/SDHA	31	Mer_Caul vs SH_Caul
BP	GO:0009142	nucleoside triphosphate biosynthetic process	21/1751	48/15280	0.4375	3.81782	7.03417	1.60517e-08	2.88396e-06	2.5021e-06	DTYMK/ATP5MC3/ATP5F1C/ATP5PF/ATP5PD/ATP5PO/NUDT2/ATP5MG/ATP5F1E/ATP5ME/NME9/ATP5F1D/AK1/NME4/ANTKMT/ATP5MF/ATP5MC1/ATP5F1A/LOC101102072/LOC105601873/NME3	21	Mer_Caul vs SH_Caul
BP	GO:0009145	purine nucleoside triphosphate biosynthetic process	19/1751	41/15280	0.463415	4.04396	7.02119	2.44424e-08	3.76413e-06	3.26572e-06	ATP5MC3/ATP5F1C/ATP5PF/ATP5PD/ATP5PO/NUDT2/ATP5MG/ATP5F1E/ATP5ME/NME9/ATP5F1D/NME4/ANTKMT/ATP5MF/ATP5MC1/ATP5F1A/LOC101102072/LOC105601873/NME3	19	Mer_Caul vs SH_Caul
BP	GO:0009206	purine ribonucleoside triphosphate biosynthetic process	19/1751	41/15280	0.463415	4.04396	7.02119	2.44424e-08	3.76413e-06	3.26572e-06	ATP5MC3/ATP5F1C/ATP5PF/ATP5PD/ATP5PO/NUDT2/ATP5MG/ATP5F1E/ATP5ME/NME9/ATP5F1D/NME4/ANTKMT/ATP5MF/ATP5MC1/ATP5F1A/LOC101102072/LOC105601873/NME3	19	Mer_Caul vs SH_Caul
BP	GO:0032787	monocarboxylic acid metabolic process	55/1751	226/15280	0.243363	2.12369	6.12256	3.68704e-08	5.29951e-06	4.59781e-06	HACD2/TECR/LOC114114086/ABCD2/ABHD1/HYI/HK2/PHYH/ACSS1/DECR1/KYNU/CPT1B/GCK/ECHS1/ABHD2/GCDH/PCK2/ACOT6/GPI/ACSF2/PCK1/PGD/PGAM2/GAMT/ALDOA/CPT1A/ACSM5/ACSM2B/ACSM3/ME3/ALKBH7/HACL1/BRCA1/ACADS/LOC101121185/FAH/DBI/ELOVL6/ACACA/SCD/LOC101116843/NDUFAB1/ELOVL3/ACOX2/PDHB/HADH/ACBD4/FASN/LOC101119648/HAGH/HAGHL/LOC101107119/CYP2D6/LOC101109377/LOC114114084	55	Mer_Caul vs SH_Caul
BP	GO:0009201	ribonucleoside triphosphate biosynthetic process	19/1751	43/15280	0.44186	3.85587	6.74653	6.37513e-08	8.08516e-06	7.01462e-06	ATP5MC3/ATP5F1C/ATP5PF/ATP5PD/ATP5PO/NUDT2/ATP5MG/ATP5F1E/ATP5ME/NME9/ATP5F1D/NME4/ANTKMT/ATP5MF/ATP5MC1/ATP5F1A/LOC101102072/LOC105601873/NME3	19	Mer_Caul vs SH_Caul
BP	GO:0033108	mitochondrial respiratory chain complex assembly	21/1751	54/15280	0.388889	3.39362	6.33893	1.89194e-07	2.26613e-05	1.96607e-05	LOC101117181/LOC101107153/LOC101113488/LOC101121607/LOC101111607/LOC101122597/SDHAF2/NDUFA12/NDUFS8/TMEM126A/NDUFS7/NDUFB3/LOC101118647/LOC101112013/NDUFA11/SDHAF3/NDUFAF3/LOC101112076/LOC101119459/NDUFAF8/NDUFAF5	21	Mer_Caul vs SH_Caul
MF	GO:0046982	protein heterodimerization activity	40/1859	150/15852	0.266667	2.27391	5.71373	3.75229e-07	9.05553e-05	8.63685e-05	POLE4/LOC101118972/MCL1/BCL2A1/TENM1/TENM3/TAF4B/BCL2/LOC101102231/LOC101107687/LOC101110974/LOC132657392/LOC101111669/LOC101113369/LOC114113063/LOC114112654/LOC114109700/LOC114109699/LOC101105290/LOC101109919/LOC101109129/LOC101122904/LOC101122645/LOC114109701/LOC114109686/LOC106990414/LOC105603814/LOC101118484/LOC101122148/LOC101121387/LOC101121643/LOC114109692/LOC114109691/LOC101119941/LOC1011…	40	Mer_Caul vs SH_Caul
BP	GO:0097250	mitochondrial respirasome assembly	24/1751	70/15280	0.342857	2.99192	6.00917	4.11815e-07	4.50483e-05	3.90835e-05	LOC101117181/LOC101107153/LOC101113488/LOC101121607/LOC101111607/LOC101122597/SDHAF2/NDUFA12/NDUFS8/TMEM126A/NDUFS7/NDUFB3/LOC101118647/LOC101112013/NDUFA11/SDHAF3/NDUFAF3/LOC101112076/LOC101119459/NDUFAF8/NDUFAF5/HIGD1B/LOC101110066/LOC101121285	24	Mer_Caul vs SH_Caul
BP	GO:0015980	energy derivation by oxidation of organic compounds	40/1751	154/15280	0.25974	2.26661	5.68327	4.29978e-07	4.50483e-05	3.90835e-05	NDUFA10/OGDH/NDUFA5/LOC101102327/LOC101113599/ATP5PO/LOC101105179/NDUFB6/NDUFS6/ATP5F1E/PYGM/NDUFB9/NDUFA7/SDHAF2/NDUFV1/LOC101108778/NDUFS8/NDUFA8/NDUFS7/LOC101110664/LOC101116886/LOC101119721/ANTKMT/LOC101112013/LOC101121420/LOC121816305/LOC114115573/LOC114114909/LOC101117965/ATP5MF/COX5A/MDH2/IDH3G/LOC106991840/LOC105609918/LOC101110066/LOC101113001/LOC101121285/LOC101108663/SDHA	40	Mer_Caul vs SH_Caul
BP	GO:0009205	purine ribonucleoside triphosphate metabolic process	25/1751	75/15280	0.333333	2.90881	5.96154	4.38783e-07	4.50483e-05	3.90835e-05	ATP5MC3/HK2/ATP5F1C/ATP5PF/ATP5PD/ATP5PO/NUDT2/GCK/ATP5MG/ATP5F1E/ATP5ME/NME9/GPI/ATP5F1D/PGAM2/AK1/ALDOA/NME4/ANTKMT/ATP5MF/ATP5MC1/ATP5F1A/LOC101102072/LOC105601873/NME3	25	Mer_Caul vs SH_Caul
BP	GO:0042448	progesterone metabolic process	4/55	20/15280	0.2	55.5636	14.6754	6.97318e-07	0.000193777	0.000170873	CYP1A1/LOC101107119/LOC101107809/LOC101106610	4	Wad_Caul vs SH_Caul
BP	GO:0009199	ribonucleoside triphosphate metabolic process	25/1751	77/15280	0.324675	2.83326	5.8018	7.70594e-07	7.55182e-05	6.55189e-05	ATP5MC3/HK2/ATP5F1C/ATP5PF/ATP5PD/ATP5PO/NUDT2/GCK/ATP5MG/ATP5F1E/ATP5ME/NME9/GPI/ATP5F1D/PGAM2/AK1/ALDOA/NME4/ANTKMT/ATP5MF/ATP5MC1/ATP5F1A/LOC101102072/LOC105601873/NME3	25	Mer_Caul vs SH_Caul
BP	GO:0120254	olefinic compound metabolic process	5/55	54/15280	0.0925926	25.7239	10.9388	1.38743e-06	0.000193777	0.000170873	CYP1A1/LOC101107119/LOC101107809/LOC101106610/LOC114114084	5	Wad_Caul vs SH_Caul
BP	GO:0009141	nucleoside triphosphate metabolic process	27/1751	90/15280	0.3	2.61793	5.5381	1.63333e-06	0.000146727	0.000127299	DTYMK/ATP5MC3/HK2/ATP5F1C/ATP5PF/ATP5PD/ATP5PO/NUDT2/GCK/ATP5MG/ATP5F1E/ATP5ME/NME9/GPI/ATP5F1D/PGAM2/AK1/ALDOA/NME4/DCTPP1/ANTKMT/ATP5MF/ATP5MC1/ATP5F1A/LOC101102072/LOC105601873/NME3	27	Mer_Caul vs SH_Caul
BP	GO:0009144	purine nucleoside triphosphate metabolic process	25/1751	80/15280	0.3125	2.72701	5.57156	1.71381e-06	0.000147799	0.000128229	ATP5MC3/HK2/ATP5F1C/ATP5PF/ATP5PD/ATP5PO/NUDT2/GCK/ATP5MG/ATP5F1E/ATP5ME/NME9/GPI/ATP5F1D/PGAM2/AK1/ALDOA/NME4/ANTKMT/ATP5MF/ATP5MC1/ATP5F1A/LOC101102072/LOC105601873/NME3	25	Mer_Caul vs SH_Caul
BP	GO:0072521	purine-containing compound metabolic process	54/1751	248/15280	0.217742	1.90011	5.14129	2.15928e-06	0.000179054	0.000155346	ATP5MC3/HK2/HINT1/LOC101109035/ATP5F1C/ATP5PF/ATP5PD/ACSS1/ATP5PO/KYNU/ADCY7/PDE4D/NUDT2/GCK/ATP5MG/ATP5F1E/PGLS/GCDH/NAPRT/ATP5ME/TALDO1/NME9/ACOT6/GPI/MVD/ACSS2/PGD/ATP5F1D/PGAM2/AK1/ALDOA/ACSM5/ACSM2B/NME4/ACSM3/GUK1/H6PD/THEM5/ANTKMT/ATP5MF/NUDT7/ATP5MC1/LOC114111378/LOC101112491/COASY/TKT/MACROD1/PRPS2/ATP5F1A/PDHB/ADA2/LOC101102072/LOC105601873/NME3	54	Mer_Caul vs SH_Caul
BP	GO:0008207	C21-steroid hormone metabolic process	4/55	27/15280	0.148148	41.1582	12.5525	2.47909e-06	0.000259685	0.00022899	CYP1A1/LOC101107119/LOC101107809/LOC101106610	4	Wad_Caul vs SH_Caul
BP	GO:0006754	ATP biosynthetic process	14/1751	31/15280	0.451613	3.94097	5.8967	2.54947e-06	0.00020358	0.000176624	ATP5MC3/ATP5F1C/ATP5PF/ATP5PD/ATP5PO/NUDT2/ATP5MG/ATP5F1E/ATP5ME/ATP5F1D/ANTKMT/ATP5MF/ATP5MC1/ATP5F1A	14	Mer_Caul vs SH_Caul
MF	GO:0008106	alcohol dehydrogenase (NADP+) activity	4/67	29/15852	0.137931	32.6341	11.1084	6.39252e-06	0.000377077	0.000248918	LOC101114663/LOC101107119/LOC101107809/LOC101106610	4	Wad_Caul vs SH_Caul
MF	GO:0016709	oxidoreductase activity, acting on paired donors, with incorporation or reduction of molecular oxygen, NAD(P)H as one donor, and incorporation of one atom of oxygen	4/67	29/15852	0.137931	32.6341	11.1084	6.39252e-06	0.000377077	0.000248918	LOC101117622/LOC101107119/LOC101107809/LOC101106610	4	Wad_Caul vs SH_Caul
BP	GO:0006690	icosanoid metabolic process	4/55	34/15280	0.117647	32.6845	11.1163	6.4297e-06	0.000504773	0.000445108	LOC101107119/LOC101107809/LOC101106610/LOC114114084	4	Wad_Caul vs SH_Caul
BP	GO:0015986	proton motive force-driven ATP synthesis	13/1751	29/15280	0.448276	3.91185	5.64647	6.46932e-06	0.000498137	0.00043218	ATP5MC3/ATP5F1C/ATP5PF/ATP5PD/ATP5PO/ATP5MG/ATP5F1E/ATP5ME/ATP5F1D/ANTKMT/ATP5MF/ATP5MC1/ATP5F1A	13	Mer_Caul vs SH_Caul
BP	GO:0050793	regulation of developmental process	61/1751	303/15280	0.20132	1.75681	4.78688	7.25698e-06	0.000539519	0.000468082	IL4/SYK/PDE3A/SEMA3D/PLXNA4/TIAM1/NOTCH2/NOTCH1/MGP/SLITRK6/CST7/ZNF296/VEGFB/ADGRB2/CSF1/THBS1/HECW2/MYF6/NTF3/RUNX3/CSF3/FLT1/SLITRK2/TMEM178A/CDKL5/PLXNC1/TNFSF13/MAFB/RUNX1/PHIP/SERPINE1/HPN/BRWD3/BGLAP/LRRC4B/PLXNA1/ERRFI1/TANC2/PTBP3/SEMA5A/CLSTN3/TYROBP/NEDD4/PLEKHB1/SEMA7A/ISLR2/PLXNB3/RUNX2/SIGLEC15/ISM1/PAK3/AAMDC/MAFG/RAC3/LAMA3/THBS2/MIEF2/ADIRF/RFLNA/MAFF/VSTM5	61	Mer_Caul vs SH_Caul
BP	GO:0006753	nucleoside phosphate metabolic process	60/1751	299/15280	0.200669	1.75113	4.71884	9.54812e-06	0.000686192	0.000595334	DTYMK/ATP5MC3/HK2/HINT1/ATP5F1C/ATP5PF/ATP5PD/ACSS1/NT5C/ATP5PO/KYNU/ADCY7/PDE4D/NUDT2/GCK/ATP5MG/ATP5F1E/PGLS/GCDH/NUDT14/NAPRT/ATP5ME/TALDO1/NME9/ACOT6/GPI/MVD/ACSS2/PGD/ATP5F1D/PGAM2/AK1/ALDOA/ACSM5/ACSM2B/NME4/ACSM3/GUK1/H6PD/THEM5/DCTPP1/ANTKMT/DNPH1/ATP5MF/ENTPD8/NUDT7/ATP5MC1/LOC114111378/LOC101112491/COASY/TKT/PMM1/PRPS2/ATP5F1A/ENTPD2/PDHB/LOC101102072/LOC105601873/NT5M/NME3	60	Mer_Caul vs SH_Caul
MF	GO:0004033	aldo-keto reductase (NADPH) activity	4/67	32/15852	0.125	29.5746	10.5413	9.58669e-06	0.000377077	0.000248918	LOC101114663/LOC101107119/LOC101107809/LOC101106610	4	Wad_Caul vs SH_Caul
BP	GO:0030647	aminoglycoside antibiotic metabolic process	3/55	13/15280	0.230769	64.1119	13.6822	1.23032e-05	0.000504773	0.000445108	LOC101107119/LOC101107809/LOC101106610	3	Wad_Caul vs SH_Caul
BP	GO:0044597	daunorubicin metabolic process	3/55	13/15280	0.230769	64.1119	13.6822	1.23032e-05	0.000504773	0.000445108	LOC101107119/LOC101107809/LOC101106610	3	Wad_Caul vs SH_Caul
BP	GO:0044598	doxorubicin metabolic process	3/55	13/15280	0.230769	64.1119	13.6822	1.23032e-05	0.000504773	0.000445108	LOC101107119/LOC101107809/LOC101106610	3	Wad_Caul vs SH_Caul
MF	GO:0004497	monooxygenase activity	6/67	123/15852	0.0487805	11.5413	7.64611	1.30887e-05	0.000386116	0.000254885	LOC101117622/CYP1A1/LOC101107119/LOC101107809/LOC101106610/LOC114114084	6	Wad_Caul vs SH_Caul
BP	GO:0019752	carboxylic acid metabolic process	9/55	409/15280	0.0220049	6.11336	6.30011	1.37989e-05	0.000504773	0.000445108	GCAT/ODC1/PCK1/DBI/FASN/LOC101107119/LOC101107809/LOC101106610/LOC114114084	9	Wad_Caul vs SH_Caul
BP	GO:0043436	oxoacid metabolic process	9/55	413/15280	0.0217918	6.05415	6.25837	1.49104e-05	0.000504773	0.000445108	GCAT/ODC1/PCK1/DBI/FASN/LOC101107119/LOC101107809/LOC101106610/LOC114114084	9	Wad_Caul vs SH_Caul
BP	GO:0007005	mitochondrion organization	38/1751	164/15280	0.231707	2.02198	4.73373	1.5423e-05	0.00107264	0.000930615	LOC101117181/LOC101107153/LOC101113488/MTX3/LOC101121607/ROMO1/LOC101111607/MCL1/MICOS13/LOC101122597/VPS13D/VPS13C/TIMM10/SDHAF2/NDUFA12/NDUFS8/TMEM126A/MTFP1/NDUFS7/NDUFB3/LOC101118647/CHCHD6/LOC101112013/NDUFA11/SDHAF3/NDUFAF3/LOC101112076/BCL2A1/LOC101119459/NDUFAF8/NDUFAF5/CHCHD10/HIGD1B/BID/PPIF/MIEF2/LOC101110066/LOC101121285	38	Mer_Caul vs SH_Caul
BP	GO:0032787	monocarboxylic acid metabolic process	7/55	226/15280	0.0309735	8.60499	6.92272	1.56612e-05	0.000504773	0.000445108	PCK1/DBI/FASN/LOC101107119/LOC101107809/LOC101106610/LOC114114084	7	Wad_Caul vs SH_Caul
BP	GO:0055086	nucleobase-containing small molecule metabolic process	63/1751	324/15280	0.194444	1.69681	4.56074	1.63694e-05	0.00110289	0.000956856	DTYMK/ATP5MC3/HK2/HINT1/LOC101109035/ATP5F1C/ATP5PF/ATP5PD/ACSS1/NT5C/ATP5PO/KYNU/ADCY7/PDE4D/NUDT2/GCK/ATP5MG/ATP5F1E/PGLS/GCDH/NUDT14/NAPRT/ATP5ME/TALDO1/NME9/ACOT6/GPI/MVD/ACSS2/PGD/ATP5F1D/PGAM2/AK1/ALDOA/ACSM5/ACSM2B/NME4/ACSM3/GUK1/H6PD/THEM5/DCTPP1/ANTKMT/DNPH1/ATP5MF/ENTPD8/NUDT7/ATP5MC1/LOC114111378/LOC101112491/COASY/TKT/PMM1/MACROD1/PRPS2/ATP5F1A/ENTPD2/PDHB/ADA2/LOC101102072/LOC105601…	63	Mer_Caul vs SH_Caul
CC	GO:0019866	organelle inner membrane	37/1656	160/14545	0.23125	2.03112	4.70084	1.79026e-05	0.000910792	0.000876283	MTLN/MPC2/ENDOG/COQ9/NDUFA3/DPY19L4/LOC101121607/ROMO1/LOC101102990/MICOS10/SFXN5/LOC101111607/COQ4/MICOS13/LOC101122597/ATP5F1E/GCDH/TIMM10/NDUFA7/P2RX7/SLC25A4/TM7SF2/LBR/LOC101119721/LOC101121538/CHCHD6/TIMM17B/LOC101112013/CHDH/LOC101117965/NDUFAF3/LOC101112076/COX5A/MCUB/COQ7/NDUFB2/CORO7	37	Mer_Caul vs SH_Caul
BP	GO:0030595	leukocyte chemotaxis	21/1751	69/15280	0.304348	2.65587	4.95942	1.79209e-05	0.00117083	0.0010158	IL4/CXCL8/LOC101104661/CCL22/CCL21/CCL19/CCL27/CXCL11/CMKLR1/VEGFB/XCL1/CCL25/BDKRB2/LGALS3/CCL5/LOC101114285/LOC101113771/LOC101111035/LOC101117971/LOC114108665/CX3CL1	21	Mer_Caul vs SH_Caul
MF	GO:0047023	androsterone dehydrogenase activity	3/67	13/15852	0.230769	54.5993	12.5954	2.00246e-05	0.000386994	0.000255465	LOC101107119/LOC101107809/LOC101106610	3	Wad_Caul vs SH_Caul
BP	GO:0008202	steroid metabolic process	5/55	93/15280	0.0537634	14.9365	8.1023	2.05e-05	0.000613534	0.000541014	LOC101117622/CYP1A1/LOC101107119/LOC101107809/LOC101106610	5	Wad_Caul vs SH_Caul
CC	GO:0022627	cytosolic small ribosomal subunit	26/1656	97/14545	0.268041	2.35426	4.79676	2.12497e-05	0.000918702	0.000883893	LOC105613234/LOC114118459/LOC114114914/LOC101110758/LOC106990434/RPS26/RPS21/RPS5/LOC114117259/RPS14/RPS15/LOC101112592/FAU/LOC101104797/LOC121815980/RPSA/RPS10/LOC114110985/RPS12/RPS23/RPS9/RPS19/RPS15A/LOC100037668/RPS16/RPS20	26	Mer_Caul vs SH_Caul
BP	GO:0006120	mitochondrial electron transport, NADH to ubiquinone	8/1751	13/15280	0.615385	5.37012	5.67082	2.21366e-05	0.00137551	0.00119338	NDUFA10/NDUFB6/NDUFS6/NDUFB9/NDUFA7/NDUFV1/NDUFS8/NDUFA8	8	Mer_Caul vs SH_Caul
BP	GO:0006954	inflammatory response	41/1751	185/15280	0.221622	1.93397	4.5979	2.25247e-05	0.00137551	0.00119338	IL4/CLEC7A/LOC101114747/LOC101122319/REL/CXCL8/LOC101104661/CCL22/NLRP13/CCL21/CCL19/CXCL11/CMKLR1/CST7/XCL1/NLRP1/CCL25/NR1H3/TNFRSF4/C3AR1/LOC101102413/C5AR1/TREM2/PTGIR/NLRP3/TLR2/TBXA2R/RORA/PTGFR/CCL5/LOC101114285/LOC101113771/LOC101111035/CD14/TYROBP/SEMA7A/CXCR3/LOC101117971/LOC114108665/C5AR2/CX3CL1	41	Mer_Caul vs SH_Caul
CC	GO:0015935	small ribosomal subunit	30/1656	120/14545	0.25	2.1958	4.71471	2.25725e-05	0.000918702	0.000883893	LOC105613234/LOC114118459/LOC114114914/LOC101110758/LOC106990434/RPS26/RPS21/MRPS26/MRPS11/RPS5/LOC114117259/RPS14/RPS15/LOC101112592/FAU/LOC101104797/LOC121815980/RPSA/RPS10/LOC114110985/RPS12/RPS23/RPS9/RPS19/RPS15A/LOC100037668/MRPS12/RPS16/RPS20/MRPS34	30	Mer_Caul vs SH_Caul
BP	GO:0071621	granulocyte chemotaxis	18/1751	55/15280	0.327273	2.85593	4.96045	2.35626e-05	0.00137551	0.00119338	IL4/CXCL8/LOC101104661/CCL22/CCL21/CCL19/CXCL11/CMKLR1/XCL1/CCL25/BDKRB2/LGALS3/CCL5/LOC101114285/LOC101113771/LOC101111035/LOC114108665/CX3CL1	18	Mer_Caul vs SH_Caul
BP	GO:0046034	ATP metabolic process	20/1751	65/15280	0.307692	2.68506	4.89772	2.36056e-05	0.00137551	0.00119338	ATP5MC3/HK2/ATP5F1C/ATP5PF/ATP5PD/ATP5PO/NUDT2/GCK/ATP5MG/ATP5F1E/ATP5ME/GPI/ATP5F1D/PGAM2/AK1/ALDOA/ANTKMT/ATP5MF/ATP5MC1/ATP5F1A	20	Mer_Caul vs SH_Caul
MF	GO:0032052	bile acid binding	3/67	14/15852	0.214286	50.6994	12.1202	2.54088e-05	0.000386994	0.000255465	LOC101107119/LOC101107809/LOC101106610	3	Wad_Caul vs SH_Caul
MF	GO:0047086	ketosteroid monooxygenase activity	3/67	14/15852	0.214286	50.6994	12.1202	2.54088e-05	0.000386994	0.000255465	LOC101107119/LOC101107809/LOC101106610	3	Wad_Caul vs SH_Caul
MF	GO:0018455	alcohol dehydrogenase [NAD(P)+] activity	4/67	41/15852	0.097561	23.0826	9.22373	2.62369e-05	0.000386994	0.000255465	LOC101114663/LOC101107119/LOC101107809/LOC101106610	4	Wad_Caul vs SH_Caul
BP	GO:0043408	regulation of MAPK cascade	34/1751	144/15280	0.236111	2.06041	4.59946	2.80417e-05	0.00155244	0.00134688	DUSP2/SH3RF3/CCL22/DUSP16/CCL21/CCL19/STYX/DUSP15/IGF1R/IRAK3/XCL1/DUSP8/DUSP10/CCL25/RASSF2/TRAF3/SH3RF1/TREM2/DUSP5/SPRED3/MFAP3/PDE8A/PIK3R6/CCL5/GPR37L1/LOC101114285/LOC101113771/LOC101111035/FGFR3/SEMA7A/PAK3/WNT7A/SPRY3/CX3CL1	34	Mer_Caul vs SH_Caul
BP	GO:0044255	cellular lipid metabolic process	86/1751	488/15280	0.17623	1.53786	4.34431	2.80822e-05	0.00155244	0.00134688	HACD2/TECR/LOC114114086/ABCD2/ABHD1/PIK3C2G/LOC101120481/AGPAT2/PLPPR1/LOC101119041/PHYH/LOC101115927/BCO1/SYNJ2/TTC7A/DGAT2/DGKH/DECR1/PIK3C2A/CERS6/CPT1B/GK5/FDFT1/SMPD3/DPM3/PM20D1/ECHS1/SOCS3/ABHD2/GCDH/PCK2/LOC101119050/ACOT6/CERS4/MVD/ACSF2/PCK1/PLA2G4D/GPAT3/GAL3ST1/TLCD3B/CPT1A/GK/ACSM5/HYCC2/ACSM2B/PIKFYVE/GPAM/ACSM3/GLA/PLPP4/THEM5/SOCS7/ALKBH7/ACER1/HACL1/SMPDL3B/BRCA1/PLPP3/ACADS/LOC1…	86	Mer_Caul vs SH_Caul
CC	GO:0005743	mitochondrial inner membrane	33/1656	139/14545	0.23741	2.08522	4.60805	2.83343e-05	0.00104837	0.00100865	MTLN/MPC2/ENDOG/COQ9/NDUFA3/LOC101121607/ROMO1/LOC101102990/MICOS10/SFXN5/LOC101111607/COQ4/MICOS13/LOC101122597/ATP5F1E/GCDH/TIMM10/NDUFA7/SLC25A4/LOC101119721/LOC101121538/CHCHD6/TIMM17B/LOC101112013/CHDH/LOC101117965/NDUFAF3/LOC101112076/COX5A/MCUB/COQ7/NDUFB2/CORO7	33	Mer_Caul vs SH_Caul
BP	GO:0016137	glycoside metabolic process	3/55	17/15280	0.176471	49.0267	11.908	2.89552e-05	0.000758265	0.000668637	LOC101107119/LOC101107809/LOC101106610	3	Wad_Caul vs SH_Caul
BP	GO:0030593	neutrophil chemotaxis	16/1751	47/15280	0.340426	2.9707	4.86783	3.83511e-05	0.00206712	0.00179342	CXCL8/LOC101104661/CCL22/CCL21/CCL19/CXCL11/XCL1/CCL25/BDKRB2/LGALS3/CCL5/LOC101114285/LOC101113771/LOC101111035/LOC114108665/CX3CL1	16	Mer_Caul vs SH_Caul
BP	GO:0006163	purine nucleotide metabolic process	39/1751	177/15280	0.220339	1.92278	4.44231	4.05099e-05	0.00213023	0.00184816	ATP5MC3/HK2/HINT1/ATP5F1C/ATP5PF/ATP5PD/ATP5PO/KYNU/ADCY7/PDE4D/NUDT2/GCK/ATP5MG/ATP5F1E/PGLS/NAPRT/ATP5ME/TALDO1/NME9/GPI/PGD/ATP5F1D/PGAM2/AK1/ALDOA/NME4/GUK1/H6PD/ANTKMT/ATP5MF/ATP5MC1/LOC114111378/LOC101112491/TKT/PRPS2/ATP5F1A/LOC101102072/LOC105601873/NME3	39	Mer_Caul vs SH_Caul
MF	GO:0008009	chemokine activity	15/1859	42/15852	0.357143	3.04542	4.83786	4.61272e-05	0.00802291	0.00765197	CXCL8/LOC101104661/CCL22/CCL21/CCL19/CCL27/CXCL11/XCL1/CCL25/CCL5/LOC101114285/LOC101113771/LOC101111035/LOC114108665/CX3CL1	15	Mer_Caul vs SH_Caul
BP	GO:1902644	tertiary alcohol metabolic process	3/55	20/15280	0.15	41.6727	10.9393	4.81724e-05	0.00118731	0.00104697	LOC101107119/LOC101107809/LOC101106610	3	Wad_Caul vs SH_Caul
BP	GO:0097529	myeloid leukocyte migration	20/1751	68/15280	0.294118	2.5666	4.65776	4.87767e-05	0.00250387	0.00217234	IL4/CXCL8/LOC101104661/CCL22/CCL21/CCL19/CXCL11/CMKLR1/VEGFB/XCL1/CCL25/BDKRB2/LGALS3/CCL5/LOC101114285/LOC101113771/LOC101111035/LOC101117971/LOC114108665/CX3CL1	20	Mer_Caul vs SH_Caul
BP	GO:0044255	cellular lipid metabolic process	9/55	488/15280	0.0184426	5.1237	5.56459	5.52159e-05	0.0012853	0.00113338	DGAT2/PCK1/GPAM/DBI/FASN/LOC101107119/LOC101107809/LOC101106610/LOC114114084	9	Wad_Caul vs SH_Caul
MF	GO:0005507	copper ion binding	14/1859	38/15852	0.368421	3.14159	4.81747	5.54068e-05	0.00802291	0.00765197	SOD1/LOC101117181/LOC101107153/CP/LACC1/LOX/SNCB/AOC1/CUTA/SOD3/ATP7A/HEPH/SNCG/LOXL2	14	Mer_Caul vs SH_Caul
BP	GO:0051239	regulation of multicellular organismal process	81/1751	462/15280	0.175325	1.52996	4.16129	5.71759e-05	0.00286677	0.00248719	IL4/SYK/CLEC7A/KNG1/PDE3A/SEMA3D/PLXNA4/TIAM1/UCN/IL18R1/MGP/SLITRK6/PVR/CST7/SIT1/IRAK3/VEGFB/ADGRB2/PDE4D/CPB2/CD86/CSF1/THBS1/LOC101105937/TEC/CSF3/FLT1/SLITRK2/TMEM178A/SCN5A/OXTR/CDKL5/PLXNC1/TNFSF13/MAFB/SMTNL2/TRAF3/SCT/SERPINE1/TREM2/HPN/CD84/ADM/BGLAP/ADRA2A/PAG1/LRRC4B/PLXNA1/TBXA2R/ERRFI1/LOC100527962/LOC101120392/SEMA5A/CLSTN3/LOC101118514/CD14/TYROBP/CASQ2/ZBTB16/F2R/VSIG4/SEMA7A/SPP…	81	Mer_Caul vs SH_Caul
BP	GO:0042445	hormone metabolic process	4/55	59/15280	0.0677966	18.8351	8.24956	5.90288e-05	0.00130174	0.00114787	CYP1A1/LOC101107119/LOC101107809/LOC101106610	4	Wad_Caul vs SH_Caul
BP	GO:0019748	secondary metabolic process	3/55	22/15280	0.136364	37.8843	10.4053	6.47439e-05	0.00133909	0.0011808	LOC101107119/LOC101107809/LOC101106610	3	Wad_Caul vs SH_Caul
BP	GO:0000165	MAPK cascade	36/1751	162/15280	0.222222	1.93921	4.32345	6.53935e-05	0.00313531	0.00272016	DUSP2/SH3RF3/CCL22/DUSP16/CCL21/CCL19/STYX/DUSP15/IGF1R/IRAK3/XCL1/DUSP8/DUSP10/CCL25/RASSF2/TRAF3/SH3RF1/TREM2/DUSP5/SPRED3/MFAP3/PDE8A/PIK3R6/CCL5/GPR37L1/LOC101114285/LOC101113771/LOC101111035/FGFR3/MAPK13/SEMA7A/PAK3/MAP2K6/WNT7A/SPRY3/CX3CL1	36	Mer_Caul vs SH_Caul
MF	GO:0004032	aldose reductase (NADPH) activity	3/67	19/15852	0.157895	37.3574	10.3307	6.66244e-05	0.00087352	0.000576632	LOC101107119/LOC101107809/LOC101106610	3	Wad_Caul vs SH_Caul
BP	GO:0006066	alcohol metabolic process	5/55	119/15280	0.0420168	11.673	7.02502	6.71141e-05	0.00133909	0.0011808	PCK1/LOC101117622/LOC101107119/LOC101107809/LOC101106610	5	Wad_Caul vs SH_Caul
BP	GO:1902531	regulation of intracellular signal transduction	73/1751	408/15280	0.178922	1.56135	4.13462	6.75462e-05	0.00313531	0.00272016	DUSP2/PDE3A/LOC101103771/SH3RF3/LOC101120997/ROS1/CCL22/CADM4/DUSP16/RALGAPA2/CCL21/CCL19/STYX/DUSP15/IGF1R/CMKLR1/GARNL3/DENND4A/IRAK3/ARFGEF3/GPR17/PDE4D/XCL1/RICTOR/DUSP8/RALGAPB/DUSP10/CCL25/RUNDC3A/RASSF2/EPS8L2/TRAF3/SH3RF1/TREM2/PSD3/DUSP5/LAMTOR2/RASAL1/AXL/SEC14L1/SPRED3/TSC1/NLRP3/CASTOR2/MFAP3/PDE8A/LAMTOR4/ITSN2/LOC114109131/PIK3R6/CCL5/GPR37L1/AKAP12/LOC101114285/LOC101113771/LOC1011…	73	Mer_Caul vs SH_Caul
BP	GO:0097530	granulocyte migration	18/1751	59/15280	0.305085	2.6623	4.60228	6.76147e-05	0.00313531	0.00272016	IL4/CXCL8/LOC101104661/CCL22/CCL21/CCL19/CXCL11/CMKLR1/XCL1/CCL25/BDKRB2/LGALS3/CCL5/LOC101114285/LOC101113771/LOC101111035/LOC114108665/CX3CL1	18	Mer_Caul vs SH_Caul
BP	GO:0071674	mononuclear cell migration	16/1751	49/15280	0.326531	2.84945	4.66481	6.83485e-05	0.00313531	0.00272016	IL4/CCL22/CCL21/CCL19/CCL27/CMKLR1/XCL1/CCL25/LGALS3/TBX21/CCL5/LOC101114285/LOC101113771/LOC101111035/LOC101117971/CX3CL1	16	Mer_Caul vs SH_Caul
BP	GO:0016054	organic acid catabolic process	29/1751	121/15280	0.239669	2.09146	4.33634	7.95145e-05	0.00349864	0.00303539	ABCD2/ABHD1/SARDH/GLS2/PHYH/NPL/GSTZ1/DECR1/KYNU/GCAT/LOC101118164/ECHS1/ALDH4A1/LOC101113775/ABHD2/GCDH/PCK2/IVD/PCK1/BCKDHB/PGD/CDO1/UROC1/ALDH1L1/HACL1/ACADS/FAH/ACOX2/HADH	29	Mer_Caul vs SH_Caul
BP	GO:0046395	carboxylic acid catabolic process	29/1751	121/15280	0.239669	2.09146	4.33634	7.95145e-05	0.00349864	0.00303539	ABCD2/ABHD1/SARDH/GLS2/PHYH/NPL/GSTZ1/DECR1/KYNU/GCAT/LOC101118164/ECHS1/ALDH4A1/LOC101113775/ABHD2/GCDH/PCK2/IVD/PCK1/BCKDHB/PGD/CDO1/UROC1/ALDH1L1/HACL1/ACADS/FAH/ACOX2/HADH	29	Mer_Caul vs SH_Caul
BP	GO:0006692	prostanoid metabolic process	3/55	24/15280	0.125	34.7273	9.9384	8.46591e-05	0.0015087	0.00133037	LOC101107119/LOC101107809/LOC101106610	3	Wad_Caul vs SH_Caul
BP	GO:0006693	prostaglandin metabolic process	3/55	24/15280	0.125	34.7273	9.9384	8.46591e-05	0.0015087	0.00133037	LOC101107119/LOC101107809/LOC101106610	3	Wad_Caul vs SH_Caul
BP	GO:0042180	cellular ketone metabolic process	4/55	65/15280	0.0615385	17.0965	7.81632	8.64175e-05	0.0015087	0.00133037	CYP1A1/LOC101107119/LOC101107809/LOC101106610	4	Wad_Caul vs SH_Caul
BP	GO:0044282	small molecule catabolic process	34/1751	153/15280	0.222222	1.93921	4.20039	0.000103015	0.00444201	0.00385385	ABCD2/ABHD1/SARDH/GLS2/PHYH/NPL/GSTZ1/DECR1/KYNU/GCAT/LOC101118164/ECHS1/ALDH4A1/LOC101113775/ABHD2/GCDH/PCK2/IVD/TKFC/PCK1/BCKDHB/PGD/LOC101117622/CDO1/UROC1/ALDH1L1/HACL1/ACADS/FAH/ACOX2/HADH/ADA2/HAGH/HAGHL	34	Mer_Caul vs SH_Caul
BP	GO:0019693	ribose phosphate metabolic process	33/1751	147/15280	0.22449	1.959	4.20311	0.000105237	0.00444883	0.00385977	ATP5MC3/HK2/HINT1/ATP5F1C/ATP5PF/ATP5PD/ATP5PO/ADCY7/PDE4D/NUDT2/GCK/ATP5MG/ATP5F1E/NUDT14/ATP5ME/NME9/GPI/ATP5F1D/PGAM2/AK1/ALDOA/NME4/ANTKMT/ATP5MF/ATP5MC1/LOC114111378/LOC101112491/TKT/PRPS2/ATP5F1A/LOC101102072/LOC105601873/NME3	33	Mer_Caul vs SH_Caul
MF	GO:0016705	oxidoreductase activity, acting on paired donors, with incorporation or reduction of molecular oxygen	6/67	180/15852	0.0333333	7.88657	6.05369	0.000110842	0.00130793	0.0008634	LOC101117622/CYP1A1/LOC101107119/LOC101107809/LOC101106610/LOC114114084	6	Wad_Caul vs SH_Caul
BP	GO:0070098	chemokine-mediated signaling pathway	14/1751	41/15280	0.341463	2.97976	4.56651	0.000111809	0.00446409	0.003873	CXCL8/LOC101104661/CCL22/CCL21/CCL19/CXCL11/XCL1/CCL25/CCL5/LOC101114285/LOC101113771/LOC101111035/LOC114108665/CX3CL1	14	Mer_Caul vs SH_Caul
BP	GO:1990868	response to chemokine	14/1751	41/15280	0.341463	2.97976	4.56651	0.000111809	0.00446409	0.003873	CXCL8/LOC101104661/CCL22/CCL21/CCL19/CXCL11/XCL1/CCL25/CCL5/LOC101114285/LOC101113771/LOC101111035/LOC114108665/CX3CL1	14	Mer_Caul vs SH_Caul
BP	GO:1990869	cellular response to chemokine	14/1751	41/15280	0.341463	2.97976	4.56651	0.000111809	0.00446409	0.003873	CXCL8/LOC101104661/CCL22/CCL21/CCL19/CXCL11/XCL1/CCL25/CCL5/LOC101114285/LOC101113771/LOC101111035/LOC114108665/CX3CL1	14	Mer_Caul vs SH_Caul
CC	GO:0030312	external encapsulating structure	38/1656	180/14545	0.211111	1.85423	4.13354	0.000114722	0.00359168	0.0034556	ADAMTS4/ABI3BP/MGP/OTOG/ADAMTS5/ADAMTS1/SMOC1/MEGF9/MMP19/CCN6/ADAMTS6/LGALS1/MMP15/MMP2/SPON1/MMP14/ADAM11/CCN5/ANGPTL4/ADAMTS14/ADAMTS15/FCGBP/LGALS3/COL4A5/CCN3/THSD4/ADAMTS12/TIMP3/LAMB3/MMP28/ELN/ADAMTSL3/ADAM19/MMP17/ZP3/ANGPT2/F13A1/LAMA3	38	Mer_Caul vs SH_Caul
CC	GO:0031012	extracellular matrix	38/1656	180/14545	0.211111	1.85423	4.13354	0.000114722	0.00359168	0.0034556	ADAMTS4/ABI3BP/MGP/OTOG/ADAMTS5/ADAMTS1/SMOC1/MEGF9/MMP19/CCN6/ADAMTS6/LGALS1/MMP15/MMP2/SPON1/MMP14/ADAM11/CCN5/ANGPTL4/ADAMTS14/ADAMTS15/FCGBP/LGALS3/COL4A5/CCN3/THSD4/ADAMTS12/TIMP3/LAMB3/MMP28/ELN/ADAMTSL3/ADAM19/MMP17/ZP3/ANGPT2/F13A1/LAMA3	38	Mer_Caul vs SH_Caul
BP	GO:0048584	positive regulation of response to stimulus	84/1751	493/15280	0.170385	1.48686	3.95315	0.000116399	0.00451313	0.00391555	IL4/SYK/C8G/CLEC7A/LOC101103771/SH3RF3/CCL22/LOC101114089/LOC443441/LOC101110634/CCL21/CCL19/CCL27/DUSP15/PVR/IGF1R/CMKLR1/VEGFB/GPR17/XCL1/FANCB/RICTOR/TEC/CFB/DENND1B/CCL25/RUNDC3A/C3AR1/RASSF2/C5AR1/TNFSF13/CR2/TRAF3/SH3RF1/TREM2/LAMTOR2/NCR3/CD79B/AXL/SEC14L1/BTK/TLR2/MFAP3/PVRIG/PDE8A/ADGRA2/LAMTOR4/EYA4/CRTAM/ITSN2/PIK3R6/CCL5/GPR37L1/AKAP12/LOC101114285/LOC101113771/LOC101111035/CD79A/CD14…	84	Mer_Caul vs SH_Caul
BP	GO:1990266	neutrophil migration	16/1751	51/15280	0.313725	2.73771	4.47181	0.000117224	0.00451313	0.00391555	CXCL8/LOC101104661/CCL22/CCL21/CCL19/CXCL11/XCL1/CCL25/BDKRB2/LGALS3/CCL5/LOC101114285/LOC101113771/LOC101111035/LOC114108665/CX3CL1	16	Mer_Caul vs SH_Caul
CC	GO:0031966	mitochondrial membrane	44/1656	220/14545	0.2	1.75664	4.05338	0.000130748	0.00380102	0.003657	TMBIM6/MTLN/TOMM5/MPC2/ENDOG/COQ9/NDUFA3/MTX3/LOC101121607/ROMO1/LOC101102990/MICOS10/SFXN5/LOC101111607/MCL1/COQ4/MICOS13/LOC101122597/ATP5F1E/GCDH/TIMM10/NDUFA7/SLC25A4/GPAM/LOC101119721/LOC101121538/CHCHD6/TIMM17B/CISD1/LOC101112013/CHDH/LOC101117965/NDUFAF3/LOC101112076/BCL2A1/COX5A/MCUB/COQ7/BCL2/MIEF2/LOC114115623/NDUFB2/TOMM7/CORO7	44	Mer_Caul vs SH_Caul
BP	GO:0009605	response to external stimulus	81/1751	474/15280	0.170886	1.49123	3.9085	0.000138701	0.00524631	0.00455165	IL4/SYK/CLEC5A/CLEC7A/KNG1/LOC101114747/LOC101122319/SEMA3D/LOC101103771/PTX3/PER2/DOCK4/REL/CXCL8/LOC101104661/LOC101102969/CCL22/RNASEL/GNLY/NLRP13/NLRC4/CCL21/CCL19/CCL27/CXCL11/PVR/CMKLR1/CST7/VEGFB/XCL1/CPB2/CD86/NLRP1/BST-2B/CCL25/NR1H3/C3AR1/APOBEC3F/C5AR1/BDKRB2/TRAF3/SERPINE1/TREM2/LOC101109907/WFDC3/NCR3/LGALS3/CHGA/SEC14L1/IFITM3/LOC114110140/NLRP3/TLR2/RORA/FBXL17/CRTAM/PIEZO2/CCL5/VW…	81	Mer_Caul vs SH_Caul
BP	GO:0048247	lymphocyte chemotaxis	11/1751	28/15280	0.392857	3.42825	4.62664	0.000145114	0.00533758	0.00463083	CCL22/CCL21/CCL19/CCL27/XCL1/CCL25/CCL5/LOC101114285/LOC101113771/LOC101111035/CX3CL1	11	Mer_Caul vs SH_Caul
BP	GO:0009150	purine ribonucleotide metabolic process	30/1751	131/15280	0.229008	1.99842	4.12872	0.000146065	0.00533758	0.00463083	ATP5MC3/HK2/HINT1/ATP5F1C/ATP5PF/ATP5PD/ATP5PO/ADCY7/PDE4D/NUDT2/GCK/ATP5MG/ATP5F1E/ATP5ME/NME9/GPI/ATP5F1D/PGAM2/AK1/ALDOA/NME4/ANTKMT/ATP5MF/ATP5MC1/LOC114111378/LOC101112491/ATP5F1A/LOC101102072/LOC105601873/NME3	30	Mer_Caul vs SH_Caul
BP	GO:0050900	leukocyte migration	23/1751	90/15280	0.255556	2.23009	4.21053	0.000152342	0.00541903	0.0047015	IL4/CXCL8/LOC101104661/CCL22/CCL21/CCL19/CCL27/CXCL11/CMKLR1/VEGFB/XCL1/CCL25/BDKRB2/LGALS3/TBX21/CCL5/LOC101114285/LOC101113771/LOC101111035/CXCR3/LOC101117971/LOC114108665/CX3CL1	23	Mer_Caul vs SH_Caul
BP	GO:0051240	positive regulation of multicellular organismal process	42/1751	207/15280	0.202899	1.77058	4.01571	0.000153321	0.00541903	0.0047015	IL4/SYK/CLEC7A/PLXNA4/TIAM1/IL18R1/SLITRK6/PVR/CST7/VEGFB/CD86/CSF1/LOC101105937/FLT1/SLITRK2/OXTR/CDKL5/PLXNC1/TNFSF13/SMTNL2/SCT/TREM2/CD84/ADM/LRRC4B/PLXNA1/TBXA2R/LOC101120392/CLSTN3/LOC101118514/CD14/TYROBP/F2R/SEMA7A/SPP1/ISLR2/PLXNB3/TNFRSF13C/TLR8/VSTM5/HILPDA/TLR7	42	Mer_Caul vs SH_Caul
MF	GO:0033764	steroid dehydrogenase activity, acting on the CH-OH group of donors, NAD or NADP as acceptor	3/67	25/15852	0.12	28.3916	8.9296	0.000155295	0.00166589	0.00109969	LOC101107119/LOC101107809/LOC101106610	3	Wad_Caul vs SH_Caul
BP	GO:0044283	small molecule biosynthetic process	43/1751	214/15280	0.200935	1.75344	3.99316	0.000161687	0.00559093	0.00485064	HACD2/TECR/ABHD1/PHGDH/GLS2/FBP1/FBP2/COQ9/BCAT1/FDFT1/COQ4/PCBD2/NDUFA9/LOC101113775/ABHD2/PCK2/GPI/PCK1/UBIAD1/PCBD1/PSPH/GAMT/ACSM5/ACSM2B/ACSM3/BCAT2/GOT1L1/LOC114109131/PNPO/BRCA1/INSIG1/ELOVL6/MVK/ACACA/UROS/SCD/COQ7/LOC101116843/NDUFAB1/ELOVL3/FASN/ADA2/LOC101119648	43	Mer_Caul vs SH_Caul
BP	GO:0010257	NADH dehydrogenase complex assembly	9/1751	20/15280	0.45	3.9269	4.71198	0.000171955	0.00559093	0.00485064	NDUFA12/NDUFS8/TMEM126A/NDUFS7/NDUFB3/NDUFA11/NDUFAF3/NDUFAF8/NDUFAF5	9	Mer_Caul vs SH_Caul
BP	GO:0032981	mitochondrial respiratory chain complex I assembly	9/1751	20/15280	0.45	3.9269	4.71198	0.000171955	0.00559093	0.00485064	NDUFA12/NDUFS8/TMEM126A/NDUFS7/NDUFB3/NDUFA11/NDUFAF3/NDUFAF8/NDUFAF5	9	Mer_Caul vs SH_Caul
BP	GO:0060326	cell chemotaxis	22/1751	85/15280	0.258824	2.25861	4.18608	0.000172347	0.00559093	0.00485064	IL4/DOCK4/CXCL8/LOC101104661/CCL22/CCL21/CCL19/CCL27/CXCL11/CMKLR1/VEGFB/XCL1/CCL25/BDKRB2/LGALS3/CCL5/LOC101114285/LOC101113771/LOC101111035/LOC101117971/LOC114108665/CX3CL1	22	Mer_Caul vs SH_Caul
BP	GO:0002548	monocyte chemotaxis	12/1751	33/15280	0.363636	3.17325	4.49606	0.000173744	0.00559093	0.00485064	CCL22/CCL21/CCL19/XCL1/CCL25/LGALS3/CCL5/LOC101114285/LOC101113771/LOC101111035/LOC101117971/CX3CL1	12	Mer_Caul vs SH_Caul
BP	GO:0071347	cellular response to interleukin-1	12/1751	33/15280	0.363636	3.17325	4.49606	0.000173744	0.00559093	0.00485064	CCL22/CCL21/CCL19/IRAK3/XCL1/CCL25/CCL5/LOC101114285/LOC101113771/LOC101111035/OTUD4/CX3CL1	12	Mer_Caul vs SH_Caul
BP	GO:1902533	positive regulation of intracellular signal transduction	41/1751	203/15280	0.20197	1.76248	3.9344	0.000202375	0.00641648	0.00556688	LOC101103771/SH3RF3/CCL22/CCL21/CCL19/DUSP15/IGF1R/GPR17/XCL1/RICTOR/CCL25/RUNDC3A/RASSF2/TRAF3/SH3RF1/TREM2/LAMTOR2/AXL/MFAP3/PDE8A/LAMTOR4/ITSN2/PIK3R6/CCL5/GPR37L1/AKAP12/LOC101114285/LOC101113771/LOC101111035/CD14/HCST/F2RL2/F2R/FGFR3/STYXL1/SEMA7A/BID/WNT7A/AKAP13/GPR55/CX3CL1	41	Mer_Caul vs SH_Caul
BP	GO:2000026	regulation of multicellular organismal development	37/1751	178/15280	0.207865	1.81392	3.92947	0.000223199	0.00678484	0.00588647	IL4/SYK/SEMA3D/PLXNA4/TIAM1/MGP/SLITRK6/CST7/VEGFB/ADGRB2/CSF1/THBS1/CSF3/FLT1/SLITRK2/TMEM178A/CDKL5/PLXNC1/MAFB/SERPINE1/BGLAP/LRRC4B/PLXNA1/ERRFI1/SEMA5A/CLSTN3/SEMA7A/ISLR2/PLXNB3/SIGLEC15/ISM1/MAFG/LAMA3/THBS2/RFLNA/MAFF/VSTM5	37	Mer_Caul vs SH_Caul
BP	GO:0006935	chemotaxis	30/1751	134/15280	0.223881	1.95368	3.989	0.000223434	0.00678484	0.00588647	IL4/SEMA3D/DOCK4/CXCL8/LOC101104661/CCL22/CCL21/CCL19/CCL27/CXCL11/CMKLR1/VEGFB/XCL1/CCL25/C3AR1/C5AR1/BDKRB2/LGALS3/CCL5/LOC101114285/LOC101113771/LOC101111035/SEMA5A/SEMA7A/CXCR3/LOC101117971/LOC114108665/PTAFR/C5AR2/CX3CL1	30	Mer_Caul vs SH_Caul
BP	GO:0042330	taxis	30/1751	134/15280	0.223881	1.95368	3.989	0.000223434	0.00678484	0.00588647	IL4/SEMA3D/DOCK4/CXCL8/LOC101104661/CCL22/CCL21/CCL19/CCL27/CXCL11/CMKLR1/VEGFB/XCL1/CCL25/C3AR1/C5AR1/BDKRB2/LGALS3/CCL5/LOC101114285/LOC101113771/LOC101111035/SEMA5A/SEMA7A/CXCR3/LOC101117971/LOC114108665/PTAFR/C5AR2/CX3CL1	30	Mer_Caul vs SH_Caul
BP	GO:0010817	regulation of hormone levels	4/55	84/15280	0.047619	13.2294	6.7551	0.00023413	0.00392402	0.00346019	CYP1A1/LOC101107119/LOC101107809/LOC101106610	4	Wad_Caul vs SH_Caul
MF	GO:0016229	steroid dehydrogenase activity	3/67	29/15852	0.103448	24.4756	8.24354	0.000243751	0.00239689	0.00158225	LOC101107119/LOC101107809/LOC101106610	3	Wad_Caul vs SH_Caul
BP	GO:0034308	primary alcohol metabolic process	3/55	34/15280	0.0882353	24.5134	8.24948	0.000243999	0.00393213	0.00346735	LOC101107119/LOC101107809/LOC101106610	3	Wad_Caul vs SH_Caul
MF	GO:0005178	integrin binding	17/1859	58/15852	0.293103	2.49934	4.16947	0.000244794	0.0293147	0.0279593	ITGA1/ICAM1/ICAM4/CCN6/GPNMB/ITGB2/CCN5/ITGA11/LOC101122803/CCN3/LGALS12/ITGB3/SEMA7A/ITGAM/ITGAX/FN1/LOC101102254	17	Mer_Caul vs SH_Caul
MF	GO:0033218	amide binding	4/67	74/15852	0.0540541	12.789	6.62234	0.000268484	0.00243701	0.00160873	CRHR2/GLP1R/DBI/FASN	4	Wad_Caul vs SH_Caul
BP	GO:0009117	nucleotide metabolic process	42/1751	213/15280	0.197183	1.72071	3.81059	0.00029258	0.00876114	0.00760108	DTYMK/ATP5MC3/HK2/HINT1/ATP5F1C/ATP5PF/ATP5PD/NT5C/ATP5PO/KYNU/ADCY7/PDE4D/NUDT2/GCK/ATP5MG/ATP5F1E/PGLS/NAPRT/ATP5ME/TALDO1/NME9/GPI/PGD/ATP5F1D/PGAM2/AK1/ALDOA/NME4/GUK1/H6PD/ANTKMT/ATP5MF/ATP5MC1/LOC114111378/LOC101112491/TKT/PRPS2/ATP5F1A/LOC101102072/LOC105601873/NT5M/NME3	42	Mer_Caul vs SH_Caul
BP	GO:0017004	cytochrome complex assembly	11/1751	30/15280	0.366667	3.1997	4.33856	0.000297107	0.00877485	0.00761298	LOC101117181/LOC101107153/LOC101113488/LOC101121607/LOC101111607/LOC101122597/LOC101113195/LOC101118647/LOC101112013/LOC101112076/LOC101119459	11	Mer_Caul vs SH_Caul
BP	GO:1901615	organic hydroxy compound metabolic process	5/55	164/15280	0.0304878	8.47007	5.78067	0.000302234	0.00469023	0.00413584	PCK1/LOC101117622/LOC101107119/LOC101107809/LOC101106610	5	Wad_Caul vs SH_Caul
BP	GO:0043410	positive regulation of MAPK cascade	24/1751	100/15280	0.24	2.09435	3.94981	0.000310448	0.00899679	0.00780553	SH3RF3/CCL22/CCL21/CCL19/DUSP15/IGF1R/XCL1/CCL25/RASSF2/TRAF3/SH3RF1/TREM2/MFAP3/PDE8A/PIK3R6/CCL5/GPR37L1/LOC101114285/LOC101113771/LOC101111035/FGFR3/SEMA7A/WNT7A/CX3CL1	24	Mer_Caul vs SH_Caul
BP	GO:0150076	neuroinflammatory response	6/1751	10/15280	0.6	5.23587	4.82037	0.000312968	0.00899679	0.00780553	IL4/LOC101114747/LOC101122319/CST7/TREM2/TYROBP	6	Mer_Caul vs SH_Caul
CC	GO:0005759	mitochondrial matrix	28/1656	125/14545	0.224	1.96744	3.89367	0.000316282	0.00833015	0.00801453	SARDH/MRPL40/MRPS26/MRPL11/MRPS11/MRPL23/FOXO3/MRPL34/LOC114117223/MRPL21/ACSM5/ACSM2B/MRPL28/MRPL54/ACSM3/IBA57/LOC101118647/MRPL55/THEM5/ALKBH7/CHCHD1/ALAS2/MRPL12/MRPS34/MOB4/LOC101122667/MRPL27/MRPL41	28	Mer_Caul vs SH_Caul
BP	GO:0070887	cellular response to chemical stimulus	66/1751	379/15280	0.174142	1.51964	3.68532	0.000326772	0.00927001	0.00804257	PRDX1/IL4/LOC114114086/SOD1/RXRG/DOCK4/CXCL8/LOC101104661/CCL22/IRS2/FOXO1/CCL21/GNAQ/CCL19/CCL27/GNA14/CXCL11/CMKLR1/TXNRD2/VEGFB/XCL1/MTCL2/PRDX5/CD86/NCOA2/CALY/ABHD2/CCL25/PCK2/SSTR1/AGRN/HIF3A/BDKRB2/PCK1/SYT7/SOD3/LAMTOR2/RASAL1/LGALS3/BGLAP/IRS4/SLC2A4/CASTOR2/LAMTOR4/NR1D2/LOC101107486/LOC114109131/CCL5/NCOA3/LOC101114285/LOC101113771/LOC101111035/INSIG1/CD14/CPNE5/GNAO1/GSR/PPIF/LOC10111…	66	Mer_Caul vs SH_Caul
CC	GO:0098798	mitochondrial protein-containing complex	26/1656	113/14545	0.230088	2.02092	3.90507	0.000327475	0.00833015	0.00801453	TOMM5/MTX3/ROMO1/MRPL40/MRPS26/MRPL11/LOC101102990/MICOS10/MRPS11/MRPL23/MICOS13/MRPL34/MRPL21/MRPL28/MRPL54/MRPL55/CHCHD6/TIMM17B/MCUB/MRPL12/MRPS34/LOC114115623/TOMM7/MRPL27/MRPL41/CORO7	26	Mer_Caul vs SH_Caul
MF	GO:0046983	protein dimerization activity	59/1859	323/15852	0.182663	1.55759	3.69029	0.000341656	0.0293147	0.0279593	USF3/POLE4/TAL1/LOC101118972/SCX/MCL1/NCOA2/MYF6/MYC/ZNF862/MLXIP/MGA/MSC/E2F3/HIF3A/CENPF/TCF4/SRF/MLXIPL/NCOA3/BCL2A1/TENM1/TENM3/TAF4B/BHLHE22/BCL2/LOC101102231/LOC101107687/LOC101110974/LOC132657392/LOC101111669/LOC101113369/LOC114113063/LOC114112654/LOC114109700/LOC114109699/LOC101105290/LOC101109919/LOC101109129/TFEC/LOC101122904/LOC101122645/LOC114109701/LOC114109686/LOC106990414/LOC105603…	59	Mer_Caul vs SH_Caul
BP	GO:0008610	lipid biosynthetic process	53/1751	289/15280	0.183391	1.60035	3.70678	0.000346583	0.00970432	0.00841938	HACD2/TECR/ABHD1/PIK3C2G/RDH8/LOC101120481/AGPAT2/LOC101119041/TTC7A/DGAT2/PIK3C2A/CERS6/FDFT1/DPM3/SOCS3/ABHD2/GCDH/PCK2/CERS4/MVD/PCK1/GPAT3/TM7SF2/GAL3ST1/TLCD3B/ACSM5/HYCC2/ACSM2B/GPAM/ACSM3/LBR/SOCS7/LOC114109131/BRCA1/INSIG1/ELOVL6/PCYT1B/MVK/ACACA/SCD/LOC101122246/LOC101116843/NDUFAB1/PCYT2/ELOVL3/SGMS2/FASN/LOC101119648/CISH/PEMT/PIGA/MID1IP1/THRSP	53	Mer_Caul vs SH_Caul
MF	GO:0043548	phosphatidylinositol 3-kinase binding	6/1859	10/15852	0.6	5.1163	4.74586	0.000356027	0.0293147	0.0279593	IRS2/IGF1R/PIK3AP1/IRS4/PTPN13/HCST	6	Mer_Caul vs SH_Caul
MF	GO:0019205	nucleobase-containing compound kinase activity	11/1859	30/15852	0.366667	3.12663	4.24946	0.000364409	0.0293147	0.0279593	DTYMK/DCK/AK6/NME9/AK7/AK1/NME4/GUK1/LOC101102072/LOC105601873/NME3	11	Mer_Caul vs SH_Caul
BP	GO:0009259	ribonucleotide metabolic process	30/1751	138/15280	0.217391	1.89705	3.80823	0.000382437	0.010571	0.00917127	ATP5MC3/HK2/HINT1/ATP5F1C/ATP5PF/ATP5PD/ATP5PO/ADCY7/PDE4D/NUDT2/GCK/ATP5MG/ATP5F1E/ATP5ME/NME9/GPI/ATP5F1D/PGAM2/AK1/ALDOA/NME4/ANTKMT/ATP5MF/ATP5MC1/LOC114111378/LOC101112491/ATP5F1A/LOC101102072/LOC105601873/NME3	30	Mer_Caul vs SH_Caul
BP	GO:0006633	fatty acid biosynthetic process	15/1751	51/15280	0.294118	2.5666	4.03149	0.0004179	0.0112624	0.00977116	HACD2/TECR/ABHD1/ABHD2/ACSM5/ACSM2B/ACSM3/BRCA1/ELOVL6/ACACA/SCD/LOC101116843/NDUFAB1/ELOVL3/FASN	15	Mer_Caul vs SH_Caul
BP	GO:0072329	monocarboxylic acid catabolic process	15/1751	51/15280	0.294118	2.5666	4.03149	0.0004179	0.0112624	0.00977116	ABCD2/ABHD1/PHYH/DECR1/ECHS1/ABHD2/GCDH/PCK2/PCK1/PGD/HACL1/ACADS/FAH/ACOX2/HADH	15	Mer_Caul vs SH_Caul
BP	GO:0006805	xenobiotic metabolic process	3/55	41/15280	0.0731707	20.3282	7.44825	0.000426987	0.00596358	0.00525868	LOC114108595/LOC101106720/LOC114114084	3	Wad_Caul vs SH_Caul
BP	GO:0009410	response to xenobiotic stimulus	3/55	41/15280	0.0731707	20.3282	7.44825	0.000426987	0.00596358	0.00525868	LOC114108595/LOC101106720/LOC114114084	3	Wad_Caul vs SH_Caul
BP	GO:0071466	cellular response to xenobiotic stimulus	3/55	41/15280	0.0731707	20.3282	7.44825	0.000426987	0.00596358	0.00525868	LOC114108595/LOC101106720/LOC114114084	3	Wad_Caul vs SH_Caul
BP	GO:0070555	response to interleukin-1	12/1751	36/15280	0.333333	2.90881	4.12499	0.000441799	0.0116436	0.0101019	CCL22/CCL21/CCL19/IRAK3/XCL1/CCL25/CCL5/LOC101114285/LOC101113771/LOC101111035/OTUD4/CX3CL1	12	Mer_Caul vs SH_Caul
BP	GO:0051156	glucose 6-phosphate metabolic process	8/1751	18/15280	0.444444	3.87842	4.39584	0.000443369	0.0116436	0.0101019	HK2/GCK/PGLS/TALDO1/GPI/PGD/H6PD/TKT	8	Mer_Caul vs SH_Caul
BP	GO:0051962	positive regulation of nervous system development	13/1751	41/15280	0.317073	2.76692	4.07557	0.000448245	0.0116436	0.0101019	PLXNA4/TIAM1/SLITRK6/SLITRK2/CDKL5/PLXNC1/LRRC4B/PLXNA1/CLSTN3/SEMA7A/ISLR2/PLXNB3/VSTM5	13	Mer_Caul vs SH_Caul
BP	GO:1901657	glycosyl compound metabolic process	3/55	42/15280	0.0714286	19.8442	7.35	0.000458663	0.00619935	0.00546658	LOC101107119/LOC101107809/LOC101106610	3	Wad_Caul vs SH_Caul
BP	GO:0032101	regulation of response to external stimulus	34/1751	165/15280	0.206061	1.79818	3.70847	0.000464968	0.0119342	0.010354	IL4/KNG1/LOC101114747/LOC101122319/SEMA3D/NLRP13/CCL27/PVR/CMKLR1/CST7/VEGFB/XCL1/CPB2/NLRP1/NR1H3/TRAF3/SERPINE1/TREM2/NCR3/SEC14L1/NLRP3/TLR2/RORA/CRTAM/CCL5/SEMA5A/CD14/F2R/VSIG4/SEMA7A/OTUD4/TLR8/LOC101117971/TLR7	34	Mer_Caul vs SH_Caul
MF	GO:0004222	metalloendopeptidase activity	26/1859	113/15852	0.230088	1.962	3.74058	0.00052087	0.0355607	0.0339165	ADAMTS4/ADAM22/MME/ADAMTS5/ADAMTS1/ADAM33/MMP19/ADAMTS6/ADAM17/MMP15/MMP2/YBEY/MMP14/ADAM11/ADAMTS14/ADAMTS15/TLL1/THSD4/ADAMTS12/ADAM28/MMP28/ADAMTSL3/ADAM19/PHEX/MMP17/LOC101102527	26	Mer_Caul vs SH_Caul
MF	GO:0050839	cell adhesion molecule binding	35/1859	169/15852	0.207101	1.76598	3.64888	0.000540286	0.0355607	0.0339165	PTPRB/NTNG1/ITGA1/ICAM1/ICAM4/PVR/CCN6/NFASC/KIF13B/GPNMB/ITGB2/CDH4/CDH26/BSG/CCN5/ITGA11/CDH6/PALLD/NRCAM/LOC114108678/KIF14/PTPRJ/LOC101122803/CCN3/RPSA/LGALS12/ITGB3/TENM1/SEMA7A/ITGAM/ITGAX/FN1/TENM3/KIRREL1/LOC101102254	35	Mer_Caul vs SH_Caul
BP	GO:0072330	monocarboxylic acid biosynthetic process	17/1751	63/15280	0.269841	2.35475	3.87636	0.000542925	0.0137711	0.0119477	HACD2/TECR/ABHD1/ABHD2/GAMT/ACSM5/ACSM2B/ACSM3/BRCA1/ELOVL6/ACACA/SCD/LOC101116843/NDUFAB1/ELOVL3/FASN/LOC101119648	17	Mer_Caul vs SH_Caul
BP	GO:0090407	organophosphate biosynthetic process	52/1751	288/15280	0.180556	1.57561	3.54773	0.00057327	0.0142052	0.0123243	DTYMK/ATP5MC3/PIK3C2G/AGPAT2/ATP5F1C/ATP5PF/TTC7A/ATP5PD/ACSS1/ATP5PO/PIK3C2A/KYNU/ADCY7/GK5/NUDT2/DPM3/ATP5MG/LOC101108520/SOCS3/ATP5F1E/GCDH/NAPRT/ATP5ME/NME9/MVD/ACSS2/ATP5F1D/AK1/GK/HYCC2/GPAM/NME4/SOCS7/ANTKMT/PNPO/ATP5MF/ATP5MC1/PCYT1B/COASY/TKT/PMM1/PRPS2/ATP5F1A/PCYT2/PDHB/SGMS2/CISH/LOC101102072/LOC105601873/PEMT/NME3/PIGA	52	Mer_Caul vs SH_Caul
BP	GO:0072522	purine-containing compound biosynthetic process	29/1751	135/15280	0.214815	1.87457	3.67184	0.000583155	0.0142052	0.0123243	ATP5MC3/ATP5F1C/ATP5PF/ATP5PD/ACSS1/ATP5PO/KYNU/ADCY7/NUDT2/ATP5MG/ATP5F1E/GCDH/NAPRT/ATP5ME/NME9/ACSS2/ATP5F1D/NME4/ANTKMT/ATP5MF/ATP5MC1/COASY/PRPS2/ATP5F1A/PDHB/ADA2/LOC101102072/LOC105601873/NME3	29	Mer_Caul vs SH_Caul
BP	GO:0034341	response to type II interferon	12/1751	37/15280	0.324324	2.8302	4.00979	0.000586392	0.0142052	0.0123243	CCL22/CCL21/CCL19/XCL1/CCL25/IFITM3/LOC114110140/CCL5/LOC101114285/LOC101113771/LOC101111035/CX3CL1	12	Mer_Caul vs SH_Caul
BP	GO:0072676	lymphocyte migration	12/1751	37/15280	0.324324	2.8302	4.00979	0.000586392	0.0142052	0.0123243	CCL22/CCL21/CCL19/CCL27/XCL1/CCL25/TBX21/CCL5/LOC101114285/LOC101113771/LOC101111035/CX3CL1	12	Mer_Caul vs SH_Caul
CC	GO:0005740	mitochondrial envelope	49/1656	271/14545	0.180812	1.58811	3.50293	0.000678278	0.0162388	0.0156235	TMBIM6/MTLN/LOC101117181/LOC101107153/TOMM5/MPC2/ENDOG/COQ9/NDUFA3/MTX3/LOC101121607/ROMO1/LOC101102990/MICOS10/SFXN5/LOC101111607/MCL1/COQ4/MICOS13/LOC101122597/ATP5F1E/GCDH/TIMM10/NDUFA7/SLC25A4/LOC101110664/GPAM/LOC101119721/LOC101121538/CHCHD6/TIMM17B/CISD1/LOC101112013/SDHAF3/CHDH/LOC101117965/NDUFAF3/LOC101112076/SLC25A20/BCL2A1/COX5A/MCUB/COQ7/BCL2/MIEF2/LOC114115623/NDUFB2/TOMM7/CORO7	49	Mer_Caul vs SH_Caul
BP	GO:0071346	cellular response to type II interferon	10/1751	28/15280	0.357143	3.11659	4.03282	0.0007112	0.0170372	0.0147813	CCL22/CCL21/CCL19/XCL1/CCL25/CCL5/LOC101114285/LOC101113771/LOC101111035/CX3CL1	10	Mer_Caul vs SH_Caul
MF	GO:0033293	monocarboxylic acid binding	3/67	42/15852	0.0714286	16.8998	6.72192	0.000736344	0.00620632	0.00409695	LOC101107119/LOC101107809/LOC101106610	3	Wad_Caul vs SH_Caul
BP	GO:0009152	purine ribonucleotide biosynthetic process	20/1751	82/15280	0.243902	2.1284	3.68582	0.000765951	0.0181471	0.0157443	ATP5MC3/ATP5F1C/ATP5PF/ATP5PD/ATP5PO/ADCY7/NUDT2/ATP5MG/ATP5F1E/ATP5ME/NME9/ATP5F1D/NME4/ANTKMT/ATP5MF/ATP5MC1/ATP5F1A/LOC101102072/LOC105601873/NME3	20	Mer_Caul vs SH_Caul
MF	GO:0016776	phosphotransferase activity, phosphate group as acceptor	10/1859	28/15852	0.357143	3.04542	3.94835	0.000854945	0.0515817	0.0491968	DTYMK/AK6/NME9/AK7/AK1/NME4/GUK1/LOC101102072/LOC105601873/NME3	10	Mer_Caul vs SH_Caul
BP	GO:0002682	regulation of immune system process	65/1751	386/15280	0.168394	1.46948	3.36095	0.000904008	0.0210899	0.0182974	IL4/SYK/C8G/CLEC7A/FCRLB/LOC101114089/LOC443441/LOC101110634/CCL27/PVR/CMKLR1/CST7/SIT1/VEGFB/XCL1/CD86/CSF1/LOC101105937/TEC/CFB/CSF3/DENND1B/TMEM178A/C3AR1/C5AR1/TNFSF13/MAFB/CR2/TREM2/NCR3/CD79B/CD84/SEC14L1/BTK/PAG1/TLR2/ORM1/PVRIG/CRTAM/LOC100527962/CCL5/LOC101120392/CD79A/LOC101118514/CD14/HCST/TYROBP/ZBTB16/LOC105605823/VSIG4/SEMA7A/SIGLEC15/TNFRSF13C/OTUD4/TLR8/CXCR3/CD19/LOC443423/LOC101…	65	Mer_Caul vs SH_Caul
BP	GO:0046390	ribose phosphate biosynthetic process	22/1751	95/15280	0.231579	2.02086	3.59069	0.000909724	0.0210899	0.0182974	ATP5MC3/ATP5F1C/ATP5PF/ATP5PD/ATP5PO/ADCY7/NUDT2/ATP5MG/ATP5F1E/ATP5ME/NME9/ATP5F1D/NME4/ANTKMT/ATP5MF/ATP5MC1/TKT/PRPS2/ATP5F1A/LOC101102072/LOC105601873/NME3	22	Mer_Caul vs SH_Caul
BP	GO:0070371	ERK1 and ERK2 cascade	15/1751	55/15280	0.272727	2.37994	3.68825	0.00100307	0.0227645	0.0197503	CCL22/CCL21/CCL19/STYX/XCL1/CCL25/TREM2/MFAP3/PDE8A/CCL5/LOC101114285/LOC101113771/LOC101111035/SEMA7A/CX3CL1	15	Mer_Caul vs SH_Caul
BP	GO:0070372	regulation of ERK1 and ERK2 cascade	15/1751	55/15280	0.272727	2.37994	3.68825	0.00100307	0.0227645	0.0197503	CCL22/CCL21/CCL19/STYX/XCL1/CCL25/TREM2/MFAP3/PDE8A/CCL5/LOC101114285/LOC101113771/LOC101111035/SEMA7A/CX3CL1	15	Mer_Caul vs SH_Caul
BP	GO:0040011	locomotion	44/1751	240/15280	0.183333	1.59985	3.36962	0.00106372	0.0237896	0.0206396	IL4/CLEC7A/SEMA3D/PLXNA4/DOCK4/CXCL8/LOC101104661/CCL22/CCL21/CCL19/CCL27/CXCL11/CMKLR1/VEGFB/XCL1/SRGAP3/CCL25/TACR2/C3AR1/C5AR1/PLXNC1/BDKRB2/FGF11/CFAP206/LGALS3/PLXNA1/NSMF/CCL5/LOC101114285/LOC101113771/LOC101111035/SEMA5A/TMSB15B/SEMA7A/PLXNB3/AMOT/CXCR3/LAMA3/LOC101117971/LOC114108665/PTAFR/FGF1/C5AR2/CX3CL1	44	Mer_Caul vs SH_Caul
BP	GO:0016477	cell migration	56/1751	324/15280	0.17284	1.50827	3.32675	0.00107031	0.0237896	0.0206396	IL4/CLEC7A/SEMA3D/LOC101103771/PLXNA4/PIK3C2G/DOCK4/CXCL8/LOC101104661/CCL22/CCL21/CCL19/CCL27/CXCL11/CMKLR1/PIK3C2A/VEGFB/ITGB2/XCL1/SOX10/FLT1/RHOD/SRGAP3/CCL25/PLXNC1/BDKRB2/DOCK2/FGF11/CORO1A/NCKAP1L/LGALS3/AXL/PLXNA1/TBX21/NSMF/CCL5/LOC101114285/LOC101113771/LOC101111035/SEMA5A/NAV1/LGALS12/ITGB3/NEDD9/TMSB15B/SEMA7A/PLXNB3/AMOT/CXCR3/TNS1/LAMA3/LOC101117971/LOC114108665/CEND1/FGF1/CX3CL1	56	Mer_Caul vs SH_Caul
BP	GO:0022603	regulation of anatomical structure morphogenesis	26/1751	121/15280	0.214876	1.8751	3.47676	0.00108869	0.0239511	0.0207798	SEMA3D/PLXNA4/TIAM1/VEGFB/ADGRB2/THBS1/HECW2/FLT1/CDKL5/PLXNC1/PHIP/SERPINE1/HPN/BRWD3/PLXNA1/TANC2/SEMA5A/NEDD4/SEMA7A/ISLR2/PLXNB3/ISM1/PAK3/RAC3/THBS2/MIEF2	26	Mer_Caul vs SH_Caul
BP	GO:0009148	pyrimidine nucleoside triphosphate biosynthetic process	6/1751	12/15280	0.5	4.36322	4.19288	0.00112307	0.024458	0.0212195	DTYMK/NME9/NME4/LOC101102072/LOC105601873/NME3	6	Mer_Caul vs SH_Caul
BP	GO:0042116	macrophage activation	7/1751	16/15280	0.4375	3.81782	4.05692	0.00114709	0.0247312	0.0214565	IL4/SYK/CST7/TREM2/CD84/TYROBP/VSIG4	7	Mer_Caul vs SH_Caul
MF	GO:0016791	phosphatase activity	45/1859	243/15852	0.185185	1.5791	3.31578	0.00122433	0.0613574	0.0585205	PHPT1/DUSP2/PTPRZ1/TNS3/PTPRB/FBP1/FBP2/ACP6/PLPPR1/DUSP16/SYNJ2/PHOSPHO2/STYX/PTPN12/DUSP15/NT5C/PXYLP1/DUSP8/PHOSPHO1/PTPRD/DUSP10/INPP4B/PTPMT1/PSPH/PTPRT/DUSP5/PTPRJ/SSH2/PPM1E/PTPN14/PDP2/PLPP4/PTPN13/EYA4/PLPP3/STYXL1/PFKFB1/PFKFB4/ACP7/PTPRG/CTDSPL/PDXP/PTPN5/NT5M/DUSP18	45	Mer_Caul vs SH_Caul
BP	GO:0031400	negative regulation of protein modification process	15/1751	56/15280	0.267857	2.33744	3.60713	0.00122719	0.0261964	0.0227277	CADM4/COPS9/N4BP1/IRAK3/DUSP10/CBL/PPM1E/KLHL40/HHATL/KLHL31/HEXIM2/LOC121819718/LOC114111330/PKIA/SPRY3	15	Mer_Caul vs SH_Caul
MF	GO:0016616	oxidoreductase activity, acting on the CH-OH group of donors, NAD or NADP as acceptor	4/67	111/15852	0.036036	8.52602	5.18387	0.0012432	0.00977986	0.00645593	LOC101114663/LOC101107119/LOC101107809/LOC101106610	4	Wad_Caul vs SH_Caul
MF	GO:0042578	phosphoric ester hydrolase activity	56/1859	319/15852	0.175549	1.49693	3.26796	0.00126878	0.0613574	0.0585205	PHPT1/DUSP2/PDE3A/PTPRZ1/TNS3/PTPRB/FBP1/FBP2/ACP6/PLPPR1/DUSP16/SYNJ2/PHOSPHO2/STYX/PTPN12/DUSP15/NT5C/PLCXD3/PDE4D/PLCD4/SMPD3/PXYLP1/DUSP8/PHOSPHO1/PTPRD/PDE5A/DUSP10/INPP4B/PDE6B/PTPMT1/GDE1/PSPH/PTPRT/DUSP5/PTPRJ/SSH2/PPM1E/PTPN14/PDP2/PLPP4/PDE8A/PTPN13/SMPDL3B/EYA4/PLPP3/STYXL1/PFKFB1/PLCB1/PFKFB4/ACP7/PTPRG/CTDSPL/PDXP/PTPN5/NT5M/DUSP18	56	Mer_Caul vs SH_Caul
MF	GO:0046933	proton-transporting ATP synthase activity, rotational mechanism	6/1859	12/15852	0.5	4.26358	4.12212	0.00127122	0.0613574	0.0585205	ATP5F1C/ATP5PO/ATP5F1E/ATP5F1D/ATP5MF/ATP5F1A	6	Mer_Caul vs SH_Caul
BP	GO:0002181	cytoplasmic translation	24/1751	110/15280	0.218182	1.90395	3.42299	0.00133135	0.0281411	0.024415	LOC114110661/LOC106990881/LOC105610402/RPL24/RPL8/LOC114108766/LOC105610137/LOC101103232/RPL36/LOC106991051/LOC105606943/RPLP2/RPL31/RPLP1/RPSA/LOC114116830/LOC101107098/RPL9/RPL29/LOC100037664/LOC101122488/LOC101105336/RPL22/RPL35A	24	Mer_Caul vs SH_Caul
BP	GO:0045595	regulation of cell differentiation	32/1751	162/15280	0.197531	1.72374	3.33159	0.00141377	0.029593	0.0256747	IL4/SYK/PDE3A/SEMA3D/PLXNA4/TIAM1/CSF1/MYF6/NTF3/RUNX3/CSF3/TMEM178A/CDKL5/PLXNC1/MAFB/RUNX1/HPN/PLXNA1/ERRFI1/PTBP3/SEMA5A/PLEKHB1/SEMA7A/ISLR2/PLXNB3/RUNX2/SIGLEC15/AAMDC/MAFG/ADIRF/RFLNA/MAFF	32	Mer_Caul vs SH_Caul
MF	GO:0016614	oxidoreductase activity, acting on CH-OH group of donors	4/67	115/15852	0.0347826	8.22946	5.06918	0.00141708	0.010451	0.00689894	LOC101114663/LOC101107119/LOC101107809/LOC101106610	4	Wad_Caul vs SH_Caul
CC	GO:0000313	organellar ribosome	16/1656	63/14545	0.253968	2.23066	3.50878	0.0014768	0.0316346	0.030436	MRPL40/MRPS26/MRPL11/MRPS11/MRPL23/MRPL34/LOC114117223/MRPL21/MRPL28/MRPL54/MRPL55/CHCHD1/MRPL12/MRPS34/MRPL27/MRPL41	16	Mer_Caul vs SH_Caul
CC	GO:0005761	mitochondrial ribosome	16/1656	63/14545	0.253968	2.23066	3.50878	0.0014768	0.0316346	0.030436	MRPL40/MRPS26/MRPL11/MRPS11/MRPL23/MRPL34/LOC114117223/MRPL21/MRPL28/MRPL54/MRPL55/CHCHD1/MRPL12/MRPS34/MRPL27/MRPL41	16	Mer_Caul vs SH_Caul
BP	GO:0009062	fatty acid catabolic process	13/1751	46/15280	0.282609	2.46617	3.58273	0.00149903	0.0310761	0.0269614	ABCD2/ABHD1/PHYH/DECR1/ECHS1/ABHD2/GCDH/PCK2/PCK1/HACL1/ACADS/ACOX2/HADH	13	Mer_Caul vs SH_Caul
MF	GO:0042379	chemokine receptor binding	15/1859	56/15852	0.267857	2.28406	3.50848	0.00155417	0.0703261	0.0670746	CXCL8/LOC101104661/CCL22/CCL21/CCL19/CCL27/CXCL11/XCL1/CCL25/CCL5/LOC101114285/LOC101113771/LOC101111035/LOC114108665/CX3CL1	15	Mer_Caul vs SH_Caul
BP	GO:0051241	negative regulation of multicellular organismal process	23/1751	105/15280	0.219048	1.91151	3.37169	0.00157023	0.0319637	0.0277314	IL4/KNG1/SEMA3D/UCN/CST7/IRAK3/ADGRB2/CPB2/CD86/THBS1/TMEM178A/SCT/SERPINE1/HPN/CD84/PAG1/SEMA5A/TYROBP/VSIG4/SEMA7A/ISM1/THBS2/RFLNA	23	Mer_Caul vs SH_Caul
BP	GO:0048585	negative regulation of response to stimulus	54/1751	315/15280	0.171429	1.49596	3.1998	0.0015715	0.0319637	0.0277314	IL4/TMBIM6/DUSP2/KNG1/PDE3A/SEMA3D/FCRLB/TLE4/DUSP16/ARRB1/CST7/IRAK3/PDE4D/SKI/CPB2/FANCB/DUSP8/TMEM88/VWC2/DUSP10/NR1H3/NKD2/CR2/SMURF2/SERPINE1/CBL/DUSP5/RASAL1/LGALS3/SEC14L1/SPRED3/TSC1/CFLAR/NLRP3/CASTOR2/WFIKKN1/DLK1/PVRIG/RORA/ERRFI1/EYA4/LOC114109131/IFI6/INSIG1/SEMA5A/VSIG4/TMEM170B/SEMA7A/SFRP1/OTUD4/LIMD1/BCL2/TMEM88B/SPRY3	54	Mer_Caul vs SH_Caul
BP	GO:0019432	triglyceride biosynthetic process	2/55	17/15280	0.117647	32.6845	7.856	0.00167116	0.0205946	0.0181603	DGAT2/PCK1	2	Wad_Caul vs SH_Caul
BP	GO:0046460	neutral lipid biosynthetic process	2/55	17/15280	0.117647	32.6845	7.856	0.00167116	0.0205946	0.0181603	DGAT2/PCK1	2	Wad_Caul vs SH_Caul
BP	GO:0046463	acylglycerol biosynthetic process	2/55	17/15280	0.117647	32.6845	7.856	0.00167116	0.0205946	0.0181603	DGAT2/PCK1	2	Wad_Caul vs SH_Caul
BP	GO:0070374	positive regulation of ERK1 and ERK2 cascade	14/1751	52/15280	0.269231	2.34943	3.50661	0.00167385	0.0337272	0.0292614	CCL22/CCL21/CCL19/XCL1/CCL25/TREM2/MFAP3/PDE8A/CCL5/LOC101114285/LOC101113771/LOC101111035/SEMA7A/CX3CL1	14	Mer_Caul vs SH_Caul
BP	GO:0031047	regulatory ncRNA-mediated gene silencing	11/1751	36/15280	0.305556	2.66641	3.60116	0.00170857	0.0341081	0.0295919	LOC101109587/AGO2/PIWIL3/AGO3/SNIP1/TNRC6C/PUM2/TARBP2/PIWIL1/TNRC6A/LIMD1	11	Mer_Caul vs SH_Caul
BP	GO:0007204	positive regulation of cytosolic calcium ion concentration	10/1751	31/15280	0.322581	2.81498	3.63907	0.00174315	0.0344792	0.0299139	KNG1/ADRA1D/CMKLR1/CD52/C3AR1/C5AR1/PTGIR/TBXA2R/PTGFR/C5AR2	10	Mer_Caul vs SH_Caul
MF	GO:0019843	rRNA binding	17/1859	68/15852	0.25	2.13179	3.40898	0.00178421	0.0759866	0.0724734	MRPL11/MRPS11/LOC114112955/RPS5/LOC101118481/LOC101116922/LOC101104787/RPS14/RPL23/RPL12/RPS9/LOC114116830/LOC101107098/RPL9/LOC121817232/LOC101105336/LOC121818183	17	Mer_Caul vs SH_Caul
BP	GO:0006164	purine nucleotide biosynthetic process	23/1751	106/15280	0.216981	1.89347	3.3208	0.00179242	0.0351315	0.0304798	ATP5MC3/ATP5F1C/ATP5PF/ATP5PD/ATP5PO/KYNU/ADCY7/NUDT2/ATP5MG/ATP5F1E/NAPRT/ATP5ME/NME9/ATP5F1D/NME4/ANTKMT/ATP5MF/ATP5MC1/PRPS2/ATP5F1A/LOC101102072/LOC105601873/NME3	23	Mer_Caul vs SH_Caul
CC	GO:0000785	chromatin	56/1656	334/14545	0.167665	1.47263	3.13219	0.00187552	0.0381668	0.0367207	GATAD2B/BAZ2A/LOC101118972/ARID2/BRD1/CHD2/H1-4/KAT6B/H1-2/LOC101109397/TAF10/HMGN5/LOC101106288/JADE1/HR/PBRM1/ZNHIT1/SMARCC1/KAT6A/LOC114109399/LOC105603393/CBX3/LOC101102231/LOC101107687/LOC101110974/LOC132657392/LOC101109652/LOC101111669/LOC101113369/LOC114113063/LOC114112654/LOC114109700/LOC114109699/LOC101105290/LOC101109919/LOC101109129/LOC101122904/LOC101122645/LOC114109701/LOC114109686/L…	56	Mer_Caul vs SH_Caul
BP	GO:0043549	regulation of kinase activity	32/1751	165/15280	0.193939	1.6924	3.21702	0.00192845	0.0373491	0.0324038	IL4/DDR2/ROS1/CDKN2C/IGF1R/IRAK3/LOC101107164/FLT1/DUSP10/CLSPN/RASSF2/CBL/CCNP/CAMKK1/PPM1E/CCNYL1/AXL/CCND1/HBEGF/PIK3R6/RET/ERBB4/CCNJ/FGFR3/HEXIM2/CDK5R1/LOC121819718/LOC114111330/PKIA/BTC/SPRY3/LOC105604530	32	Mer_Caul vs SH_Caul
BP	GO:0009260	ribonucleotide biosynthetic process	20/1751	88/15280	0.227273	1.98328	3.3279	0.00194021	0.0373491	0.0324038	ATP5MC3/ATP5F1C/ATP5PF/ATP5PD/ATP5PO/ADCY7/NUDT2/ATP5MG/ATP5F1E/ATP5ME/NME9/ATP5F1D/NME4/ANTKMT/ATP5MF/ATP5MC1/ATP5F1A/LOC101102072/LOC105601873/NME3	20	Mer_Caul vs SH_Caul
BP	GO:0051094	positive regulation of developmental process	26/1751	126/15280	0.206349	1.80069	3.24673	0.00200888	0.0383287	0.0332537	IL4/SYK/PDE3A/PLXNA4/TIAM1/SLITRK6/VEGFB/CSF1/MYF6/CSF3/FLT1/SLITRK2/CDKL5/PLXNC1/TNFSF13/LRRC4B/PLXNA1/CLSTN3/TYROBP/SEMA7A/ISLR2/PLXNB3/AAMDC/MIEF2/ADIRF/VSTM5	26	Mer_Caul vs SH_Caul
MF	GO:0004550	nucleoside diphosphate kinase activity	6/1859	13/15852	0.461538	3.93561	3.8594	0.00212759	0.0810723	0.077324	NME9/AK1/NME4/LOC101102072/LOC105601873/NME3	6	Mer_Caul vs SH_Caul
MF	GO:0017017	MAP kinase tyrosine/serine/threonine phosphatase activity	6/1859	13/15852	0.461538	3.93561	3.8594	0.00212759	0.0810723	0.077324	DUSP2/DUSP16/DUSP8/DUSP10/DUSP5/DUSP18	6	Mer_Caul vs SH_Caul
BP	GO:0006220	pyrimidine nucleotide metabolic process	8/1751	22/15280	0.363636	3.17325	3.6697	0.00212857	0.0395621	0.0343237	DTYMK/NT5C/NME9/NME4/LOC101102072/LOC105601873/NT5M/NME3	8	Mer_Caul vs SH_Caul
BP	GO:0008535	respiratory chain complex IV assembly	8/1751	22/15280	0.363636	3.17325	3.6697	0.00212857	0.0395621	0.0343237	LOC101117181/LOC101107153/LOC101113488/LOC101121607/LOC101122597/LOC101113195/LOC101112076/LOC101119459	8	Mer_Caul vs SH_Caul
BP	GO:0050772	positive regulation of axonogenesis	8/1751	22/15280	0.363636	3.17325	3.6697	0.00212857	0.0395621	0.0343237	PLXNA4/TIAM1/CDKL5/PLXNC1/PLXNA1/SEMA7A/ISLR2/PLXNB3	8	Mer_Caul vs SH_Caul
BP	GO:0072593	reactive oxygen species metabolic process	13/1751	48/15280	0.270833	2.36341	3.40351	0.0022856	0.0421176	0.0365409	PRDX1/SOD1/NCF2/PRDX5/SH3PXD2A/LOC101106452/PRDX3/GPX3/SOD3/LOC114110673/SH3PXD2B/CYBB/COQ7	13	Mer_Caul vs SH_Caul
BP	GO:0016053	organic acid biosynthetic process	25/1751	121/15280	0.206612	1.80298	3.19023	0.00238081	0.0429361	0.037251	HACD2/TECR/ABHD1/PHGDH/GLS2/BCAT1/LOC101113775/ABHD2/PSPH/GAMT/ACSM5/ACSM2B/ACSM3/BCAT2/GOT1L1/BRCA1/ELOVL6/ACACA/UROS/SCD/LOC101116843/NDUFAB1/ELOVL3/FASN/LOC101119648	25	Mer_Caul vs SH_Caul
BP	GO:0046394	carboxylic acid biosynthetic process	25/1751	121/15280	0.206612	1.80298	3.19023	0.00238081	0.0429361	0.037251	HACD2/TECR/ABHD1/PHGDH/GLS2/BCAT1/LOC101113775/ABHD2/PSPH/GAMT/ACSM5/ACSM2B/ACSM3/BCAT2/GOT1L1/BRCA1/ELOVL6/ACACA/UROS/SCD/LOC101116843/NDUFAB1/ELOVL3/FASN/LOC101119648	25	Mer_Caul vs SH_Caul
BP	GO:0002684	positive regulation of immune system process	48/1751	278/15280	0.172662	1.50672	3.06745	0.00238977	0.0429361	0.037251	IL4/SYK/C8G/CLEC7A/LOC101114089/LOC443441/LOC101110634/CCL27/PVR/CMKLR1/VEGFB/XCL1/CD86/CSF1/LOC101105937/TEC/CFB/DENND1B/C3AR1/C5AR1/TNFSF13/CR2/TREM2/NCR3/CD79B/SEC14L1/BTK/TLR2/PVRIG/CRTAM/CCL5/LOC101120392/CD79A/LOC101118514/CD14/TYROBP/VSIG4/SEMA7A/TNFRSF13C/OTUD4/TLR8/CD19/LOC443423/LOC114116130/LOC101117971/FYB2/C5AR2/TLR7	48	Mer_Caul vs SH_Caul
BP	GO:0080134	regulation of response to stress	34/1751	181/15280	0.187845	1.63922	3.11225	0.00247101	0.0440289	0.0381991	IL4/CLEC7A/KNG1/LOC101114747/LOC101122319/CADM4/NLRP13/PVR/CST7/CPB2/FANCB/NLRP1/NR1H3/TRAF3/SERPINE1/TREM2/NCR3/SEC14L1/NLRP3/TLR2/RORA/EYA4/CRTAM/LOC114109131/INSIG1/CD14/F2R/VSIG4/FAM168A/SEMA7A/ZNF365/OTUD4/TLR8/TLR7	34	Mer_Caul vs SH_Caul
MF	GO:1901681	sulfur compound binding	16/1859	65/15852	0.246154	2.09899	3.23605	0.00284812	0.103102	0.0983352	EVA1C/IMPG2/DBT/OGDH/SMOC1/CCN6/VEGFB/GCDH/CCN5/CCN3/COLQ/HACL1/HBEGF/DBI/TKT/ACBD4	16	Mer_Caul vs SH_Caul
MF	GO:0017046	peptide hormone binding	2/67	19/15852	0.105263	24.9049	6.79245	0.00287283	0.0199408	0.0131634	CRHR2/GLP1R	2	Wad_Caul vs SH_Caul
BP	GO:0006801	superoxide metabolic process	8/1751	23/15280	0.347826	3.03528	3.51408	0.0029398	0.0492157	0.0426991	PRDX1/SOD1/NCF2/SH3PXD2A/LOC101106452/SOD3/SH3PXD2B/CYBB	8	Mer_Caul vs SH_Caul
BP	GO:0009147	pyrimidine nucleoside triphosphate metabolic process	6/1751	14/15280	0.428571	3.7399	3.68973	0.00297992	0.0492157	0.0426991	DTYMK/NME9/NME4/LOC101102072/LOC105601873/NME3	6	Mer_Caul vs SH_Caul
BP	GO:0045454	cell redox homeostasis	6/1751	14/15280	0.428571	3.7399	3.68973	0.00297992	0.0492157	0.0426991	PRDX1/TXNRD2/PRDX5/PRDX3/TXN2/GSR	6	Mer_Caul vs SH_Caul
BP	GO:0061041	regulation of wound healing	6/1751	14/15280	0.428571	3.7399	3.68973	0.00297992	0.0492157	0.0426991	CLEC7A/KNG1/CADM4/CPB2/SERPINE1/F2R	6	Mer_Caul vs SH_Caul
BP	GO:0006183	GTP biosynthetic process	5/1751	10/15280	0.5	4.36322	3.82731	0.00301321	0.0492157	0.0426991	NME9/NME4/LOC101102072/LOC105601873/NME3	5	Mer_Caul vs SH_Caul
BP	GO:0006241	CTP biosynthetic process	5/1751	10/15280	0.5	4.36322	3.82731	0.00301321	0.0492157	0.0426991	NME9/NME4/LOC101102072/LOC105601873/NME3	5	Mer_Caul vs SH_Caul
BP	GO:0006740	NADPH regeneration	5/1751	10/15280	0.5	4.36322	3.82731	0.00301321	0.0492157	0.0426991	PGLS/TALDO1/PGD/H6PD/TKT	5	Mer_Caul vs SH_Caul
BP	GO:0009208	pyrimidine ribonucleoside triphosphate metabolic process	5/1751	10/15280	0.5	4.36322	3.82731	0.00301321	0.0492157	0.0426991	NME9/NME4/LOC101102072/LOC105601873/NME3	5	Mer_Caul vs SH_Caul
BP	GO:0009209	pyrimidine ribonucleoside triphosphate biosynthetic process	5/1751	10/15280	0.5	4.36322	3.82731	0.00301321	0.0492157	0.0426991	NME9/NME4/LOC101102072/LOC105601873/NME3	5	Mer_Caul vs SH_Caul
BP	GO:0046036	CTP metabolic process	5/1751	10/15280	0.5	4.36322	3.82731	0.00301321	0.0492157	0.0426991	NME9/NME4/LOC101102072/LOC105601873/NME3	5	Mer_Caul vs SH_Caul
BP	GO:0046039	GTP metabolic process	5/1751	10/15280	0.5	4.36322	3.82731	0.00301321	0.0492157	0.0426991	NME9/NME4/LOC101102072/LOC105601873/NME3	5	Mer_Caul vs SH_Caul
BP	GO:1901293	nucleoside phosphate biosynthetic process	31/1751	163/15280	0.190184	1.65963	3.04592	0.00307472	0.0498428	0.0432431	DTYMK/ATP5MC3/ATP5F1C/ATP5PF/ATP5PD/ACSS1/ATP5PO/KYNU/ADCY7/NUDT2/ATP5MG/ATP5F1E/GCDH/NAPRT/ATP5ME/NME9/ACSS2/ATP5F1D/AK1/NME4/ANTKMT/ATP5MF/ATP5MC1/COASY/PMM1/PRPS2/ATP5F1A/PDHB/LOC101102072/LOC105601873/NME3	31	Mer_Caul vs SH_Caul
BP	GO:0010720	positive regulation of cell development	12/1751	44/15280	0.272727	2.37994	3.29768	0.00312481	0.0502767	0.0436196	IL4/SYK/PDE3A/PLXNA4/TIAM1/CSF1/CDKL5/PLXNC1/PLXNA1/SEMA7A/ISLR2/PLXNB3	12	Mer_Caul vs SH_Caul
BP	GO:0048870	cell motility	62/1751	384/15280	0.161458	1.40896	2.91989	0.0032587	0.0520426	0.0451517	IL4/CLEC7A/SEMA3D/LOC101103771/PLXNA4/PIK3C2G/DOCK4/CXCL8/LOC101104661/CCL22/DRC7/CCL21/CCL19/CCL27/CXCL11/CMKLR1/PIK3C2A/VEGFB/ITGB2/XCL1/SOX10/FLT1/RHOD/SRGAP3/CCL25/TACR2/PLXNC1/BDKRB2/DOCK2/FGF11/SPEM1/CFAP206/CORO1A/SPEF2/NCKAP1L/LGALS3/AXL/PLXNA1/ELMO3/TBX21/NSMF/CCL5/LOC101114285/LOC101113771/LOC101111035/SEMA5A/NAV1/LGALS12/ITGB3/NEDD9/TMSB15B/SEMA7A/PLXNB3/AMOT/CXCR3/TNS1/LAMA3/LOC101117…	62	Mer_Caul vs SH_Caul
MF	GO:0008330	protein tyrosine/threonine phosphatase activity	5/1859	10/15852	0.5	4.26358	3.76272	0.00334207	0.111669	0.106506	DUSP2/DUSP16/DUSP8/DUSP10/DUSP5	5	Mer_Caul vs SH_Caul
MF	GO:0016614	oxidoreductase activity, acting on CH-OH group of donors	24/1859	115/15852	0.208696	1.77958	3.05818	0.00339325	0.111669	0.106506	PHGDH/RDH8/GRHPR/LDHB/LOC101118164/DHRS3/LOC101122400/LOC101119050/LOC101114663/LOC101115172/PGD/IDH1/H6PD/ME3/HSD11B1/CHDH/MDH2/IDH3G/HADH/ADHFE1/UEVLD/LOC101107119/LOC101109377/LOC101114408	24	Mer_Caul vs SH_Caul
BP	GO:0009967	positive regulation of signal transduction	47/1751	276/15280	0.17029	1.48602	2.93134	0.00347733	0.055126	0.0478268	IL4/LOC101103771/SH3RF3/CCL22/CCL21/CCL19/DUSP15/PVR/IGF1R/GPR17/XCL1/RICTOR/CCL25/RUNDC3A/RASSF2/TRAF3/SH3RF1/TREM2/LAMTOR2/AXL/MFAP3/PDE8A/ADGRA2/LAMTOR4/ITSN2/PIK3R6/CCL5/GPR37L1/AKAP12/LOC101114285/LOC101113771/LOC101111035/CD14/HCST/F2RL2/F2R/FGFR3/STYXL1/CSNK1G1/SEMA7A/BID/WNT7A/AKAP13/ENHO/G0S2/GPR55/CX3CL1	47	Mer_Caul vs SH_Caul
BP	GO:0002688	regulation of leukocyte chemotaxis	7/1751	19/15280	0.368421	3.215	3.4755	0.00370716	0.0575009	0.0498873	IL4/CCL27/CMKLR1/VEGFB/XCL1/CCL5/LOC101117971	7	Mer_Caul vs SH_Caul
BP	GO:0002690	positive regulation of leukocyte chemotaxis	7/1751	19/15280	0.368421	3.215	3.4755	0.00370716	0.0575009	0.0498873	IL4/CCL27/CMKLR1/VEGFB/XCL1/CCL5/LOC101117971	7	Mer_Caul vs SH_Caul
BP	GO:0071901	negative regulation of protein serine/threonine kinase activity	7/1751	19/15280	0.368421	3.215	3.4755	0.00370716	0.0575009	0.0498873	IRAK3/DUSP10/HEXIM2/LOC121819718/LOC114111330/PKIA/SPRY3	7	Mer_Caul vs SH_Caul
BP	GO:0008610	lipid biosynthetic process	5/55	289/15280	0.017301	4.80654	3.92658	0.00375758	0.0449836	0.0396665	DGAT2/PCK1/GPAM/FASN/MID1IP1	5	Wad_Caul vs SH_Caul
BP	GO:0048812	neuron projection morphogenesis	33/1751	179/15280	0.184358	1.60879	2.94744	0.00384601	0.0592286	0.0513862	SEMA3D/PLXNA4/TIAM1/ROBO1/SLITRK6/MEGF9/MAP1A/STK35/HECW2/NTF3/SLITRK2/CDKL5/PLXNC1/CDK5/PALLD/EPHA2/NCKAP1L/EPHB1/PLXNA1/GAS7/LAMB3/ISL2/TANC2/SEMA5A/NPTX1/MAP1B/NEDD4/SEMA7A/ISLR2/PLXNB3/PAK3/RAC3/LAMA3	33	Mer_Caul vs SH_Caul
MF	GO:0020037	heme binding	4/67	153/15852	0.0261438	6.18554	4.19901	0.00399148	0.024806	0.016375	LOC101117622/LOC101108756/CYP1A1/LOC114114084	4	Wad_Caul vs SH_Caul
CC	GO:0000315	organellar large ribosomal subunit	11/1656	40/14545	0.275	2.41538	3.21298	0.00406593	0.0752198	0.0723697	MRPL40/MRPL11/MRPL23/MRPL34/MRPL21/MRPL28/MRPL54/MRPL55/MRPL12/MRPL27/MRPL41	11	Mer_Caul vs SH_Caul
CC	GO:0005762	mitochondrial large ribosomal subunit	11/1656	40/14545	0.275	2.41538	3.21298	0.00406593	0.0752198	0.0723697	MRPL40/MRPL11/MRPL23/MRPL34/MRPL21/MRPL28/MRPL54/MRPL55/MRPL12/MRPL27/MRPL41	11	Mer_Caul vs SH_Caul
MF	GO:0008138	protein tyrosine/serine/threonine phosphatase activity	11/1859	39/15852	0.282051	2.4051	3.20217	0.00413612	0.130198	0.124178	DUSP2/DUSP16/STYX/DUSP15/DUSP8/DUSP10/PTPMT1/DUSP5/SSH2/STYXL1/DUSP18	11	Mer_Caul vs SH_Caul
MF	GO:0042562	hormone binding	2/67	23/15852	0.0869565	20.5737	6.12002	0.0042044	0.024806	0.016375	CRHR2/GLP1R	2	Wad_Caul vs SH_Caul
MF	GO:0098632	cell-cell adhesion mediator activity	2/67	23/15852	0.0869565	20.5737	6.12002	0.0042044	0.024806	0.016375	CNTN1/HMCN2	2	Wad_Caul vs SH_Caul
BP	GO:0034728	nucleosome organization	17/1751	75/15280	0.226667	1.97799	3.05444	0.00421325	0.0644239	0.0558936	CHD2/H1-4/KAT6B/H1-2/LOC101109397/LOC101106288/KAT6A/LOC101109652/LOC101113369/LOC114113063/LOC114112654/LOC114109700/LOC114109699/LOC101105290/LOC101109919/LOC101109129/H1-6	17	Mer_Caul vs SH_Caul
MF	GO:0016616	oxidoreductase activity, acting on the CH-OH group of donors, NAD or NADP as acceptor	23/1859	111/15852	0.207207	1.76689	2.95523	0.00447176	0.134898	0.128661	PHGDH/RDH8/GRHPR/LDHB/LOC101118164/DHRS3/LOC101122400/LOC101119050/LOC101114663/LOC101115172/PGD/IDH1/H6PD/ME3/HSD11B1/MDH2/IDH3G/HADH/ADHFE1/UEVLD/LOC101107119/LOC101109377/LOC101114408	23	Mer_Caul vs SH_Caul
MF	GO:0046906	tetrapyrrole binding	4/67	158/15852	0.0253165	5.9898	4.10665	0.00447426	0.0251411	0.0165963	LOC101117622/LOC101108756/CYP1A1/LOC114114084	4	Wad_Caul vs SH_Caul
BP	GO:1903034	regulation of response to wounding	6/1751	15/15280	0.4	3.49058	3.4718	0.0044894	0.0677409	0.0587714	CLEC7A/KNG1/CADM4/CPB2/SERPINE1/F2R	6	Mer_Caul vs SH_Caul
BP	GO:0044248	cellular catabolic process	61/1751	382/15280	0.159686	1.39349	2.80194	0.00449302	0.0677409	0.0587714	PRDX1/IL4/ABCD2/ABHD1/SARDH/GLS2/PHYH/NPL/LOC101115927/BCO1/GSTZ1/VPS13A/DECR1/KYNU/GCAT/LOC101118164/MTCL2/PRDX5/STK35/ECHS1/ALDH4A1/LOC101113775/ABHD2/GCDH/MVB12A/PCK2/IVD/VMP1/PCK1/CHAC1/PRDX3/GPX3/PLA2G4D/BCKDHB/PGD/LNPEP/LOC114110673/CLEC16A/GLA/MTCL3/CDO1/UROC1/FBXO7/ALDH1L1/TIMP3/HACL1/SMPDL3B/CISD1/NUDT7/ACADS/FAH/NEDD4/FYCO1/ACOX2/HADH/HAGH/LOC101102230/HAGHL/PNPLA3/SVIP/LIX1	61	Mer_Caul vs SH_Caul
BP	GO:0048858	cell projection morphogenesis	33/1751	181/15280	0.18232	1.59101	2.87751	0.0045912	0.0682664	0.0592273	SEMA3D/PLXNA4/TIAM1/ROBO1/SLITRK6/MEGF9/MAP1A/STK35/HECW2/NTF3/SLITRK2/CDKL5/PLXNC1/CDK5/PALLD/EPHA2/NCKAP1L/EPHB1/PLXNA1/GAS7/LAMB3/ISL2/TANC2/SEMA5A/NPTX1/MAP1B/NEDD4/SEMA7A/ISLR2/PLXNB3/PAK3/RAC3/LAMA3	33	Mer_Caul vs SH_Caul
BP	GO:0120039	plasma membrane bounded cell projection morphogenesis	33/1751	181/15280	0.18232	1.59101	2.87751	0.0045912	0.0682664	0.0592273	SEMA3D/PLXNA4/TIAM1/ROBO1/SLITRK6/MEGF9/MAP1A/STK35/HECW2/NTF3/SLITRK2/CDKL5/PLXNC1/CDK5/PALLD/EPHA2/NCKAP1L/EPHB1/PLXNA1/GAS7/LAMB3/ISL2/TANC2/SEMA5A/NPTX1/MAP1B/NEDD4/SEMA7A/ISLR2/PLXNB3/PAK3/RAC3/LAMA3	33	Mer_Caul vs SH_Caul
BP	GO:1901137	carbohydrate derivative biosynthetic process	56/1751	346/15280	0.16185	1.41237	2.79124	0.00474136	0.0700163	0.0607455	DTYMK/ATP5MC3/A4GALT/ST6GAL2/TMTC1/ST3GAL5/CHSY1/DPY19L4/ATP5F1C/ATP5PF/ATP5PD/ATP5PO/ST3GAL1/HS2ST1/ADCY7/ST8SIA2/GK5/NUDT2/EXTL1/DPM3/ATP5MG/PXYLP1/ATP5F1E/B4GALT5/ATP5ME/NME9/LOC121818983/LOC101111805/MGAT4A/CHST11/ATP5F1D/GAL3ST1/GK/NME4/TMEM258/GXYLT2/MGAT5/B3GNT9/CHST13/LOC105616599/ANTKMT/UGGT1/ATP5MF/FUT11/ATP5MC1/POMGNT2/TKT/XYLT1/PMM1/PRPS2/ATP5F1A/ADA2/LOC101102072/LOC105601873/NME3/PI…	56	Mer_Caul vs SH_Caul
BP	GO:0006334	nucleosome assembly	16/1751	70/15280	0.228571	1.99462	3.00052	0.00496042	0.072338	0.0627598	H1-4/KAT6B/H1-2/LOC101109397/LOC101106288/KAT6A/LOC101109652/LOC101113369/LOC114113063/LOC114112654/LOC114109700/LOC114109699/LOC101105290/LOC101109919/LOC101109129/H1-6	16	Mer_Caul vs SH_Caul
BP	GO:0051338	regulation of transferase activity	32/1751	175/15280	0.182857	1.59569	2.85127	0.00496569	0.072338	0.0627598	IL4/DDR2/ROS1/CDKN2C/IGF1R/IRAK3/LOC101107164/FLT1/DUSP10/CLSPN/RASSF2/CBL/CCNP/CAMKK1/PPM1E/CCNYL1/AXL/CCND1/HBEGF/PIK3R6/RET/ERBB4/CCNJ/FGFR3/HEXIM2/CDK5R1/LOC121819718/LOC114111330/PKIA/BTC/SPRY3/LOC105604530	32	Mer_Caul vs SH_Caul
BP	GO:0007411	axon guidance	3/55	96/15280	0.03125	8.68182	4.53792	0.00497807	0.0563733	0.0497099	HMCN2/LAMB3/PLXNB3	3	Wad_Caul vs SH_Caul
BP	GO:0097485	neuron projection guidance	3/55	96/15280	0.03125	8.68182	4.53792	0.00497807	0.0563733	0.0497099	HMCN2/LAMB3/PLXNB3	3	Wad_Caul vs SH_Caul
BP	GO:0034599	cellular response to oxidative stress	7/1751	20/15280	0.35	3.05425	3.30712	0.00514647	0.0744684	0.0646081	PRDX1/SOD1/TXNRD2/PRDX5/SOD3/GSR/PPIF	7	Mer_Caul vs SH_Caul
BP	GO:0043087	regulation of GTPase activity	29/1751	155/15280	0.187097	1.63269	2.84817	0.0052164	0.0749771	0.0650494	PLXNA4/TIAM1/MYO9A/CCL22/RALGAPA2/CCL21/CCL19/GARNL3/RALGPS1/XCL1/RASGEF1B/ASAP1/NF1/RALGAPB/CCL25/PLXNC1/RASAL1/RASGRP4/PLXNA1/IQGAP3/RALGPS2/CCL5/RASGEF1A/LOC101114285/LOC101113771/LOC101111035/IQGAP2/PLXNB3/CX3CL1	29	Mer_Caul vs SH_Caul
BP	GO:0007200	phospholipase C-activating G protein-coupled receptor signaling pathway	11/1751	41/15280	0.268293	2.34124	3.0937	0.0052529	0.0750017	0.0650708	ADRA1D/GNAQ/GNA14/CMKLR1/GPR17/C3AR1/C5AR1/F2RL2/F2R/GPR55/C5AR2	11	Mer_Caul vs SH_Caul
MF	GO:0016747	acyltransferase activity, transferring groups other than amino-acyl groups	4/67	166/15852	0.0240964	5.70113	3.96683	0.00532626	0.0285681	0.0188585	DGAT2/GCAT/GPAM/FASN	4	Wad_Caul vs SH_Caul
BP	GO:0048666	neuron development	45/1751	268/15280	0.16791	1.46526	2.76441	0.00544598	0.0772469	0.0670187	SEMA3D/PLXNA4/TIAM1/ROBO1/PBX1/SLITRK6/STMN3/MEGF9/ZNF296/FRY/MAP1A/STK35/HECW2/NTF3/FRYL/SLITRK2/CDKL5/PLXNC1/CDK5/PALLD/EPHA2/NCKAP1L/EPHB1/SLC4A7/PLXNA1/GAS7/PPP1R9A/LAMB3/ISL2/TANC2/SEMA5A/NPTX1/SLC25A20/MAP1B/TENM1/NEDD4/MAPT/SEMA7A/ISLR2/ZNF365/PLXNB3/PAK3/TENM3/RAC3/LAMA3	45	Mer_Caul vs SH_Caul
BP	GO:0007409	axonogenesis	27/1751	142/15280	0.190141	1.65925	2.83936	0.00549901	0.0774652	0.0672082	SEMA3D/PLXNA4/TIAM1/ROBO1/SLITRK6/MEGF9/MAP1A/STK35/SLITRK2/CDKL5/PLXNC1/CDK5/PALLD/EPHA2/EPHB1/PLXNA1/LAMB3/ISL2/SEMA5A/NPTX1/MAP1B/SEMA7A/ISLR2/PLXNB3/PAK3/RAC3/LAMA3	27	Mer_Caul vs SH_Caul
BP	GO:0045859	regulation of protein kinase activity	24/1751	122/15280	0.196721	1.71668	2.85917	0.00553323	0.0774652	0.0672082	IL4/CDKN2C/IRAK3/LOC101107164/DUSP10/CLSPN/RASSF2/CBL/CCNP/CAMKK1/PPM1E/CCNYL1/CCND1/HBEGF/PIK3R6/CCNJ/HEXIM2/CDK5R1/LOC121819718/LOC114111330/PKIA/BTC/SPRY3/LOC105604530	24	Mer_Caul vs SH_Caul
BP	GO:0010975	regulation of neuron projection development	17/1751	77/15280	0.220779	1.92662	2.9325	0.00558798	0.077727	0.0674353	SEMA3D/PLXNA4/TIAM1/ZNF296/HECW2/CDKL5/PLXNC1/PLXNA1/TANC2/SEMA5A/SLC25A20/NEDD4/SEMA7A/ISLR2/ZNF365/PLXNB3/PAK3	17	Mer_Caul vs SH_Caul
BP	GO:0031175	neuron projection development	41/1751	240/15280	0.170833	1.49077	2.75686	0.00572729	0.0791541	0.0686734	SEMA3D/PLXNA4/TIAM1/ROBO1/SLITRK6/STMN3/MEGF9/ZNF296/FRY/MAP1A/STK35/HECW2/NTF3/FRYL/SLITRK2/CDKL5/PLXNC1/CDK5/PALLD/EPHA2/NCKAP1L/EPHB1/PLXNA1/GAS7/PPP1R9A/LAMB3/ISL2/TANC2/SEMA5A/NPTX1/SLC25A20/MAP1B/NEDD4/MAPT/SEMA7A/ISLR2/ZNF365/PLXNB3/PAK3/RAC3/LAMA3	41	Mer_Caul vs SH_Caul
BP	GO:0006123	mitochondrial electron transport, cytochrome c to oxygen	13/1751	53/15280	0.245283	2.14045	2.99202	0.00579353	0.0795596	0.0690252	LOC101102327/LOC101105179/LOC101110664/LOC101116886/LOC121816305/LOC114115573/LOC114114909/LOC101117965/COX5A/LOC106991840/LOC105609918/LOC101110066/LOC101121285	13	Mer_Caul vs SH_Caul
MF	GO:0170055	lipid transmembrane transporter activity	8/1859	25/15852	0.32	2.72869	3.15283	0.00606515	0.175647	0.167526	SLCO1C1/ABCD2/SLC27A6/ABCG1/SLC10A1/SLCO2B1/RBP4/MFSD2A	8	Mer_Caul vs SH_Caul
MF	GO:0008528	G protein-coupled peptide receptor activity	3/67	88/15852	0.0340909	8.06581	4.33025	0.0061303	0.0292492	0.0193081	CRHR2/GLP1R/KISS1R	3	Wad_Caul vs SH_Caul
MF	GO:0016831	carboxy-lyase activity	2/67	28/15852	0.0714286	16.8998	5.486	0.00619686	0.0292492	0.0193081	ODC1/PCK1	2	Wad_Caul vs SH_Caul
MF	GO:0098631	cell adhesion mediator activity	2/67	28/15852	0.0714286	16.8998	5.486	0.00619686	0.0292492	0.0193081	CNTN1/HMCN2	2	Wad_Caul vs SH_Caul
BP	GO:0006641	triglyceride metabolic process	2/55	33/15280	0.0606061	16.8375	5.47395	0.00625336	0.0689515	0.0608014	DGAT2/PCK1	2	Wad_Caul vs SH_Caul
BP	GO:0030198	extracellular matrix organization	17/1751	78/15280	0.217949	1.90192	2.8729	0.00640094	0.0867951	0.0753027	ADAMTS4/ABI3BP/ADAMTS5/ADAMTS1/SMOC1/MMP19/ADAMTS6/MMP15/MMP2/MMP14/ADAMTS14/ADAMTS15/THSD4/ADAMTS12/MMP28/ADAMTSL3/MMP17	17	Mer_Caul vs SH_Caul
BP	GO:0045229	external encapsulating structure organization	17/1751	78/15280	0.217949	1.90192	2.8729	0.00640094	0.0867951	0.0753027	ADAMTS4/ABI3BP/ADAMTS5/ADAMTS1/SMOC1/MMP19/ADAMTS6/MMP15/MMP2/MMP14/ADAMTS14/ADAMTS15/THSD4/ADAMTS12/MMP28/ADAMTSL3/MMP17	17	Mer_Caul vs SH_Caul
BP	GO:0071677	positive regulation of mononuclear cell migration	6/1751	16/15280	0.375	3.27242	3.27168	0.00649478	0.0875172	0.0759292	IL4/CCL27/CMKLR1/XCL1/CCL5/LOC101117971	6	Mer_Caul vs SH_Caul
BP	GO:0002757	immune response-activating signaling pathway	21/1751	104/15280	0.201923	1.76207	2.80537	0.00669603	0.0892613	0.0774423	SYK/PVR/CMKLR1/TEC/DENND1B/C3AR1/C5AR1/NCR3/CD79B/SEC14L1/BTK/TLR2/PVRIG/CD79A/CD14/OTUD4/TLR8/CD19/FYB2/C5AR2/TLR7	21	Mer_Caul vs SH_Caul
BP	GO:0071356	cellular response to tumor necrosis factor	12/1751	48/15280	0.25	2.18161	2.94968	0.00670702	0.0892613	0.0774423	CCL22/CCL21/CCL19/XCL1/CCL25/TRAF3/CCL5/LOC101114285/LOC101113771/LOC101111035/TNFRSF13C/CX3CL1	12	Mer_Caul vs SH_Caul
MF	GO:0031406	carboxylic acid binding	3/67	91/15852	0.032967	7.7999	4.23814	0.00672601	0.0302953	0.0199987	LOC101107119/LOC101107809/LOC101106610	3	Wad_Caul vs SH_Caul
BP	GO:0046328	regulation of JNK cascade	8/1751	26/15280	0.307692	2.68506	3.09362	0.0068533	0.0906486	0.0786459	SH3RF3/DUSP15/IGF1R/DUSP10/RASSF2/TRAF3/SH3RF1/WNT7A	8	Mer_Caul vs SH_Caul
MF	GO:0019842	vitamin binding	3/67	92/15852	0.0326087	7.71512	4.20836	0.00693197	0.0302953	0.0199987	GCAT/PYGM/FASN	3	Wad_Caul vs SH_Caul
BP	GO:0033617	mitochondrial cytochrome c oxidase assembly	7/1751	21/15280	0.333333	2.90881	3.14897	0.00696764	0.0909624	0.0789182	LOC101117181/LOC101107153/LOC101113488/LOC101121607/LOC101122597/LOC101112076/LOC101119459	7	Mer_Caul vs SH_Caul
BP	GO:0062197	cellular response to chemical stress	7/1751	21/15280	0.333333	2.90881	3.14897	0.00696764	0.0909624	0.0789182	PRDX1/SOD1/TXNRD2/PRDX5/SOD3/GSR/PPIF	7	Mer_Caul vs SH_Caul
BP	GO:0010648	negative regulation of cell communication	42/1751	250/15280	0.168	1.46604	2.67284	0.0070036	0.0909624	0.0789182	IL4/TMBIM6/DUSP2/PDE3A/TLE4/DUSP16/ARRB1/IRAK3/PDE4D/SKI/DUSP8/TMEM88/VWC2/DUSP10/NKD2/SMURF2/CBL/DUSP5/RASAL1/LGALS3/CHGA/SEC14L1/SPRED3/TSC1/CFLAR/NLRP3/CASTOR2/WFIKKN1/DLK1/PVRIG/ERRFI1/EYA4/LOC114109131/IFI6/INSIG1/TMEM170B/SFRP1/OTUD4/LIMD1/BCL2/TMEM88B/SPRY3	42	Mer_Caul vs SH_Caul
BP	GO:0023057	negative regulation of signaling	42/1751	251/15280	0.167331	1.4602	2.64471	0.00750528	0.0951775	0.0825751	IL4/TMBIM6/DUSP2/PDE3A/TLE4/DUSP16/ARRB1/IRAK3/PDE4D/SKI/DUSP8/TMEM88/VWC2/DUSP10/NKD2/SMURF2/CBL/DUSP5/RASAL1/LGALS3/CHGA/SEC14L1/SPRED3/TSC1/CFLAR/NLRP3/CASTOR2/WFIKKN1/DLK1/PVRIG/ERRFI1/EYA4/LOC114109131/IFI6/INSIG1/TMEM170B/SFRP1/OTUD4/LIMD1/BCL2/TMEM88B/SPRY3	42	Mer_Caul vs SH_Caul
BP	GO:0045597	positive regulation of cell differentiation	16/1751	73/15280	0.219178	1.91264	2.8119	0.00758918	0.0951775	0.0825751	IL4/SYK/PDE3A/PLXNA4/TIAM1/CSF1/MYF6/CSF3/CDKL5/PLXNC1/PLXNA1/SEMA7A/ISLR2/PLXNB3/AAMDC/ADIRF	16	Mer_Caul vs SH_Caul
BP	GO:1901292	nucleoside phosphate catabolic process	16/1751	73/15280	0.219178	1.91264	2.8119	0.00758918	0.0951775	0.0825751	HK2/HINT1/NT5C/PDE4D/GCK/GPI/PGAM2/ALDOA/DCTPP1/DNPH1/ENTPD8/NUDT7/LOC114111378/LOC101112491/ENTPD2/NT5M	16	Mer_Caul vs SH_Caul
BP	GO:0016525	negative regulation of angiogenesis	5/1751	12/15280	0.416667	3.63602	3.28629	0.00777971	0.0951775	0.0825751	ADGRB2/THBS1/SERPINE1/ISM1/THBS2	5	Mer_Caul vs SH_Caul
BP	GO:0043030	regulation of macrophage activation	5/1751	12/15280	0.416667	3.63602	3.28629	0.00777971	0.0951775	0.0825751	IL4/CST7/TREM2/CD84/VSIG4	5	Mer_Caul vs SH_Caul
BP	GO:0051963	regulation of synapse assembly	5/1751	12/15280	0.416667	3.63602	3.28629	0.00777971	0.0951775	0.0825751	SLITRK6/SLITRK2/LRRC4B/CLSTN3/VSTM5	5	Mer_Caul vs SH_Caul
BP	GO:0051965	positive regulation of synapse assembly	5/1751	12/15280	0.416667	3.63602	3.28629	0.00777971	0.0951775	0.0825751	SLITRK6/SLITRK2/LRRC4B/CLSTN3/VSTM5	5	Mer_Caul vs SH_Caul
BP	GO:1901343	negative regulation of vasculature development	5/1751	12/15280	0.416667	3.63602	3.28629	0.00777971	0.0951775	0.0825751	ADGRB2/THBS1/SERPINE1/ISM1/THBS2	5	Mer_Caul vs SH_Caul
BP	GO:2000181	negative regulation of blood vessel morphogenesis	5/1751	12/15280	0.416667	3.63602	3.28629	0.00777971	0.0951775	0.0825751	ADGRB2/THBS1/SERPINE1/ISM1/THBS2	5	Mer_Caul vs SH_Caul
BP	GO:0010647	positive regulation of cell communication	50/1751	310/15280	0.16129	1.40749	2.60763	0.00781374	0.0951775	0.0825751	IL4/LOC101103771/SH3RF3/CCL22/CCL21/CCL19/DUSP15/PVR/IGF1R/GPR17/XCL1/RICTOR/NNAT/CCL25/RUNDC3A/RASSF2/TRAF3/SH3RF1/SCT/TREM2/LAMTOR2/AXL/MFAP3/PDE8A/ADGRA2/LAMTOR4/ITSN2/PIK3R6/CCL5/GPR37L1/AKAP12/LOC101114285/LOC101113771/LOC101111035/CLSTN3/CD14/HCST/F2RL2/F2R/FGFR3/STYXL1/CSNK1G1/SEMA7A/BID/WNT7A/AKAP13/ENHO/G0S2/GPR55/CX3CL1	50	Mer_Caul vs SH_Caul
BP	GO:0023056	positive regulation of signaling	50/1751	310/15280	0.16129	1.40749	2.60763	0.00781374	0.0951775	0.0825751	IL4/LOC101103771/SH3RF3/CCL22/CCL21/CCL19/DUSP15/PVR/IGF1R/GPR17/XCL1/RICTOR/NNAT/CCL25/RUNDC3A/RASSF2/TRAF3/SH3RF1/SCT/TREM2/LAMTOR2/AXL/MFAP3/PDE8A/ADGRA2/LAMTOR4/ITSN2/PIK3R6/CCL5/GPR37L1/AKAP12/LOC101114285/LOC101113771/LOC101111035/CLSTN3/CD14/HCST/F2RL2/F2R/FGFR3/STYXL1/CSNK1G1/SEMA7A/BID/WNT7A/AKAP13/ENHO/G0S2/GPR55/CX3CL1	50	Mer_Caul vs SH_Caul
BP	GO:0015695	organic cation transport	2/55	37/15280	0.0540541	15.0172	5.1307	0.00781562	0.0839678	0.0740427	SLC22A4/SLC7A10	2	Wad_Caul vs SH_Caul
MF	GO:0004364	glutathione transferase activity	2/67	32/15852	0.0625	14.7873	5.08622	0.00804349	0.0335545	0.0221502	LOC114108595/LOC101106720	2	Wad_Caul vs SH_Caul
BP	GO:0009968	negative regulation of signal transduction	41/1751	245/15280	0.167347	1.46034	2.61319	0.00816481	0.0988951	0.0858005	IL4/TMBIM6/DUSP2/PDE3A/TLE4/DUSP16/ARRB1/IRAK3/PDE4D/SKI/DUSP8/TMEM88/VWC2/DUSP10/NKD2/SMURF2/CBL/DUSP5/RASAL1/LGALS3/SEC14L1/SPRED3/TSC1/CFLAR/NLRP3/CASTOR2/WFIKKN1/DLK1/PVRIG/ERRFI1/EYA4/LOC114109131/IFI6/INSIG1/TMEM170B/SFRP1/OTUD4/LIMD1/BCL2/TMEM88B/SPRY3	41	Mer_Caul vs SH_Caul
BP	GO:0048667	cell morphogenesis involved in neuron differentiation	30/1751	167/15280	0.179641	1.56762	2.65339	0.00822896	0.0991153	0.0859916	SEMA3D/PLXNA4/TIAM1/ROBO1/SLITRK6/MEGF9/MAP1A/STK35/HECW2/SLITRK2/CDKL5/PLXNC1/CDK5/PALLD/EPHA2/EPHB1/PLXNA1/LAMB3/ISL2/TANC2/SEMA5A/NPTX1/MAP1B/NEDD4/SEMA7A/ISLR2/PLXNB3/PAK3/RAC3/LAMA3	30	Mer_Caul vs SH_Caul
MF	GO:0001653	peptide receptor activity	3/67	98/15852	0.0306122	7.24277	4.03867	0.00824644	0.0335545	0.0221502	CRHR2/GLP1R/KISS1R	3	Wad_Caul vs SH_Caul
BP	GO:0043062	extracellular structure organization	17/1751	80/15280	0.2125	1.85437	2.7563	0.00831364	0.0995789	0.0863938	ADAMTS4/ABI3BP/ADAMTS5/ADAMTS1/SMOC1/MMP19/ADAMTS6/MMP15/MMP2/MMP14/ADAMTS14/ADAMTS15/THSD4/ADAMTS12/MMP28/ADAMTSL3/MMP17	17	Mer_Caul vs SH_Caul
BP	GO:0002253	activation of immune response	25/1751	133/15280	0.18797	1.64031	2.66815	0.00852326	0.101526	0.0880827	SYK/C8G/PVR/CMKLR1/TEC/CFB/DENND1B/C3AR1/C5AR1/CR2/NCR3/CD79B/SEC14L1/BTK/TLR2/PVRIG/CD79A/CD14/VSIG4/OTUD4/TLR8/CD19/FYB2/C5AR2/TLR7	25	Mer_Caul vs SH_Caul
CC	GO:0009986	cell surface	51/1656	321/14545	0.158879	1.39546	2.56809	0.0085653	0.151568	0.145826	CSF2RB/CLEC7A/LOC101114747/LOC101122319/SCUBE1/TFRC/CPM/LOC101114089/ITGA1/LOC443441/LOC101110634/ZNF180/CST8/LEPR/ITGB2/CD86/MS4A1/BST-2B/LIFR/ITGA11/LY6D/TREM2/CSF3R/CD79B/CD84/SLAMF7/TECTB/MFAP3/SCUBE2/MSLN/SCUBE3/CLSTN3/CD79A/CD14/TYROBP/ITGB3/LOC105605823/SEMA7A/ITGAM/ISLR2/ITGAX/TNFRSF13C/GLDN/CD19/LOC443423/LOC101103530/LOC101102230/LOC105605313/LOC114116130/LOC105605978/CLEC2D	51	Mer_Caul vs SH_Caul
BP	GO:0007188	adenylate cyclase-modulating G protein-coupled receptor signaling pathway	3/55	117/15280	0.025641	7.12354	3.99626	0.00859546	0.0900375	0.0793949	CRHR2/GLP1R/ADGRB3	3	Wad_Caul vs SH_Caul
BP	GO:0030182	neuron differentiation	55/1751	349/15280	0.157593	1.37523	2.55106	0.00875889	0.102992	0.0893548	SEMA3D/PLXNA4/TIAM1/ROBO1/PBX1/SLITRK6/STMN3/MEGF9/ZNF296/FRY/MAP1A/STK35/HECW2/NTF3/RTN1/RUNX3/FRYL/SLITRK2/CDKL5/PLXNC1/CDK5/RUNX1/PALLD/EPHA2/NCKAP1L/EPHB1/WNT4/SLC4A7/PLXNA1/GAS7/PPP1R9A/LAMB3/ISL2/TANC2/EN2/SEMA5A/NPTX1/SLC25A20/MAP1B/TENM1/NEDD4/MAPT/IRX1/SEMA7A/ISLR2/ZNF365/PLXNB3/RUNX2/PAK3/TENM3/RAC3/LAMA3/WNT7A/SOX11/CEND1	55	Mer_Caul vs SH_Caul
BP	GO:0051130	positive regulation of cellular component organization	27/1751	147/15280	0.183673	1.60282	2.64203	0.00878799	0.102992	0.0893548	IL4/CLEC7A/PLXNA4/TIAM1/SLITRK6/LOC101105937/SLITRK2/MTSS1/CDKL5/EPS8L2/PLXNC1/TREM2/LRRC4B/PLXNA1/HBEGF/CLSTN3/TYROBP/SLC25A20/SEMA7A/ISLR2/PLXNB3/FYCO1/BID/MIEF2/VSTM5/ANAPC11/BTC	27	Mer_Caul vs SH_Caul
BP	GO:0048699	generation of neurons	57/1751	364/15280	0.156593	1.3665	2.54601	0.00878966	0.102992	0.0893548	SEMA3D/PLXNA4/TIAM1/ROBO1/PBX1/SLITRK6/STMN3/MEGF9/ZNF296/FRY/MAP1A/STK35/HECW2/NTF3/RTN1/RUNX3/FRYL/SLITRK2/CDKL5/PLXNC1/CDK5/RUNX1/PALLD/EPHA2/NCKAP1L/EPHB1/WNT4/SLC4A7/PLXNA1/GAS7/PPP1R9A/NSMF/LAMB3/ISL2/TANC2/EN2/SEMA5A/NAV1/NPTX1/SLC25A20/MAP1B/TENM1/NEDD4/MAPT/IRX1/SEMA7A/ISLR2/ZNF365/PLXNB3/RUNX2/PAK3/TENM3/RAC3/LAMA3/WNT7A/SOX11/CEND1	57	Mer_Caul vs SH_Caul
MF	GO:0015078	proton transmembrane transporter activity	18/1859	85/15852	0.211765	1.80575	2.71487	0.00883999	0.229192	0.218595	ATP5MC3/ATP5F1C/ATP5PF/ATP5PD/ATP5PO/ATP5MG/ATP5F1E/ATP5ME/NDUFV1/SLC9C2/NDUFS3/ATP5F1D/NDUFS7/ATP4A/ATP5MF/ATP5MC1/ATP5F1A/LOC101113001	18	Mer_Caul vs SH_Caul
BP	GO:0043603	amide metabolic process	33/1751	189/15280	0.174603	1.52366	2.60605	0.0089019	0.103743	0.0900067	LOC101120481/LOC101119041/NPL/GSTZ1/ACSS1/CERS6/TXNRD2/LOC101108705/SMPD3/PM20D1/GCDH/ACOT6/CERS4/MVD/LOC105607169/CHAC1/ACSS2/GAL3ST1/TLCD3B/ACSM5/ACSM2B/ACSM3/GLA/THEM5/ACER1/SMPDL3B/HPGDS/NUDT7/COASY/GSR/PDHB/SGMS2/HAGH	33	Mer_Caul vs SH_Caul
MF	GO:0005201	extracellular matrix structural constituent	2/67	34/15852	0.0588235	13.9175	4.9123	0.00904836	0.0355902	0.023494	LAMC2/COL3A1	2	Wad_Caul vs SH_Caul
BP	GO:0050921	positive regulation of chemotaxis	7/1751	22/15280	0.318182	2.7766	2.99991	0.00922587	0.106713	0.0925836	IL4/CCL27/CMKLR1/VEGFB/XCL1/CCL5/LOC101117971	7	Mer_Caul vs SH_Caul
BP	GO:0050727	regulation of inflammatory response	11/1751	44/15280	0.25	2.18161	2.82373	0.00925575	0.106713	0.0925836	IL4/LOC101114747/LOC101122319/NLRP13/CST7/NLRP1/NR1H3/TREM2/NLRP3/RORA/SEMA7A	11	Mer_Caul vs SH_Caul
BP	GO:0000902	cell morphogenesis	41/1751	247/15280	0.165992	1.44852	2.55661	0.00935688	0.106986	0.0928197	SEMA3D/PLXNA4/TIAM1/ROBO1/SLITRK6/MEGF9/FRY/CDH4/CDH26/MAP1A/STK35/HECW2/NTF3/FRYL/SLITRK2/CDKL5/CDH6/PLXNC1/CDK5/PALLD/PHIP/HPN/BRWD3/EPHA2/NCKAP1L/EPHB1/PLXNA1/GAS7/LAMB3/ISL2/TANC2/SEMA5A/NPTX1/MAP1B/NEDD4/SEMA7A/ISLR2/PLXNB3/PAK3/RAC3/LAMA3	41	Mer_Caul vs SH_Caul
BP	GO:0032102	negative regulation of response to external stimulus	12/1751	50/15280	0.24	2.09435	2.78835	0.00942823	0.106986	0.0928197	IL4/KNG1/SEMA3D/CST7/CPB2/NR1H3/SERPINE1/NLRP3/RORA/SEMA5A/VSIG4/SEMA7A	12	Mer_Caul vs SH_Caul
BP	GO:0097191	extrinsic apoptotic signaling pathway	12/1751	50/15280	0.24	2.09435	2.78835	0.00942823	0.106986	0.0928197	IL4/MCL1/LGALS3/CFLAR/SIVA1/EYA4/IFI6/BCL2A1/BID/BCL2/LOC105605978/G0S2	12	Mer_Caul vs SH_Caul
BP	GO:0031347	regulation of defense response	22/1751	114/15280	0.192982	1.68405	2.63732	0.00963432	0.108622	0.0942392	IL4/LOC101114747/LOC101122319/NLRP13/PVR/CST7/NLRP1/NR1H3/TRAF3/TREM2/NCR3/SEC14L1/NLRP3/TLR2/RORA/CRTAM/CD14/VSIG4/SEMA7A/OTUD4/TLR8/TLR7	22	Mer_Caul vs SH_Caul
MF	GO:0001664	G protein-coupled receptor binding	31/1859	172/15852	0.180233	1.53687	2.58033	0.00964455	0.229192	0.218595	QRFP/MAGI2/CXCL8/LOC101104661/PTCH2/CCL22/CCL21/GNAQ/CCL19/CCL27/GNA14/CXCL11/ARRB1/GNAT2/XCL1/CCL25/PNOC/ADM/ARHGEF12/WNT4/NPFF/CCL5/LOC101114285/LOC101113771/LOC101111035/GNAO1/WNT7A/LOC114108665/ASIP/LOC121818481/CX3CL1	31	Mer_Caul vs SH_Caul
BP	GO:0015711	organic anion transport	29/1751	162/15280	0.179012	1.56214	2.5877	0.00971311	0.108622	0.0942392	SLCO1C1/FABP1/ABCD2/SLC51A/MPC2/SLC38A2/SLC10A1/SLCO2B1/SLCO4A1/SLC25A1/SLC6A15/SFXN5/SLC6A17/SLC16A6/SLC7A10/SLC4A10/SLC1A3/SLC25A4/LOC101113077/LOC101113339/SLC4A7/SLC4A8/SLCO4C1/SLC4A9/SLC6A5/SLC6A6/CRABP2/LOC101102230/FABP2	29	Mer_Caul vs SH_Caul
BP	GO:0051248	negative regulation of protein metabolic process	30/1751	169/15280	0.177515	1.54907	2.58217	0.00972356	0.108622	0.0942392	KNG1/CADM4/STYX/COPS9/CST7/N4BP1/IRAK3/DUSP10/CAST/SERPINE1/CBL/SAMD4A/PPM1E/LOC101109545/TIMP3/LOC105611516/IFI6/KLHL40/HHATL/RPL13A/SAMD4B/KLHL31/HEXIM2/SERPINB5/SERPIND1/NANOS3/LOC121819718/LOC114111330/PKIA/SPRY3	30	Mer_Caul vs SH_Caul
MF	GO:0019207	kinase regulator activity	24/1859	125/15852	0.192	1.63722	2.60694	0.00995026	0.229192	0.218595	MOB1B/CDKN2C/DBF4/LOC101107164/RICTOR/MOB2/SOCS3/ITPRIP/FAM20A/CAB39L/RPLP1/CCNP/CCNYL1/CCND1/INKA1/SOCS7/PIK3R6/CCNJ/HEXIM2/CISH/CDK5R1/LOC121819718/LOC114111330/PKIA	24	Mer_Caul vs SH_Caul
BP	GO:0006641	triglyceride metabolic process	9/1751	33/15280	0.272727	2.37994	2.85484	0.00997433	0.11028	0.0956782	LOC101115927/DGAT2/GK5/PCK2/PCK1/GPAT3/GK/LOC101122246/PNPLA3	9	Mer_Caul vs SH_Caul
BP	GO:0019395	fatty acid oxidation	9/1751	33/15280	0.272727	2.37994	2.85484	0.00997433	0.11028	0.0956782	ABCD2/PHYH/DECR1/ECHS1/GCDH/HACL1/ACADS/ACOX2/HADH	9	Mer_Caul vs SH_Caul
MF	GO:0004860	protein kinase inhibitor activity	8/1859	27/15852	0.296296	2.52657	2.8936	0.0100646	0.229192	0.218595	CDKN2C/LOC101107164/ITPRIP/INKA1/HEXIM2/LOC121819718/LOC114111330/PKIA	8	Mer_Caul vs SH_Caul
MF	GO:0019210	kinase inhibitor activity	8/1859	27/15852	0.296296	2.52657	2.8936	0.0100646	0.229192	0.218595	CDKN2C/LOC101107164/ITPRIP/INKA1/HEXIM2/LOC121819718/LOC114111330/PKIA	8	Mer_Caul vs SH_Caul
MF	GO:0015252	proton channel activity	6/1859	17/15852	0.352941	3.00959	3.02159	0.0101509	0.229192	0.218595	ATP5F1C/ATP5PO/ATP5F1E/ATP5F1D/ATP5MF/ATP5F1A	6	Mer_Caul vs SH_Caul
CC	GO:0070062	extracellular exosome	2/53	42/14545	0.047619	13.0683	4.73649	0.0102192	0.167642	0.16176	LOC114108595/LOC101106720	2	Wad_Caul vs SH_Caul
BP	GO:0006470	protein dephosphorylation	25/1751	135/15280	0.185185	1.61601	2.58628	0.0102831	0.113114	0.0981369	PHPT1/DUSP2/PTPRZ1/PTPRB/DUSP16/STYX/PTPN12/DUSP15/DUSP8/PTPRD/DUSP10/PTPMT1/PTPRT/DUSP5/PTPRJ/SSH2/PPM1E/PTPN14/PDP2/PTPN13/PPP2R2C/STYXL1/PTPRG/PTPN5/DUSP18	25	Mer_Caul vs SH_Caul
MF	GO:0048020	CCR chemokine receptor binding	10/1859	38/15852	0.263158	2.24399	2.79834	0.0103409	0.229192	0.218595	CCL22/CCL21/CCL19/XCL1/CCL25/CCL5/LOC101114285/LOC101113771/LOC101111035/CX3CL1	10	Mer_Caul vs SH_Caul
MF	GO:0030291	protein serine/threonine kinase inhibitor activity	7/1859	22/15852	0.318182	2.71319	2.93082	0.0104466	0.229192	0.218595	CDKN2C/LOC101107164/INKA1/HEXIM2/LOC121819718/LOC114111330/PKIA	7	Mer_Caul vs SH_Caul
BP	GO:0061564	axon development	27/1751	149/15280	0.181208	1.5813	2.56518	0.0104906	0.11481	0.0996084	SEMA3D/PLXNA4/TIAM1/ROBO1/SLITRK6/MEGF9/MAP1A/STK35/SLITRK2/CDKL5/PLXNC1/CDK5/PALLD/EPHA2/EPHB1/PLXNA1/LAMB3/ISL2/SEMA5A/NPTX1/MAP1B/SEMA7A/ISLR2/PLXNB3/PAK3/RAC3/LAMA3	27	Mer_Caul vs SH_Caul
BP	GO:0006790	sulfur compound metabolic process	30/1751	170/15280	0.176471	1.53996	2.5469	0.0105503	0.114881	0.0996699	TST/MPST/LOC101120084/CHSY1/GSTZ1/ACSS1/HS2ST1/TXNRD2/LOC101108705/GCDH/ACOT6/LOC101111805/MVD/LOC105607169/CHAC1/ACSS2/SULT2B1/ACSM5/ACSM2B/ACSM3/TSTD1/THEM5/CDO1/HPGDS/NUDT7/COASY/XYLT1/GSR/PDHB/HAGH	30	Mer_Caul vs SH_Caul
BP	GO:0032869	cellular response to insulin stimulus	10/1751	39/15280	0.25641	2.23755	2.78385	0.0106785	0.115693	0.100374	IRS2/FOXO1/MTCL2/PCK2/PCK1/BGLAP/IRS4/SLC2A4/LOC114109131/INSIG1	10	Mer_Caul vs SH_Caul
MF	GO:0043177	organic acid binding	3/67	108/15852	0.0277778	6.57214	3.78547	0.0107436	0.040895	0.0269958	LOC101107119/LOC101107809/LOC101106610	3	Wad_Caul vs SH_Caul
BP	GO:0009607	response to biotic stimulus	51/1751	323/15280	0.157895	1.37786	2.46926	0.0108788	0.117273	0.101745	IL4/SYK/CLEC5A/CLEC7A/LOC101103771/PTX3/NOTCH2/REL/CXCL8/LOC101104661/LOC101102969/CCL22/RNASEL/GNLY/NLRC4/CCL21/CCL19/CXCL11/PVR/XCL1/CD86/NLRP1/BST-2B/CCL25/APOBEC3F/TRAF3/LOC101109907/WFDC3/NCR3/CHGA/SEC14L1/IFITM3/LOC114110140/TLR2/CRTAM/CCL5/VWCE/LOC101114285/LOC101113771/LOC101111035/CD14/VSIG4/SC5/OTUD4/TLR8/LOC114116989/PGLYRP2/LOC114108665/LOC101117151/TLR7/CX3CL1	51	Mer_Caul vs SH_Caul
BP	GO:0006749	glutathione metabolic process	2/55	44/15280	0.0454545	12.6281	4.64248	0.0109246	0.111644	0.0984479	LOC114108595/LOC101106720	2	Wad_Caul vs SH_Caul
BP	GO:0010629	negative regulation of gene expression	34/1751	199/15280	0.170854	1.49095	2.50788	0.0110944	0.11866	0.102949	TMBIM6/LOC101109587/AGO2/CST7/PIWIL3/EXOSC4/IRAK3/XRN1/PAN3/CAST/AGO3/UHRF1/SERPINE1/SAMD4A/SNIP1/LOC101109545/CD84/TNRC6C/EXOSC5/PUM2/TARBP2/RLIM/LARP1/BRCA1/LSM7/TYROBP/RPL13A/VSIG4/SMG1/PIWIL1/SAMD4B/TNRC6A/LIMD1/NANOS3	34	Mer_Caul vs SH_Caul
BP	GO:0009165	nucleotide biosynthetic process	24/1751	129/15280	0.186047	1.62352	2.5585	0.0111175	0.11866	0.102949	DTYMK/ATP5MC3/ATP5F1C/ATP5PF/ATP5PD/ATP5PO/KYNU/ADCY7/NUDT2/ATP5MG/ATP5F1E/NAPRT/ATP5ME/NME9/ATP5F1D/NME4/ANTKMT/ATP5MF/ATP5MC1/PRPS2/ATP5F1A/LOC101102072/LOC105601873/NME3	24	Mer_Caul vs SH_Caul
CC	GO:0043230	extracellular organelle	2/53	44/14545	0.0454545	12.4743	4.60965	0.0111762	0.167642	0.16176	LOC114108595/LOC101106720	2	Wad_Caul vs SH_Caul
CC	GO:0065010	extracellular membrane-bounded organelle	2/53	44/14545	0.0454545	12.4743	4.60965	0.0111762	0.167642	0.16176	LOC114108595/LOC101106720	2	Wad_Caul vs SH_Caul
CC	GO:1903561	extracellular vesicle	2/53	44/14545	0.0454545	12.4743	4.60965	0.0111762	0.167642	0.16176	LOC114108595/LOC101106720	2	Wad_Caul vs SH_Caul
BP	GO:0002429	immune response-activating cell surface receptor signaling pathway	16/1751	76/15280	0.210526	1.83715	2.632	0.0112313	0.119285	0.10349	SYK/PVR/CMKLR1/TEC/DENND1B/C3AR1/C5AR1/NCR3/CD79B/BTK/PVRIG/CD79A/CD14/CD19/FYB2/C5AR2	16	Mer_Caul vs SH_Caul
BP	GO:0009218	pyrimidine ribonucleotide metabolic process	5/1751	13/15280	0.384615	3.35632	3.05765	0.0114643	0.119424	0.103611	NME9/NME4/LOC101102072/LOC105601873/NME3	5	Mer_Caul vs SH_Caul
BP	GO:0009220	pyrimidine ribonucleotide biosynthetic process	5/1751	13/15280	0.384615	3.35632	3.05765	0.0114643	0.119424	0.103611	NME9/NME4/LOC101102072/LOC105601873/NME3	5	Mer_Caul vs SH_Caul
BP	GO:1901890	positive regulation of cell junction assembly	5/1751	13/15280	0.384615	3.35632	3.05765	0.0114643	0.119424	0.103611	SLITRK6/SLITRK2/LRRC4B/CLSTN3/VSTM5	5	Mer_Caul vs SH_Caul
BP	GO:0002764	immune response-regulating signaling pathway	21/1751	109/15280	0.192661	1.68124	2.56782	0.011466	0.119424	0.103611	SYK/PVR/CMKLR1/TEC/DENND1B/C3AR1/C5AR1/NCR3/CD79B/SEC14L1/BTK/TLR2/PVRIG/CD79A/CD14/OTUD4/TLR8/CD19/FYB2/C5AR2/TLR7	21	Mer_Caul vs SH_Caul
BP	GO:0070887	cellular response to chemical stimulus	5/55	379/15280	0.0131926	3.66515	3.15779	0.011524	0.114965	0.101376	CCL19/PCK1/LOC114108595/LOC101106720/LOC114114084	5	Wad_Caul vs SH_Caul
BP	GO:0050792	regulation of viral process	6/1751	18/15280	0.333333	2.90881	2.91509	0.0123197	0.127699	0.11079	RNASEL/PVR/APOBEC3F/IFITM3/LOC114110140/TARBP2	6	Mer_Caul vs SH_Caul
BP	GO:0006638	neutral lipid metabolic process	2/55	47/15280	0.0425532	11.8221	4.46597	0.0123981	0.118064	0.104109	DGAT2/PCK1	2	Wad_Caul vs SH_Caul
BP	GO:0006639	acylglycerol metabolic process	2/55	47/15280	0.0425532	11.8221	4.46597	0.0123981	0.118064	0.104109	DGAT2/PCK1	2	Wad_Caul vs SH_Caul
MF	GO:0004721	phosphoprotein phosphatase activity	26/1859	141/15852	0.184397	1.57239	2.48833	0.0126275	0.268892	0.25646	PHPT1/DUSP2/PTPRZ1/PTPRB/DUSP16/STYX/PTPN12/DUSP15/DUSP8/PTPRD/DUSP10/PTPMT1/PTPRT/DUSP5/PTPRJ/SSH2/PPM1E/PTPN14/PDP2/PTPN13/EYA4/STYXL1/PTPRG/CTDSPL/PTPN5/DUSP18	26	Mer_Caul vs SH_Caul
BP	GO:0072524	pyridine-containing compound metabolic process	13/1751	58/15280	0.224138	1.95593	2.62398	0.0126663	0.130663	0.113362	HK2/KYNU/GCK/PGLS/NAPRT/TALDO1/GPI/PGD/PGAM2/ALDOA/H6PD/PNPO/TKT	13	Mer_Caul vs SH_Caul
BP	GO:0031346	positive regulation of cell projection organization	10/1751	40/15280	0.25	2.18161	2.69197	0.012812	0.130913	0.113579	PLXNA4/TIAM1/CDKL5/EPS8L2/PLXNC1/PLXNA1/SLC25A20/SEMA7A/ISLR2/PLXNB3	10	Mer_Caul vs SH_Caul
BP	GO:0034440	lipid oxidation	10/1751	40/15280	0.25	2.18161	2.69197	0.012812	0.130913	0.113579	ABCD2/PHYH/DECR1/ECHS1/GCDH/HACL1/ACADS/LOC101121185/ACOX2/HADH	10	Mer_Caul vs SH_Caul
BP	GO:0007219	Notch signaling pathway	2/55	48/15280	0.0416667	11.5758	4.41066	0.0129076	0.120184	0.105978	DLK1/DLL1	2	Wad_Caul vs SH_Caul
BP	GO:0034612	response to tumor necrosis factor	12/1751	52/15280	0.230769	2.01379	2.63444	0.012937	0.131567	0.114147	CCL22/CCL21/CCL19/XCL1/CCL25/TRAF3/CCL5/LOC101114285/LOC101113771/LOC101111035/TNFRSF13C/CX3CL1	12	Mer_Caul vs SH_Caul
MF	GO:0016712	oxidoreductase activity, acting on paired donors, with incorporation or reduction of molecular oxygen, reduced flavin or flavoprotein as one donor, and incorporation of one atom of oxygen	2/67	41/15852	0.0487805	11.5413	4.40302	0.0129773	0.0478539	0.0315896	CYP1A1/LOC114114084	2	Wad_Caul vs SH_Caul
BP	GO:0044242	cellular lipid catabolic process	19/1751	97/15280	0.195876	1.7093	2.52114	0.0132148	0.133761	0.11605	ABCD2/ABHD1/PHYH/LOC101115927/BCO1/DECR1/ECHS1/ABHD2/GCDH/PCK2/PCK1/PLA2G4D/GLA/HACL1/SMPDL3B/ACADS/ACOX2/HADH/PNPLA3	19	Mer_Caul vs SH_Caul
BP	GO:1901605	alpha-amino acid metabolic process	24/1751	131/15280	0.183206	1.59874	2.47593	0.0133584	0.134582	0.116762	TST/MPST/PHGDH/DDAH1/SARDH/GLS2/P4HA3/GSTZ1/BCAT1/KYNU/GCAT/LOC101118164/ODC1/ALDH4A1/LOC101113775/IVD/PSPH/GLYAT/BCAT2/CDO1/UROC1/GOT1L1/FAH/DDO	24	Mer_Caul vs SH_Caul
MF	GO:0033549	MAP kinase phosphatase activity	6/1859	18/15852	0.333333	2.84239	2.85059	0.0137425	0.284273	0.271129	DUSP2/DUSP16/DUSP8/DUSP10/DUSP5/DUSP18	6	Mer_Caul vs SH_Caul
BP	GO:0002274	myeloid leukocyte activation	8/1751	29/15280	0.275862	2.40729	2.72893	0.0138017	0.136497	0.118424	IL4/SYK/PVR/CST7/TREM2/CD84/TYROBP/VSIG4	8	Mer_Caul vs SH_Caul
BP	GO:0006081	cellular aldehyde metabolic process	8/1751	29/15280	0.275862	2.40729	2.72893	0.0138017	0.136497	0.118424	HYI/BCO1/LOC101119050/TALDO1/PNPO/TKT/HAGH/HAGHL	8	Mer_Caul vs SH_Caul
BP	GO:0043409	negative regulation of MAPK cascade	8/1751	29/15280	0.275862	2.40729	2.72893	0.0138017	0.136497	0.118424	DUSP2/DUSP16/IRAK3/DUSP8/DUSP10/DUSP5/SPRED3/SPRY3	8	Mer_Caul vs SH_Caul
BP	GO:0050769	positive regulation of neurogenesis	8/1751	29/15280	0.275862	2.40729	2.72893	0.0138017	0.136497	0.118424	PLXNA4/TIAM1/CDKL5/PLXNC1/PLXNA1/SEMA7A/ISLR2/PLXNB3	8	Mer_Caul vs SH_Caul
BP	GO:0010876	lipid localization	32/1751	188/15280	0.170213	1.48535	2.40891	0.0141538	0.139341	0.120891	SLCO1C1/FABP1/ABCD2/GRAMD1C/ATP8B2/SLC51A/ABCA1/ATP10A/APOLD1/LRP6/SLC10A1/SLCO2B1/ATP11A/LOC101115808/ABCA7/TTC39B/PLTP/RBP4/LOC101113077/LOC101113339/LOC105605766/PLIN2/ATP8B1/APOA1/GLTPD2/CRABP2/LOC101102230/FABP2/APOD/HILPDA/LOC101105321/TMEM30B	32	Mer_Caul vs SH_Caul
MF	GO:0016830	carbon-carbon lyase activity	2/67	43/15852	0.0465116	11.0045	4.27978	0.0142138	0.050825	0.0335509	ODC1/PCK1	2	Wad_Caul vs SH_Caul
BP	GO:0007409	axonogenesis	3/55	142/15280	0.0211268	5.8694	3.50377	0.0144962	0.132042	0.116434	HMCN2/LAMB3/PLXNB3	3	Wad_Caul vs SH_Caul
BP	GO:0015850	organic hydroxy compound transport	13/1751	59/15280	0.220339	1.92278	2.55481	0.0145893	0.142365	0.123514	SLCO1C1/GRAMD1C/SLC51A/LRP6/SLC10A1/SLCO2B1/AQP7/SYT7/ABCA7/SLC6A4/TTC39B/CHGA/RBP4	13	Mer_Caul vs SH_Caul
BP	GO:0140546	defense response to symbiont	41/1751	254/15280	0.161417	1.4086	2.36238	0.0147196	0.142365	0.123514	IL4/SYK/CLEC5A/LOC101103771/PTX3/REL/CXCL8/LOC101104661/CCL22/RNASEL/GNLY/CCL21/CCL19/CXCL11/PVR/XCL1/NLRP1/BST-2B/CCL25/APOBEC3F/TRAF3/WFDC3/NCR3/SEC14L1/IFITM3/LOC114110140/TLR2/CRTAM/CCL5/LOC101114285/LOC101113771/LOC101111035/CD14/VSIG4/SC5/OTUD4/TLR8/LOC114116989/LOC114108665/TLR7/CX3CL1	41	Mer_Caul vs SH_Caul
BP	GO:0043207	response to external biotic stimulus	50/1751	321/15280	0.155763	1.35926	2.34027	0.0147864	0.142365	0.123514	IL4/SYK/CLEC5A/CLEC7A/LOC101103771/PTX3/REL/CXCL8/LOC101104661/LOC101102969/CCL22/RNASEL/GNLY/NLRC4/CCL21/CCL19/CXCL11/PVR/XCL1/CD86/NLRP1/BST-2B/CCL25/APOBEC3F/TRAF3/LOC101109907/WFDC3/NCR3/CHGA/SEC14L1/IFITM3/LOC114110140/TLR2/CRTAM/CCL5/VWCE/LOC101114285/LOC101113771/LOC101111035/CD14/VSIG4/SC5/OTUD4/TLR8/LOC114116989/PGLYRP2/LOC114108665/LOC101117151/TLR7/CX3CL1	50	Mer_Caul vs SH_Caul
BP	GO:0051707	response to other organism	50/1751	321/15280	0.155763	1.35926	2.34027	0.0147864	0.142365	0.123514	IL4/SYK/CLEC5A/CLEC7A/LOC101103771/PTX3/REL/CXCL8/LOC101104661/LOC101102969/CCL22/RNASEL/GNLY/NLRC4/CCL21/CCL19/CXCL11/PVR/XCL1/CD86/NLRP1/BST-2B/CCL25/APOBEC3F/TRAF3/LOC101109907/WFDC3/NCR3/CHGA/SEC14L1/IFITM3/LOC114110140/TLR2/CRTAM/CCL5/VWCE/LOC101114285/LOC101113771/LOC101111035/CD14/VSIG4/SC5/OTUD4/TLR8/LOC114116989/PGLYRP2/LOC114108665/LOC101117151/TLR7/CX3CL1	50	Mer_Caul vs SH_Caul
BP	GO:0016311	dephosphorylation	34/1751	203/15280	0.167488	1.46157	2.3817	0.0147911	0.142365	0.123514	PHPT1/DUSP2/PTPRZ1/TNS3/PTPRB/ACP6/PLPPR1/DUSP16/SYNJ2/STYX/PTPN12/DUSP15/PXYLP1/DUSP8/PTPRD/DUSP10/PTPMT1/PSPH/PTPRT/DUSP5/PTPRJ/SSH2/PPM1E/PTPN14/PDP2/PPP1R35/PTPN13/PLPP3/LOC105601865/PPP2R2C/STYXL1/PTPRG/PTPN5/DUSP18	34	Mer_Caul vs SH_Caul
CC	GO:0031967	organelle envelope	58/1656	384/14545	0.151042	1.32663	2.32508	0.0148428	0.251709	0.242172	TMBIM6/MTLN/MGST3/LOC101117181/LOC101107153/NEMP1/TOMM5/MPC2/ENDOG/NUP58/COQ9/NDUFA3/DPY19L4/MTX3/LOC101121607/ROMO1/LOC101102990/MICOS10/SFXN5/LOC101111607/MCL1/COQ4/MICOS13/LOC101122597/ATP5F1E/GCDH/TIMM10/CLMN/NDUFA7/P2RX7/SLC25A4/TM7SF2/LOC101110664/GPAM/LBR/LOC101119721/LOC101121538/CHCHD6/TIMM17B/CISD1/LOC101112013/SDHAF3/CHDH/LOC101117965/NDUFAF3/TOR4A/LOC101112076/SLC25A20/BCL2A1/COX5A/MC…	58	Mer_Caul vs SH_Caul
MF	GO:0008374	O-acyltransferase activity	2/67	44/15852	0.0454545	10.7544	4.22116	0.0148504	0.0515397	0.0340226	DGAT2/GPAM	2	Wad_Caul vs SH_Caul
BP	GO:0050778	positive regulation of immune response	33/1751	196/15280	0.168367	1.46925	2.37865	0.0150151	0.143878	0.124827	IL4/SYK/C8G/LOC101114089/LOC443441/LOC101110634/PVR/CMKLR1/TEC/CFB/DENND1B/C3AR1/C5AR1/TNFSF13/CR2/NCR3/CD79B/SEC14L1/BTK/TLR2/PVRIG/CRTAM/CD79A/CD14/VSIG4/OTUD4/TLR8/CD19/LOC443423/LOC114116130/FYB2/C5AR2/TLR7	33	Mer_Caul vs SH_Caul
BP	GO:2001236	regulation of extrinsic apoptotic signaling pathway	7/1751	24/15280	0.291667	2.54521	2.72541	0.0152715	0.144476	0.125347	IL4/LGALS3/CFLAR/EYA4/IFI6/BID/G0S2	7	Mer_Caul vs SH_Caul
BP	GO:0006638	neutral lipid metabolic process	11/1751	47/15280	0.234043	2.04236	2.57473	0.0152786	0.144476	0.125347	LOC101115927/DGAT2/DGKH/GK5/ABHD2/PCK2/PCK1/GPAT3/GK/LOC101122246/PNPLA3	11	Mer_Caul vs SH_Caul
BP	GO:0006639	acylglycerol metabolic process	11/1751	47/15280	0.234043	2.04236	2.57473	0.0152786	0.144476	0.125347	LOC101115927/DGAT2/DGKH/GK5/ABHD2/PCK2/PCK1/GPAT3/GK/LOC101122246/PNPLA3	11	Mer_Caul vs SH_Caul
MF	GO:0008237	metallopeptidase activity	32/1859	185/15852	0.172973	1.47497	2.36849	0.0154767	0.311253	0.296863	ADAMTS4/ADAM22/MME/CPM/ADAMTS5/ADAMTS1/ADAM33/PAPPA/MMP19/ADAMTS6/CPB2/ADAM17/MMP15/MMP2/AEBP1/YBEY/MMP14/ADAM11/ADAMTS14/ADAMTS15/LNPEP/TLL1/THSD4/ADAMTS12/ADAM28/MMP28/ADAMTSL3/ADAM19/PHEX/CPXM2/MMP17/LOC101102527	32	Mer_Caul vs SH_Caul
BP	GO:0048666	neuron development	4/55	268/15280	0.0149254	4.14654	3.12343	0.0156774	0.139762	0.123242	HMCN2/LAMB3/PLXNB3/ADGRB3	4	Wad_Caul vs SH_Caul
BP	GO:0000289	nuclear-transcribed mRNA poly(A) tail shortening	5/1751	14/15280	0.357143	3.11659	2.85033	0.0161779	0.150779	0.130814	PAN3/SAMD4A/TNRC6C/SAMD4B/TNRC6A	5	Mer_Caul vs SH_Caul
BP	GO:0006739	NADP metabolic process	5/1751	14/15280	0.357143	3.11659	2.85033	0.0161779	0.150779	0.130814	PGLS/TALDO1/PGD/H6PD/TKT	5	Mer_Caul vs SH_Caul
BP	GO:0030282	bone mineralization	5/1751	14/15280	0.357143	3.11659	2.85033	0.0161779	0.150779	0.130814	MGP/PHOSPHO1/BGLAP/CLEC3B/RFLNA	5	Mer_Caul vs SH_Caul
BP	GO:0050853	B cell receptor signaling pathway	6/1751	19/15280	0.315789	2.75572	2.75485	0.0162947	0.150779	0.130814	SYK/TEC/CD79B/BTK/CD79A/CD19	6	Mer_Caul vs SH_Caul
BP	GO:0071675	regulation of mononuclear cell migration	6/1751	19/15280	0.315789	2.75572	2.75485	0.0162947	0.150779	0.130814	IL4/CCL27/CMKLR1/XCL1/CCL5/LOC101117971	6	Mer_Caul vs SH_Caul
BP	GO:0061564	axon development	3/55	149/15280	0.0201342	5.59365	3.38663	0.0164723	0.14379	0.126794	HMCN2/LAMB3/PLXNB3	3	Wad_Caul vs SH_Caul
BP	GO:0098542	defense response to other organism	46/1751	293/15280	0.156997	1.37002	2.30071	0.016481	0.15185	0.131744	IL4/SYK/CLEC5A/LOC101103771/PTX3/REL/CXCL8/LOC101104661/LOC101102969/CCL22/RNASEL/GNLY/NLRC4/CCL21/CCL19/CXCL11/PVR/XCL1/NLRP1/BST-2B/CCL25/APOBEC3F/TRAF3/LOC101109907/WFDC3/NCR3/CHGA/SEC14L1/IFITM3/LOC114110140/TLR2/CRTAM/CCL5/LOC101114285/LOC101113771/LOC101111035/CD14/VSIG4/SC5/OTUD4/TLR8/LOC114116989/PGLYRP2/LOC114108665/TLR7/CX3CL1	46	Mer_Caul vs SH_Caul
BP	GO:0006869	lipid transport	30/1751	176/15280	0.170455	1.48746	2.33996	0.0167944	0.15408	0.133678	SLCO1C1/FABP1/ABCD2/GRAMD1C/ATP8B2/SLC51A/ABCA1/ATP10A/APOLD1/LRP6/SLC10A1/SLCO2B1/ATP11A/LOC101115808/ABCA7/TTC39B/PLTP/RBP4/LOC101113077/LOC101113339/LOC105605766/ATP8B1/APOA1/GLTPD2/CRABP2/LOC101102230/FABP2/APOD/LOC101105321/TMEM30B	30	Mer_Caul vs SH_Caul
MF	GO:0008201	heparin binding	9/1859	35/15852	0.257143	2.1927	2.57463	0.017067	0.324887	0.309866	EVA1C/IMPG2/SMOC1/CCN6/VEGFB/CCN5/CCN3/COLQ/HBEGF	9	Mer_Caul vs SH_Caul
BP	GO:0015849	organic acid transport	22/1751	120/15280	0.183333	1.59985	2.37323	0.0171832	0.156978	0.136193	SLCO1C1/FABP1/ABCD2/SLC51A/MPC2/SLC38A2/SLC10A1/SLCO2B1/SLC25A1/SLC6A15/SFXN5/SLC6A17/SLC16A6/SLC7A10/SLC1A3/LOC101113077/LOC101113339/SLC6A5/SLC6A6/CRABP2/LOC101102230/FABP2	22	Mer_Caul vs SH_Caul
BP	GO:0071824	protein-DNA complex organization	23/1751	127/15280	0.181102	1.58038	2.36277	0.0173156	0.157305	0.136477	CENPP/LOC101118972/CHD2/H1-4/KAT6B/H1-2/LOC101109397/LOC114109594/LOC101106288/BDP1/CENPI/KAT6A/CENPX/LOC101109652/LOC101113369/LOC114113063/LOC114112654/LOC114109700/LOC114109699/LOC101105290/LOC101109919/LOC101109129/H1-6	23	Mer_Caul vs SH_Caul
BP	GO:0006979	response to oxidative stress	12/1751	54/15280	0.222222	1.93921	2.48728	0.0173649	0.157305	0.136477	PRDX1/NDUFA6/SOD1/TXNRD2/PRDX5/NDUFA12/PRDX3/GPX3/GPX4/SOD3/GSR/PPIF	12	Mer_Caul vs SH_Caul
BP	GO:0044282	small molecule catabolic process	3/55	153/15280	0.0196078	5.44742	3.32298	0.0176663	0.151065	0.133209	GCAT/PCK1/LOC101117622	3	Wad_Caul vs SH_Caul
MF	GO:0050145	nucleoside monophosphate kinase activity	5/1859	14/15852	0.357143	3.04542	2.79067	0.0177749	0.324887	0.309866	DTYMK/AK6/AK7/AK1/GUK1	5	Mer_Caul vs SH_Caul
MF	GO:0071723	lipopeptide binding	5/1859	14/15852	0.357143	3.04542	2.79067	0.0177749	0.324887	0.309866	LOC101114089/LOC443441/LOC101110634/TLR2/LOC443423	5	Mer_Caul vs SH_Caul
BP	GO:0001933	negative regulation of protein phosphorylation	11/1751	48/15280	0.229167	1.99981	2.49584	0.0178269	0.159608	0.138474	CADM4/IRAK3/DUSP10/CBL/PPM1E/KLHL31/HEXIM2/LOC121819718/LOC114111330/PKIA/SPRY3	11	Mer_Caul vs SH_Caul
BP	GO:0050770	regulation of axonogenesis	11/1751	48/15280	0.229167	1.99981	2.49584	0.0178269	0.159608	0.138474	SEMA3D/PLXNA4/TIAM1/CDKL5/PLXNC1/PLXNA1/SEMA5A/SEMA7A/ISLR2/PLXNB3/PAK3	11	Mer_Caul vs SH_Caul
BP	GO:0120035	regulation of plasma membrane bounded cell projection organization	19/1751	100/15280	0.19	1.65802	2.375	0.0180065	0.159608	0.138474	SEMA3D/PLXNA4/TIAM1/ZNF296/HECW2/CDKL5/EPS8L2/PLXNC1/TREM2/PLXNA1/TANC2/SEMA5A/SLC25A20/NEDD4/SEMA7A/ISLR2/ZNF365/PLXNB3/PAK3	19	Mer_Caul vs SH_Caul
MF	GO:0016747	acyltransferase activity, transferring groups other than amino-acyl groups	29/1859	166/15852	0.174699	1.48969	2.31168	0.0180145	0.324887	0.309866	ZDHHC23/DBT/AGPAT2/ZDHHC20/DGAT2/CERS6/KAT6B/CPT1B/GCAT/SAT2/CERS4/GLYAT/GPAT3/TLCD3B/CPT1A/ACSM5/ACSM2B/GPAM/ACSM3/GTF3C4/NAA10/ELOVL6/ALAS2/LOC101122246/ELOVL3/KAT6A/FASN/LOC105606369/LOC114111483	29	Mer_Caul vs SH_Caul
BP	GO:0050920	regulation of chemotaxis	10/1751	42/15280	0.238095	2.07772	2.51609	0.0180177	0.159608	0.138474	IL4/SEMA3D/CCL27/CMKLR1/VEGFB/XCL1/CCL5/SEMA5A/SEMA7A/LOC101117971	10	Mer_Caul vs SH_Caul
BP	GO:0071407	cellular response to organic cyclic compound	10/1751	42/15280	0.238095	2.07772	2.51609	0.0180177	0.159608	0.138474	GNAQ/GNA14/CALY/ABHD2/PCK2/SSTR1/PCK1/LOC114109131/INSIG1/GNAO1	10	Mer_Caul vs SH_Caul
BP	GO:0033993	response to lipid	16/1751	80/15280	0.2	1.74529	2.40439	0.0180795	0.159608	0.138474	RXRG/CXCL8/LOC101104661/CXCL11/CD86/PAQR7/ABHD2/PCK2/SSTR1/PCK1/LOC114109131/INSIG1/CD14/SCD/LOC114108665/PAQR8	16	Mer_Caul vs SH_Caul
BP	GO:0042060	wound healing	14/1751	67/15280	0.208955	1.82344	2.43006	0.0181372	0.159608	0.138474	SYK/CLEC7A/KNG1/CADM4/CPB2/TEC/SERPINE1/MYOF/AXL/ADRA2A/DST/F2RL2/F2R/F13A1	14	Mer_Caul vs SH_Caul
BP	GO:0044419	biological process involved in interspecies interaction between organisms	50/1751	325/15280	0.153846	1.34253	2.24545	0.0183373	0.160712	0.139433	IL4/SYK/CLEC5A/CLEC7A/LOC101103771/PTX3/REL/CXCL8/LOC101104661/LOC101102969/CCL22/RNASEL/GNLY/NLRC4/CCL21/CCL19/CXCL11/PVR/XCL1/CD86/NLRP1/BST-2B/CCL25/APOBEC3F/TRAF3/LOC101109907/WFDC3/NCR3/CHGA/SEC14L1/IFITM3/LOC114110140/TLR2/CRTAM/CCL5/VWCE/LOC101114285/LOC101113771/LOC101111035/CD14/VSIG4/SC5/OTUD4/TLR8/LOC114116989/PGLYRP2/LOC114108665/LOC101117151/TLR7/CX3CL1	50	Mer_Caul vs SH_Caul
BP	GO:0006325	chromatin organization	36/1751	221/15280	0.162896	1.4215	2.27068	0.0186423	0.162724	0.141178	CENPP/HDAC4/LOC101109587/PHF19/CHD2/H1-4/KAT6B/HDAC10/H1-2/LOC101109397/LOC114109594/UHRF1/KDM5A/ZDBF2/LMNTD2/HMGN5/LOC101106288/RLIM/BRCA1/PBRM1/ZNHIT1/NPM3/KAT6A/LOC114109399/LOC105603393/CBX3/LOC101109652/LOC101113369/LOC114113063/LOC114112654/LOC114109700/LOC114109699/LOC101105290/LOC101109919/LOC101109129/H1-6	36	Mer_Caul vs SH_Caul
BP	GO:0065004	protein-DNA complex assembly	22/1751	121/15280	0.181818	1.58663	2.33065	0.0188012	0.162945	0.14137	CENPP/LOC101118972/H1-4/KAT6B/H1-2/LOC101109397/LOC114109594/LOC101106288/BDP1/CENPI/KAT6A/CENPX/LOC101109652/LOC101113369/LOC114113063/LOC114112654/LOC114109700/LOC114109699/LOC101105290/LOC101109919/LOC101109129/H1-6	22	Mer_Caul vs SH_Caul
BP	GO:0033674	positive regulation of kinase activity	17/1751	87/15280	0.195402	1.70517	2.37294	0.0188342	0.162945	0.14137	IL4/DDR2/ROS1/IGF1R/FLT1/CLSPN/RASSF2/CAMKK1/AXL/HBEGF/PIK3R6/RET/ERBB4/FGFR3/CDK5R1/BTC/LOC105604530	17	Mer_Caul vs SH_Caul
BP	GO:0043085	positive regulation of catalytic activity	43/1751	273/15280	0.157509	1.37449	2.24614	0.0188944	0.162945	0.14137	IL4/DDR2/TIAM1/MYO9A/ROS1/CCL22/RALGAPA2/CCL21/CCL19/IGF1R/GARNL3/RALGPS1/XCL1/RASGEF1B/ASAP1/FLT1/RALGAPB/NLRP1/CLSPN/CCL25/RASSF2/CAMKK1/AXL/NLRP3/RASGRP4/TNFSF15/ANTKMT/RALGPS2/HBEGF/PIK3R6/CCL5/RET/RASGEF1A/LOC101114285/LOC101113771/LOC101111035/ERBB4/FGFR3/BID/CDK5R1/BTC/LOC105604530/CX3CL1	43	Mer_Caul vs SH_Caul
BP	GO:0002687	positive regulation of leukocyte migration	7/1751	25/15280	0.28	2.4434	2.59842	0.0191632	0.164605	0.14281	IL4/CCL27/CMKLR1/VEGFB/XCL1/CCL5/LOC101117971	7	Mer_Caul vs SH_Caul
BP	GO:0071900	regulation of protein serine/threonine kinase activity	15/1751	74/15280	0.202703	1.76887	2.38518	0.0192873	0.165014	0.143164	CDKN2C/IRAK3/LOC101107164/DUSP10/CCNP/CCNYL1/CCND1/PIK3R6/CCNJ/HEXIM2/CDK5R1/LOC121819718/LOC114111330/PKIA/SPRY3	15	Mer_Caul vs SH_Caul
BP	GO:0060284	regulation of cell development	19/1751	101/15280	0.188119	1.64161	2.32738	0.0198723	0.168784	0.146436	IL4/SYK/PDE3A/SEMA3D/PLXNA4/TIAM1/CSF1/CSF3/TMEM178A/CDKL5/PLXNC1/MAFB/PLXNA1/SEMA5A/SEMA7A/ISLR2/PLXNB3/SIGLEC15/RFLNA	19	Mer_Caul vs SH_Caul
CC	GO:0030122	AP-2 adaptor complex	4/1656	10/14545	0.4	3.51329	2.84968	0.0199832	0.301229	0.289815	AP2S1/STON2/LOC114117541/LOC114117536	4	Mer_Caul vs SH_Caul
CC	GO:0030128	clathrin coat of endocytic vesicle	4/1656	10/14545	0.4	3.51329	2.84968	0.0199832	0.301229	0.289815	AP2S1/STON2/LOC114117541/LOC114117536	4	Mer_Caul vs SH_Caul
CC	GO:0030669	clathrin-coated endocytic vesicle membrane	4/1656	10/14545	0.4	3.51329	2.84968	0.0199832	0.301229	0.289815	AP2S1/STON2/LOC114117541/LOC114117536	4	Mer_Caul vs SH_Caul
BP	GO:0001818	negative regulation of cytokine production	4/1751	10/15280	0.4	3.49058	2.83425	0.0204326	0.168784	0.146436	IRAK3/CD84/TYROBP/VSIG4	4	Mer_Caul vs SH_Caul
BP	GO:0015701	bicarbonate transport	4/1751	10/15280	0.4	3.49058	2.83425	0.0204326	0.168784	0.146436	SLC4A10/SLC4A7/SLC4A8/SLC4A9	4	Mer_Caul vs SH_Caul
BP	GO:0042776	proton motive force-driven mitochondrial ATP synthesis	4/1751	10/15280	0.4	3.49058	2.83425	0.0204326	0.168784	0.146436	ATP5PO/ATP5F1E/ANTKMT/ATP5MF	4	Mer_Caul vs SH_Caul
BP	GO:0043252	sodium-independent organic anion transport	4/1751	10/15280	0.4	3.49058	2.83425	0.0204326	0.168784	0.146436	SLCO1C1/SLCO2B1/SLCO4A1/SLCO4C1	4	Mer_Caul vs SH_Caul
BP	GO:0048003	antigen processing and presentation of lipid antigen via MHC class Ib	4/1751	10/15280	0.4	3.49058	2.83425	0.0204326	0.168784	0.146436	LOC101114089/LOC443441/LOC101110634/LOC443423	4	Mer_Caul vs SH_Caul
BP	GO:0048006	antigen processing and presentation, endogenous lipid antigen via MHC class Ib	4/1751	10/15280	0.4	3.49058	2.83425	0.0204326	0.168784	0.146436	LOC101114089/LOC443441/LOC101110634/LOC443423	4	Mer_Caul vs SH_Caul
BP	GO:0048007	antigen processing and presentation, exogenous lipid antigen via MHC class Ib	4/1751	10/15280	0.4	3.49058	2.83425	0.0204326	0.168784	0.146436	LOC101114089/LOC443441/LOC101110634/LOC443423	4	Mer_Caul vs SH_Caul
BP	GO:0060348	bone development	4/1751	10/15280	0.4	3.49058	2.83425	0.0204326	0.168784	0.146436	PHOSPHO1/BGLAP/SIGLEC15/RFLNA	4	Mer_Caul vs SH_Caul
BP	GO:0002685	regulation of leukocyte migration	8/1751	31/15280	0.258065	2.25199	2.51025	0.0206451	0.168785	0.146437	IL4/CCL27/CMKLR1/VEGFB/XCL1/CCL5/CXCR3/LOC101117971	8	Mer_Caul vs SH_Caul
BP	GO:0030099	myeloid cell differentiation	8/1751	31/15280	0.258065	2.25199	2.51025	0.0206451	0.168785	0.146437	IL4/CSF1/CSF3/TMEM178A/ZFPM1/MAFB/ALAS2/SIGLEC15	8	Mer_Caul vs SH_Caul
BP	GO:0006221	pyrimidine nucleotide biosynthetic process	6/1751	20/15280	0.3	2.61793	2.60469	0.0210726	0.168785	0.146437	DTYMK/NME9/NME4/LOC101102072/LOC105601873/NME3	6	Mer_Caul vs SH_Caul
BP	GO:0030574	collagen catabolic process	6/1751	20/15280	0.3	2.61793	2.60469	0.0210726	0.168785	0.146437	MMP19/MMP15/MMP2/MMP14/MMP28/MMP17	6	Mer_Caul vs SH_Caul
BP	GO:0038034	signal transduction in absence of ligand	6/1751	20/15280	0.3	2.61793	2.60469	0.0210726	0.168785	0.146437	IL4/MCL1/EYA4/IFI6/BCL2A1/BCL2	6	Mer_Caul vs SH_Caul
BP	GO:0046330	positive regulation of JNK cascade	6/1751	20/15280	0.3	2.61793	2.60469	0.0210726	0.168785	0.146437	SH3RF3/DUSP15/RASSF2/TRAF3/SH3RF1/WNT7A	6	Mer_Caul vs SH_Caul
BP	GO:0050864	regulation of B cell activation	6/1751	20/15280	0.3	2.61793	2.60469	0.0210726	0.168785	0.146437	IL4/SYK/TNFSF13/TYROBP/TNFRSF13C/CD19	6	Mer_Caul vs SH_Caul
BP	GO:0097192	extrinsic apoptotic signaling pathway in absence of ligand	6/1751	20/15280	0.3	2.61793	2.60469	0.0210726	0.168785	0.146437	IL4/MCL1/EYA4/IFI6/BCL2A1/BCL2	6	Mer_Caul vs SH_Caul
MF	GO:0030170	pyridoxal phosphate binding	2/67	53/15852	0.0377358	8.92819	3.76652	0.0211127	0.0692029	0.0456825	GCAT/PYGM	2	Wad_Caul vs SH_Caul
MF	GO:0070279	vitamin B6 binding	2/67	53/15852	0.0377358	8.92819	3.76652	0.0211127	0.0692029	0.0456825	GCAT/PYGM	2	Wad_Caul vs SH_Caul
BP	GO:0032868	response to insulin	10/1751	43/15280	0.232558	2.02941	2.4318	0.0211373	0.168785	0.146437	IRS2/FOXO1/MTCL2/PCK2/PCK1/BGLAP/IRS4/SLC2A4/LOC114109131/INSIG1	10	Mer_Caul vs SH_Caul
CC	GO:0043235	receptor complex	32/1656	195/14545	0.164103	1.44135	2.224	0.0212215	0.307425	0.295777	PLXNA4/DDR2/NOTCH2/ROS1/ITGA1/IGF1R/BMPR2/ITGB2/FLT1/VWC2/LIFR/ITGA11/PLXNC1/TRAF3/CSF3R/CD79B/AXL/PLA2R1/PLXNA1/GRIK5/GPR37L1/RET/CD79A/ERBB4/CD14/ITGB3/FGFR3/ITGAM/ITGAX/PLXNB3/SHISA8/GPR62	32	Mer_Caul vs SH_Caul
MF	GO:0015081	sodium ion transmembrane transporter activity	21/1859	113/15852	0.185841	1.58469	2.27349	0.0214699	0.324887	0.309866	SLC10A1/SLC8A3/SLC6A15/LOC101103874/SCN5A/SCNN1D/SLC4A10/SLC1A3/SLC9C2/SLC6A4/SCN8A/ATP4A/SLC4A7/SLC4A8/SLC4A9/GRIK5/SLC34A3/PKD2/SLC6A5/SLC6A6/MFSD2A	21	Mer_Caul vs SH_Caul
BP	GO:0170039	proteinogenic amino acid metabolic process	18/1751	95/15280	0.189474	1.65343	2.29833	0.0214819	0.170904	0.148275	TST/MPST/PHGDH/GLS2/GSTZ1/BCAT1/GCAT/LOC101118164/ALDH4A1/LOC101113775/IVD/PSPH/GLYAT/BCAT2/CDO1/UROC1/GOT1L1/FAH	18	Mer_Caul vs SH_Caul
MF	GO:1901618	organic hydroxy compound transmembrane transporter activity	7/1859	25/15852	0.28	2.38761	2.53075	0.0215421	0.324887	0.309866	SLCO1C1/ABCG1/SLC10A1/SLCO2B1/AQP7/SLC6A4/RBP4	7	Mer_Caul vs SH_Caul
BP	GO:0007155	cell adhesion	70/1751	482/15280	0.145228	1.26733	2.14546	0.0215987	0.171201	0.148533	IL4/SYK/SNED1/PLXNA4/ABI3BP/NOTCH2/ROBO1/COMP/ITGA1/ICAM1/ICAM4/ZNF180/THBS4/PVR/CCN6/NFASC/GPNMB/ITGB2/HMCN1/CDH4/CDH26/CD86/PARD3B/THBS1/LOC101105937/SPON1/SIGLEC5/LOC105601985/BSG/CCN5/ITGA11/CDH6/PLXNC1/CBLL1/CDHR5/PALLD/NRCAM/LOC114108678/DCC/NECTIN1/PAG1/LOC101122803/LRRC4B/CCN3/PCDH19/PLXNA1/MSLN/CLDN3/LOC101120392/RET/DST/CLSTN3/LOC101118514/ITGB3/CELSR3/VSIG4/TENM1/ITGAM/SPP1/ITGAX/PLXNB…	70	Mer_Caul vs SH_Caul
BP	GO:0051093	negative regulation of developmental process	13/1751	62/15280	0.209677	1.82974	2.35513	0.0217061	0.171422	0.148724	IL4/SEMA3D/ZNF296/ADGRB2/THBS1/TMEM178A/SERPINE1/HPN/SEMA5A/SEMA7A/ISM1/THBS2/RFLNA	13	Mer_Caul vs SH_Caul
CC	GO:0062023	collagen-containing extracellular matrix	17/1656	89/14545	0.191011	1.67769	2.29861	0.021905	0.307425	0.295777	ABI3BP/MGP/ADAMTS5/SMOC1/MEGF9/LGALS1/ADAM11/ANGPTL4/ADAMTS15/LGALS3/COL4A5/LAMB3/ELN/ADAM19/ANGPT2/F13A1/LAMA3	17	Mer_Caul vs SH_Caul
BP	GO:0042554	superoxide anion generation	5/1751	15/15280	0.333333	2.90881	2.66084	0.0220222	0.173284	0.15034	NCF2/SH3PXD2A/LOC101106452/SH3PXD2B/CYBB	5	Mer_Caul vs SH_Caul
MF	GO:0004090	carbonyl reductase (NADPH) activity	4/1859	10/15852	0.4	3.41087	2.77959	0.0221061	0.324887	0.309866	LOC101119050/LOC101114663/LOC101115172/LOC101114408	4	Mer_Caul vs SH_Caul
MF	GO:0015269	calcium-activated potassium channel activity	4/1859	10/15852	0.4	3.41087	2.77959	0.0221061	0.324887	0.309866	KCNN3/KCNMA1/KCNN2/KCNMB1	4	Mer_Caul vs SH_Caul
MF	GO:0030882	lipid antigen binding	4/1859	10/15852	0.4	3.41087	2.77959	0.0221061	0.324887	0.309866	LOC101114089/LOC443441/LOC101110634/LOC443423	4	Mer_Caul vs SH_Caul
MF	GO:0030883	endogenous lipid antigen binding	4/1859	10/15852	0.4	3.41087	2.77959	0.0221061	0.324887	0.309866	LOC101114089/LOC443441/LOC101110634/LOC443423	4	Mer_Caul vs SH_Caul
MF	GO:0030884	exogenous lipid antigen binding	4/1859	10/15852	0.4	3.41087	2.77959	0.0221061	0.324887	0.309866	LOC101114089/LOC443441/LOC101110634/LOC443423	4	Mer_Caul vs SH_Caul
MF	GO:0050308	sugar-phosphatase activity	4/1859	10/15852	0.4	3.41087	2.77959	0.0221061	0.324887	0.309866	FBP1/FBP2/PFKFB1/PFKFB4	4	Mer_Caul vs SH_Caul
MF	GO:0061980	regulatory RNA binding	4/1859	10/15852	0.4	3.41087	2.77959	0.0221061	0.324887	0.309866	LOC101109587/PIWIL3/TARBP2/PIWIL1	4	Mer_Caul vs SH_Caul
BP	GO:0048667	cell morphogenesis involved in neuron differentiation	3/55	167/15280	0.0179641	4.99075	3.11664	0.0222185	0.186191	0.164183	HMCN2/LAMB3/PLXNB3	3	Wad_Caul vs SH_Caul
MF	GO:0005319	lipid transporter activity	19/1859	100/15852	0.19	1.62016	2.26751	0.0224369	0.324887	0.309866	SLCO1C1/ABCD2/GRAMD1C/ATP8B2/SLC27A6/ABCA1/ABCG1/ATP10A/SLC10A1/SLCO2B1/ATP11A/LOC101115808/ABCA7/PLTP/RBP4/ATP8B1/GLTPD2/MFSD2A/LOC114110441	19	Mer_Caul vs SH_Caul
BP	GO:0002768	immune response-regulating cell surface receptor signaling pathway	16/1751	82/15280	0.195122	1.70272	2.29538	0.0225241	0.176589	0.153207	SYK/PVR/CMKLR1/TEC/DENND1B/C3AR1/C5AR1/NCR3/CD79B/BTK/PVRIG/CD79A/CD14/CD19/FYB2/C5AR2	16	Mer_Caul vs SH_Caul
BP	GO:0045087	innate immune response	33/1751	202/15280	0.163366	1.42561	2.19064	0.022616	0.176667	0.153275	IL4/SYK/CLEC5A/PTX3/REL/CCL22/CCL21/CCL19/PVR/XCL1/NLRP1/BST-2B/CCL25/TRAF3/WFDC3/NCR3/SEC14L1/IFITM3/LOC114110140/TLR2/CRTAM/CCL5/LOC101114285/LOC101113771/LOC101111035/CD14/VSIG4/SC5/OTUD4/TLR8/LOC114116989/TLR7/CX3CL1	33	Mer_Caul vs SH_Caul
BP	GO:0019362	pyridine nucleotide metabolic process	12/1751	56/15280	0.214286	1.86995	2.34629	0.0228431	0.177157	0.1537	HK2/KYNU/GCK/PGLS/NAPRT/TALDO1/GPI/PGD/PGAM2/ALDOA/H6PD/TKT	12	Mer_Caul vs SH_Caul
BP	GO:0046496	nicotinamide nucleotide metabolic process	12/1751	56/15280	0.214286	1.86995	2.34629	0.0228431	0.177157	0.1537	HK2/KYNU/GCK/PGLS/NAPRT/TALDO1/GPI/PGD/PGAM2/ALDOA/H6PD/TKT	12	Mer_Caul vs SH_Caul
BP	GO:0050776	regulation of immune response	35/1751	217/15280	0.16129	1.40749	2.17495	0.02307	0.178276	0.154671	IL4/SYK/C8G/FCRLB/LOC101114089/LOC443441/LOC101110634/PVR/CMKLR1/TEC/CFB/DENND1B/C3AR1/C5AR1/TNFSF13/CR2/NCR3/CD79B/SEC14L1/BTK/TLR2/PVRIG/CRTAM/CD79A/CD14/HCST/VSIG4/OTUD4/TLR8/CD19/LOC443423/LOC114116130/FYB2/C5AR2/TLR7	35	Mer_Caul vs SH_Caul
MF	GO:0032813	tumor necrosis factor receptor superfamily binding	8/1859	31/15852	0.258065	2.20056	2.43871	0.0234377	0.332724	0.31734	TNFSF10/NTF3/TNFSF13/TRAF3/LTB/CD40LG/TNFSF15/SIVA1	8	Mer_Caul vs SH_Caul
BP	GO:0044092	negative regulation of molecular function	31/1751	188/15280	0.164894	1.43893	2.17853	0.0235465	0.180543	0.156638	TMBIM6/KNG1/GEM/STYX/CST7/IRAK3/GALR3/HECW2/DUSP10/CAST/LOC101116862/TRAF3/SERPINE1/CBL/PPM1E/NR0B1/PPP1R35/ATP5IF1/TIMP3/LOC105611516/IFI6/NEDD4/HEXIM2/SERPINB5/SERPIND1/COMMD6/LOC121819718/LOC114111330/PKIA/SPRY3/KCNE3	31	Mer_Caul vs SH_Caul
BP	GO:0045765	regulation of angiogenesis	7/1751	26/15280	0.269231	2.34943	2.47743	0.0236984	0.180543	0.156638	VEGFB/ADGRB2/THBS1/FLT1/SERPINE1/ISM1/THBS2	7	Mer_Caul vs SH_Caul
BP	GO:0072583	clathrin-dependent endocytosis	7/1751	26/15280	0.269231	2.34943	2.47743	0.0236984	0.180543	0.156638	GPR107/AP2S1/STON2/EHD4/ITSN2/LOC114117541/LOC114117536	7	Mer_Caul vs SH_Caul
BP	GO:1901342	regulation of vasculature development	7/1751	26/15280	0.269231	2.34943	2.47743	0.0236984	0.180543	0.156638	VEGFB/ADGRB2/THBS1/FLT1/SERPINE1/ISM1/THBS2	7	Mer_Caul vs SH_Caul
BP	GO:0042326	negative regulation of phosphorylation	11/1751	50/15280	0.22	1.91982	2.34366	0.0238511	0.181067	0.157092	CADM4/IRAK3/DUSP10/CBL/PPM1E/KLHL31/HEXIM2/LOC121819718/LOC114111330/PKIA/SPRY3	11	Mer_Caul vs SH_Caul
BP	GO:0016042	lipid catabolic process	23/1751	131/15280	0.175573	1.53212	2.20046	0.024303	0.18385	0.159507	ABCD2/ABHD1/PHYH/LOC101115927/BCO1/DECR1/ECHS1/ABHD2/GCDH/LOC101116336/PCK2/PCK1/PLA2G4D/LOC101117622/GLA/HACL1/SMPDL3B/HSD11B1/ACADS/PLCB1/ACOX2/HADH/PNPLA3	23	Mer_Caul vs SH_Caul
MF	GO:0016627	oxidoreductase activity, acting on the CH-CH group of donors	10/1859	43/15852	0.232558	1.98306	2.35275	0.0244605	0.340566	0.32482	TECR/DECR1/GCDH/IVD/TM7SF2/LBR/LOC101105533/DHCR24/ACOX2/SDHA	10	Mer_Caul vs SH_Caul
BP	GO:0019318	hexose metabolic process	13/1751	63/15280	0.206349	1.80069	2.29103	0.0245738	0.184397	0.159981	FBP1/FBP2/GAPDH/FUOM/PCK2/GPI/PCK1/H6PD/MAN2A1/PDK4/PFKFB1/PFKFB4/PMM1	13	Mer_Caul vs SH_Caul
BP	GO:0006637	acyl-CoA metabolic process	10/1751	44/15280	0.227273	1.98328	2.34978	0.0246319	0.184397	0.159981	ACSS1/GCDH/ACOT6/MVD/ACSS2/ACSM5/ACSM2B/ACSM3/THEM5/PDHB	10	Mer_Caul vs SH_Caul
BP	GO:0035383	thioester metabolic process	10/1751	44/15280	0.227273	1.98328	2.34978	0.0246319	0.184397	0.159981	ACSS1/GCDH/ACOT6/MVD/ACSS2/ACSM5/ACSM2B/ACSM3/THEM5/PDHB	10	Mer_Caul vs SH_Caul
BP	GO:0051960	regulation of nervous system development	16/1751	83/15280	0.192771	1.68221	2.24199	0.0250341	0.186759	0.162031	SEMA3D/PLXNA4/TIAM1/SLITRK6/CST7/SLITRK2/CDKL5/PLXNC1/LRRC4B/PLXNA1/SEMA5A/CLSTN3/SEMA7A/ISLR2/PLXNB3/VSTM5	16	Mer_Caul vs SH_Caul
MF	GO:0019887	protein kinase regulator activity	20/1859	108/15852	0.185185	1.5791	2.20102	0.0252575	0.345027	0.329075	MOB1B/CDKN2C/DBF4/LOC101107164/RICTOR/MOB2/ITPRIP/FAM20A/CAB39L/RPLP1/CCNP/CCNYL1/CCND1/INKA1/CCNJ/HEXIM2/CDK5R1/LOC121819718/LOC114111330/PKIA	20	Mer_Caul vs SH_Caul
BP	GO:1901606	alpha-amino acid catabolic process	12/1751	57/15280	0.210526	1.83715	2.27796	0.026016	0.193415	0.167805	SARDH/GLS2/GSTZ1/KYNU/GCAT/LOC101118164/ALDH4A1/LOC101113775/IVD/CDO1/UROC1/FAH	12	Mer_Caul vs SH_Caul
BP	GO:0031344	regulation of cell projection organization	19/1751	104/15280	0.182692	1.59425	2.1876	0.02637	0.195373	0.169504	SEMA3D/PLXNA4/TIAM1/ZNF296/HECW2/CDKL5/EPS8L2/PLXNC1/TREM2/PLXNA1/TANC2/SEMA5A/SLC25A20/NEDD4/SEMA7A/ISLR2/ZNF365/PLXNB3/PAK3	19	Mer_Caul vs SH_Caul
BP	GO:0048812	neuron projection morphogenesis	3/55	179/15280	0.0167598	4.65617	2.95733	0.0265843	0.216248	0.190687	HMCN2/LAMB3/PLXNB3	3	Wad_Caul vs SH_Caul
BP	GO:0048858	cell projection morphogenesis	3/55	181/15280	0.0165746	4.60472	2.93216	0.0273536	0.216248	0.190687	HMCN2/LAMB3/PLXNB3	3	Wad_Caul vs SH_Caul
BP	GO:0120039	plasma membrane bounded cell projection morphogenesis	3/55	181/15280	0.0165746	4.60472	2.93216	0.0273536	0.216248	0.190687	HMCN2/LAMB3/PLXNB3	3	Wad_Caul vs SH_Caul
BP	GO:0043604	amide biosynthetic process	13/1751	64/15280	0.203125	1.77256	2.22807	0.0277117	0.204538	0.177456	LOC101120481/LOC101119041/ACSS1/CERS6/PM20D1/GCDH/CERS4/ACSS2/GAL3ST1/TLCD3B/COASY/PDHB/SGMS2	13	Mer_Caul vs SH_Caul
BP	GO:0170035	L-amino acid catabolic process	10/1751	45/15280	0.222222	1.93921	2.26989	0.0285231	0.204538	0.177456	GLS2/GSTZ1/GCAT/LOC101118164/ALDH4A1/LOC101113775/IVD/CDO1/UROC1/FAH	10	Mer_Caul vs SH_Caul
BP	GO:0170040	proteinogenic amino acid catabolic process	10/1751	45/15280	0.222222	1.93921	2.26989	0.0285231	0.204538	0.177456	GLS2/GSTZ1/GCAT/LOC101118164/ALDH4A1/LOC101113775/IVD/CDO1/UROC1/FAH	10	Mer_Caul vs SH_Caul
BP	GO:0170033	L-amino acid metabolic process	19/1751	105/15280	0.180952	1.57907	2.142	0.0288582	0.204538	0.177456	TST/MPST/PHGDH/GLS2/P4HA3/GSTZ1/BCAT1/GCAT/LOC101118164/ALDH4A1/LOC101113775/IVD/PSPH/GLYAT/BCAT2/CDO1/UROC1/GOT1L1/FAH	19	Mer_Caul vs SH_Caul
BP	GO:0043547	positive regulation of GTPase activity	21/1751	119/15280	0.176471	1.53996	2.1273	0.0288805	0.204538	0.177456	TIAM1/MYO9A/CCL22/RALGAPA2/CCL21/CCL19/GARNL3/RALGPS1/XCL1/RASGEF1B/ASAP1/RALGAPB/CCL25/RASGRP4/RALGPS2/CCL5/RASGEF1A/LOC101114285/LOC101113771/LOC101111035/CX3CL1	21	Mer_Caul vs SH_Caul
BP	GO:0046942	carboxylic acid transport	21/1751	119/15280	0.176471	1.53996	2.1273	0.0288805	0.204538	0.177456	SLCO1C1/FABP1/ABCD2/SLC51A/MPC2/SLC38A2/SLC10A1/SLCO2B1/SLC25A1/SLC6A15/SFXN5/SLC6A17/SLC16A6/SLC7A10/SLC1A3/LOC101113077/LOC101113339/SLC6A5/CRABP2/LOC101102230/FABP2	21	Mer_Caul vs SH_Caul
BP	GO:0009069	serine family amino acid metabolic process	7/1751	27/15280	0.259259	2.26241	2.36191	0.0289201	0.204538	0.177456	TST/MPST/PHGDH/LOC101113775/PSPH/GLYAT/CDO1	7	Mer_Caul vs SH_Caul
BP	GO:0006094	gluconeogenesis	5/1751	16/15280	0.3125	2.72701	2.48645	0.0290801	0.204538	0.177456	FBP1/FBP2/PCK2/GPI/PCK1	5	Mer_Caul vs SH_Caul
BP	GO:0006743	ubiquinone metabolic process	5/1751	16/15280	0.3125	2.72701	2.48645	0.0290801	0.204538	0.177456	COQ9/COQ4/NDUFA9/UBIAD1/COQ7	5	Mer_Caul vs SH_Caul
BP	GO:0006744	ubiquinone biosynthetic process	5/1751	16/15280	0.3125	2.72701	2.48645	0.0290801	0.204538	0.177456	COQ9/COQ4/NDUFA9/UBIAD1/COQ7	5	Mer_Caul vs SH_Caul
BP	GO:1901661	quinone metabolic process	5/1751	16/15280	0.3125	2.72701	2.48645	0.0290801	0.204538	0.177456	COQ9/COQ4/NDUFA9/UBIAD1/COQ7	5	Mer_Caul vs SH_Caul
BP	GO:1901663	quinone biosynthetic process	5/1751	16/15280	0.3125	2.72701	2.48645	0.0290801	0.204538	0.177456	COQ9/COQ4/NDUFA9/UBIAD1/COQ7	5	Mer_Caul vs SH_Caul
BP	GO:1903900	regulation of viral life cycle	5/1751	16/15280	0.3125	2.72701	2.48645	0.0290801	0.204538	0.177456	RNASEL/PVR/APOBEC3F/IFITM3/LOC114110140	5	Mer_Caul vs SH_Caul
BP	GO:0034655	nucleobase-containing compound catabolic process	33/1751	206/15280	0.160194	1.39793	2.06861	0.0291746	0.204538	0.177456	HK2/HINT1/ENDOG/NT5C/EXOSC4/XRN1/PDE4D/GCK/PAN3/RNASEH2A/GPI/SAMD4A/PGAM2/ALDOA/TNRC6C/EXOSC5/PUM2/LARP1/DCTPP1/DNPH1/RNASEH2C/LSM7/ENTPD8/NUDT7/LOC114111378/LOC101112491/SMG1/TREX1/SAMD4B/ENTPD2/TNRC6A/ADA2/NT5M	33	Mer_Caul vs SH_Caul
BP	GO:0002429	immune response-activating cell surface receptor signaling pathway	27/1936	76/15280	0.355263	2.80394	6.00491	2.7121e-07	0.000222209	0.000199636	LOC101102227/SYK/LAX1/THEMIS/LOC114113672/LOC114113675/LOC101104216/LOC101123288/KLHL6/CMKLR1/LTB4R/BMX/FYB1/DENND1B/C3AR1/PTPRC/CD79B/PTPN22/CD226/ITK/CD14/SH2B2/CD19/PRAM1/LOC105613002/LOC101116441/C5AR2	27	Mer_Caul vs Tib_Caul
BP	GO:0002757	immune response-activating signaling pathway	33/1936	104/15280	0.317308	2.50437	5.86341	2.90135e-07	0.000222209	0.000199636	LOC101102227/SYK/LAX1/THEMIS/TLR4/LOC114113672/LOC114113675/LOC101104216/LOC101123288/KLHL6/CMKLR1/LTB4R/BMX/FYB1/DENND1B/C3AR1/PTPRC/NFKBIL1/CD79B/PTPN22/SEC14L1/TLR2/CD226/ITK/CD14/SH2B2/OTUD4/TLR8/CD19/PRAM1/LOC105613002/LOC101116441/C5AR2	33	Mer_Caul vs Tib_Caul
BP	GO:0002764	immune response-regulating signaling pathway	34/1936	109/15280	0.311927	2.4619	5.8342	3.04258e-07	0.000222209	0.000199636	LOC101102227/SYK/LAX1/THEMIS/TLR4/LOC114113672/LOC114113675/LOC101104216/LOC101123288/KLHL6/CMKLR1/LTB4R/BMX/FYB1/DENND1B/C3AR1/PTPRC/KIT/NFKBIL1/CD79B/PTPN22/SEC14L1/TLR2/CD226/ITK/CD14/SH2B2/OTUD4/TLR8/CD19/PRAM1/LOC105613002/LOC101116441/C5AR2	34	Mer_Caul vs Tib_Caul
BP	GO:0002768	immune response-regulating cell surface receptor signaling pathway	28/1936	82/15280	0.341463	2.69502	5.862	4.21952e-07	0.000231124	0.000207645	LOC101102227/SYK/LAX1/THEMIS/LOC114113672/LOC114113675/LOC101104216/LOC101123288/KLHL6/CMKLR1/LTB4R/BMX/FYB1/DENND1B/C3AR1/PTPRC/KIT/CD79B/PTPN22/CD226/ITK/CD14/SH2B2/CD19/PRAM1/LOC105613002/LOC101116441/C5AR2	28	Mer_Caul vs Tib_Caul
BP	GO:0002253	activation of immune response	37/1936	133/15280	0.278195	2.19568	5.27513	2.15537e-06	0.000944482	0.000848534	LOC101102227/SYK/C8G/LAX1/THEMIS/TLR4/LOC114113672/LOC114113675/LOC101104216/LOC101123288/KLHL6/CMKLR1/LTB4R/BMX/FYB1/DENND1B/C3AR1/PTPRC/CR2/NFKBIL1/CD79B/PTPN22/SEC14L1/TLR2/CD226/ITK/C1S/CD14/VSIG4/SH2B2/OTUD4/TLR8/CD19/PRAM1/LOC105613002/LOC101116441/C5AR2	37	Mer_Caul vs Tib_Caul
BP	GO:0030198	extracellular matrix organization	24/1936	78/15280	0.307692	2.42848	4.81757	2.09557e-05	0.00655912	0.00589279	ADAMTS4/ABI3BP/VIT/ADAMTSL2/ADAMTS19/MMP24/ADAMTS5/ADAMTS1/RECK/ADAMTS6/MMP16/MMP15/MMP2/MIA/ADAMTS2/ADAMTSL5/ADAMTS12/ADAMTSL1/ADAMTSL3/NDNF/MMP11/SMOC2/HAS1/HAS2	24	Mer_Caul vs Tib_Caul
BP	GO:0045229	external encapsulating structure organization	24/1936	78/15280	0.307692	2.42848	4.81757	2.09557e-05	0.00655912	0.00589279	ADAMTS4/ABI3BP/VIT/ADAMTSL2/ADAMTS19/MMP24/ADAMTS5/ADAMTS1/RECK/ADAMTS6/MMP16/MMP15/MMP2/MIA/ADAMTS2/ADAMTSL5/ADAMTS12/ADAMTSL1/ADAMTSL3/NDNF/MMP11/SMOC2/HAS1/HAS2	24	Mer_Caul vs Tib_Caul
BP	GO:0002682	regulation of immune system process	77/1936	386/15280	0.199482	1.57442	4.35388	2.88011e-05	0.00788791	0.00708659	LOC101102227/SYK/C8G/CLEC7A/FCRLB/LAX1/THEMIS/LOC101110634/TLR4/CCL27/LOC114113672/LOC114113675/LOC101104216/LOC101123288/KLHL6/CMKLR1/BST1/CD27/FCGR1A/VEGFB/LTB4R/CD86/BMX/FYB1/DENND1B/LBP/EVI2B/TMEM178A/C3AR1/PTPRC/ANXA1/MAFB/CR2/KIT/NFKBIL1/CD79B/PTPN22/CD84/SEC14L1/PAG1/TLR2/SASH3/ORM1/B2M/UBASH3B/CD226/LOC100527962/LOC101120392/ITK/ZNF81/LOC101109747/C1S/LOC101118514/CD14/ZBTB16/LOC105605823…	77	Mer_Caul vs Tib_Caul
BP	GO:0043062	extracellular structure organization	24/1936	80/15280	0.3	2.36777	4.67189	3.33908e-05	0.0081288	0.00730301	ADAMTS4/ABI3BP/VIT/ADAMTSL2/ADAMTS19/MMP24/ADAMTS5/ADAMTS1/RECK/ADAMTS6/MMP16/MMP15/MMP2/MIA/ADAMTS2/ADAMTSL5/ADAMTS12/ADAMTSL1/ADAMTSL3/NDNF/MMP11/SMOC2/HAS1/HAS2	24	Mer_Caul vs Tib_Caul
BP	GO:0002684	positive regulation of immune system process	59/1936	278/15280	0.21223	1.67504	4.32648	3.93667e-05	0.00862525	0.00774903	LOC101102227/SYK/C8G/CLEC7A/LAX1/THEMIS/LOC101110634/TLR4/CCL27/LOC114113672/LOC114113675/LOC101104216/LOC101123288/KLHL6/CMKLR1/BST1/CD27/VEGFB/LTB4R/CD86/BMX/FYB1/DENND1B/LBP/EVI2B/C3AR1/PTPRC/ANXA1/CR2/NFKBIL1/CD79B/PTPN22/SEC14L1/TLR2/SASH3/B2M/CD226/LOC101120392/ITK/LOC101109747/C1S/LOC101118514/CD14/VSIG4/SEMA7A/SH2B2/TNFRSF13C/OTUD4/TLR8/CD19/LOC443423/PRAM1/LOC101117706/LOC101117971/LOC10…	59	Mer_Caul vs Tib_Caul
BP	GO:0022900	electron transport chain	27/1936	97/15280	0.278351	2.1969	4.50424	4.85901e-05	0.00967826	0.00869506	NDUFA10/NDUFS4/NDUFA5/LOC101102327/LOC101105179/NDUFB6/NDUFS6/SLC25A22/NDUFB9/WDR93/NDUFA7/NDUFV1/LOC101108778/NDUFS8/LOC101110664/NDUFB3/LOC114110252/LOC101119721/LOC101112013/LOC101121420/LOC101117965/COX5A/LOC106991840/LOC105609918/LOC101110066/LOC101113001/SDHA	27	Mer_Caul vs Tib_Caul
BP	GO:0032101	regulation of response to external stimulus	39/1936	165/15280	0.236364	1.86551	4.25764	7.2244e-05	0.0131905	0.0118505	LOC101102227/LOC101122319/SEMA3D/AOAH/TLR4/CCL27/LOC114113672/LOC114113675/LOC101104216/LOC101123288/CMKLR1/VEGFB/CPB2/SEMA5B/SEMA6A/NR1H3/ANXA1/TRAF3/SEMA6B/SEMA3B/NFKBIL1/PTPN22/SEC14L1/NLRP3/TLR2/RORA/CD226/SEMA5A/CD14/F2R/VSIG4/SEMA7A/AGER/TNFAIP6/OTUD4/TLR8/LOC101117706/LOC101117971/LOC105613002	39	Mer_Caul vs Tib_Caul
BP	GO:0048584	positive regulation of response to stimulus	91/1936	493/15280	0.184584	1.45684	3.92741	0.000119815	0.0199659	0.0179376	LOC101102227/SYK/C8G/CLEC7A/S100A4/S100A13/ALKAL2/RAPGEF6/ERFE/THPO/LAX1/THEMIS/LOC101110634/LOC101116303/CD4/TLR4/IL11/CCL27/LOC114113672/LOC114113675/DUSP15/LOC101104216/LOC101123288/KLHL6/KLHL22/IGF1R/CMKLR1/FGF10/NOD2/VEGFB/FANCB/LTB4R/BMX/FYB1/RICTOR/STK19/EYA1/DENND1B/CCL25/C3AR1/PTPRC/RASSF2/ERBB2/ANXA1/CR2/TRAF3/FASLG/KIT/IL7R/LAMTOR2/NFKBIL1/CD79B/PTPN22/SEC14L1/TRAF5/TLR2/SASH3/MFAP3/LA…	91	Mer_Caul vs Tib_Caul
BP	GO:0006470	protein dephosphorylation	33/1936	135/15280	0.244444	1.92929	4.13087	0.000127577	0.0199659	0.0179376	PHPT1/DUSP2/PTPDC1/CDC14A/PTPRO/PTPRB/DUSP16/STYX/PTPN12/DUSP15/PTEN/PPM1D/PTPRD/DUSP10/PTPRC/PPM1J/PTPRT/PTPRJ/SSH2/PPM1E/PTPN22/PTPN14/DUSP1/PTPN13/UBASH3B/LOC101111382/PPP2R2B/PTPN9/STYXL1/LOC101116812/PTPRE/PTPRG/PPM1F	33	Mer_Caul vs Tib_Caul
BP	GO:0002220	innate immune response activating cell surface receptor signaling pathway	8/1936	15/15280	0.533333	4.20937	4.73668	0.000184194	0.0265549	0.0238572	LOC101102227/LOC114113672/LOC114113675/LOC101104216/LOC101123288/PTPN22/CD14/LOC105613002	8	Mer_Caul vs Tib_Caul
BP	GO:0022603	regulation of anatomical structure morphogenesis	30/1936	121/15280	0.247934	1.95683	4.02486	0.00019392	0.0265549	0.0238572	SEMA3D/PLXNA4/TIAM1/ADGRB1/EZR/VEGFB/THBS1/HECW2/SEMA5B/FLT1/BDNF/SEMA6A/CDKL5/PLXNC1/ANXA1/SEMA6B/SEMA3B/PHIP/BRWD3/TNMD/VASH2/TANC2/SEMA5A/NGF/NEDD4/SEMA7A/ISM1/PAK3/RAC3/MIEF2	30	Mer_Caul vs Tib_Caul
BP	GO:0006119	oxidative phosphorylation	25/1936	95/15280	0.263158	2.07699	4.01073	0.000240975	0.0310574	0.0279024	NDUFA10/LOC101102327/LOC101105179/NDUFB6/NDUFS6/ATP5F1E/NDUFB9/NDUFA7/NDUFV1/LOC101108778/NDUFS8/LOC101110664/LOC114110252/LOC101119721/ANTKMT/LOC101112013/LOC101121420/LOC101117965/ATP5MF/COX5A/LOC106991840/LOC105609918/LOC101110066/LOC101113001/SDHA	25	Mer_Caul vs Tib_Caul
BP	GO:0050851	antigen receptor-mediated signaling pathway	16/1936	50/15280	0.32	2.52562	4.11565	0.000294061	0.0354037	0.0318072	SYK/LAX1/THEMIS/KLHL6/BMX/FYB1/DENND1B/PTPRC/CD79B/PTPN22/CD226/ITK/SH2B2/CD19/PRAM1/LOC101116441	16	Mer_Caul vs Tib_Caul
BP	GO:0022904	respiratory electron transport chain	24/1936	91/15280	0.263736	2.08155	3.9415	0.000307016	0.0354037	0.0318072	NDUFA10/NDUFA5/LOC101102327/LOC101105179/NDUFB6/NDUFS6/SLC25A22/NDUFB9/NDUFA7/NDUFV1/LOC101108778/NDUFS8/LOC101110664/LOC114110252/LOC101119721/LOC101112013/LOC101121420/LOC101117965/COX5A/LOC106991840/LOC105609918/LOC101110066/LOC101113001/SDHA	24	Mer_Caul vs Tib_Caul
BP	GO:0072329	monocarboxylic acid catabolic process	16/1936	51/15280	0.313725	2.4761	4.02181	0.000378677	0.0373226	0.0335311	FAAH/LOC101103602/PHYH/IDNK/DECR1/ECHS1/ABHD2/ACAA2/LPIN1/PGD/LDHD/ACADS/FAH/ABCD1/ACOX2/ACAA1	16	Mer_Caul vs Tib_Caul
BP	GO:0044283	small molecule biosynthetic process	45/1936	214/15280	0.21028	1.65965	3.70151	0.000382996	0.0373226	0.0335311	TECR/PHGDH/ERFE/AASS/FBP2/GLUL/ISYNA1/BCAT1/ASAH2/PLA2G2C/MAPDA/SPR/FDFT1/COQ4/PCBD2/LOC101113775/ABHD2/RBP1/SLC27A5/PDSS1/ITPKA/CTH/ANXA1/UBIAD1/PCBD1/LTC4S/GAMT/ACSM5/GNMT/BCAT2/MTR/GOT1L1/LOC114109131/BRCA1/INSIG1/PGM2/MVK/UROS/LOC101116843/NDUFAB1/FASN/UPB1/ADA2/LOC101119648/IPMK	45	Mer_Caul vs Tib_Caul
BP	GO:0031400	negative regulation of protein modification process	17/1936	56/15280	0.303571	2.39596	3.9862	0.000388643	0.0373226	0.0335311	PTPRO/CBLB/COPS9/N4BP1/IRAK3/DUSP10/PTPRC/CBL/PPM1E/UBASH3B/DTNBP1/HHATL/ZFYVE28/KLHL31/INCA1/HEXIM2/PPM1F	17	Mer_Caul vs Tib_Caul
BP	GO:0019646	aerobic electron transport chain	22/1936	82/15280	0.268293	2.11752	3.86478	0.000415576	0.0373226	0.0335311	NDUFA10/LOC101102327/LOC101105179/NDUFB6/NDUFS6/NDUFB9/NDUFA7/NDUFV1/LOC101108778/NDUFS8/LOC101110664/LOC114110252/LOC101119721/LOC101112013/LOC101121420/LOC101117965/COX5A/LOC106991840/LOC105609918/LOC101110066/LOC101113001/SDHA	22	Mer_Caul vs Tib_Caul
BP	GO:0016311	dephosphorylation	43/1936	203/15280	0.211823	1.67182	3.67031	0.000433994	0.0373226	0.0335311	PHPT1/DUSP2/PTPDC1/ACP3/PLPPR4/CDC14A/PTPRO/PTPRB/ACP6/DUSP16/STYX/PTPN12/DUSP15/PTEN/PLPP2/PPM1D/PTPRD/DUSP10/PTPRC/EPHX2/PLPPR3/PPM1J/PTPRT/PTPRJ/SSH2/PPM1E/PTPN22/PTPN14/PPP1R35/DUSP1/PTPN13/UBASH3B/PLPP3/LOC101111382/PPP2R2B/LOC105601865/PTPN9/MTMR7/STYXL1/LOC101116812/PTPRE/PTPRG/PPM1F	43	Mer_Caul vs Tib_Caul
BP	GO:0006120	mitochondrial electron transport, NADH to ubiquinone	7/1936	13/15280	0.538462	4.24984	4.46492	0.000442897	0.0373226	0.0335311	NDUFA10/NDUFB6/NDUFS6/NDUFB9/NDUFA7/NDUFV1/NDUFS8	7	Mer_Caul vs Tib_Caul
BP	GO:0050871	positive regulation of B cell activation	7/1936	13/15280	0.538462	4.24984	4.46492	0.000442897	0.0373226	0.0335311	SYK/BST1/CD27/SASH3/TNFRSF13C/LOC114115250/LOC105614340	7	Mer_Caul vs Tib_Caul
BP	GO:0042775	mitochondrial ATP synthesis coupled electron transport	22/1936	83/15280	0.26506	2.092	3.79963	0.000498856	0.0404812	0.0363688	NDUFA10/LOC101102327/LOC101105179/NDUFB6/NDUFS6/NDUFB9/NDUFA7/NDUFV1/LOC101108778/NDUFS8/LOC101110664/LOC114110252/LOC101119721/LOC101112013/LOC101121420/LOC101117965/COX5A/LOC106991840/LOC105609918/LOC101110066/LOC101113001/SDHA	22	Mer_Caul vs Tib_Caul
BP	GO:0002758	innate immune response-activating signaling pathway	14/1936	43/15280	0.325581	2.56967	3.926	0.000569523	0.0445652	0.0400379	LOC101102227/TLR4/LOC114113672/LOC114113675/LOC101104216/LOC101123288/NFKBIL1/PTPN22/SEC14L1/TLR2/CD14/OTUD4/TLR8/LOC105613002	14	Mer_Caul vs Tib_Caul
BP	GO:0042773	ATP synthesis coupled electron transport	22/1936	84/15280	0.261905	2.0671	3.7354	0.000596302	0.0450517	0.040475	NDUFA10/LOC101102327/LOC101105179/NDUFB6/NDUFS6/NDUFB9/NDUFA7/NDUFV1/LOC101108778/NDUFS8/LOC101110664/LOC114110252/LOC101119721/LOC101112013/LOC101121420/LOC101117965/COX5A/LOC106991840/LOC105609918/LOC101110066/LOC101113001/SDHA	22	Mer_Caul vs Tib_Caul
BP	GO:0032869	cellular response to insulin stimulus	13/1936	39/15280	0.333333	2.63085	3.88417	0.000690761	0.0500757	0.0449887	ERFE/GSK3B/FOXO1/PID1/MTCL2/LPIN1/BGLAP/SLC2A4/LOC101121655/LOC114109131/STXBP4/IRS1/INSIG1	13	Mer_Caul vs Tib_Caul
BP	GO:0008610	lipid biosynthetic process	56/1936	289/15280	0.193772	1.52935	3.46049	0.000708511	0.0500757	0.0449887	SELENOI/TECR/PIK3C2G/AGMO/ABO/AGPAT2/LOC101119041/ETNK2/ISYNA1/TTC7A/PIK3C2A/ASAH2/PLA2G2C/SGMS1/FDFT1/DPM3/LOC101118856/CH25H/SOCS3/PIK3CA/ABHD2/RBP1/SLC27A5/PDSS1/PIK3CG/SOCS2/LPIN1/ANXA1/MVD/GPAT3/PTDSS2/TM7SF2/GAL3ST1/TLCD3B/ACSM5/HYCC2/DEGS2/LBR/SOCS7/LOC114109131/BRCA1/MBOAT7/INSIG1/PCYT1B/MVK/B4GALT6/GPAT4/LOC101116843/NDUFAB1/FASN/LOC101119648/PEMT/PIGA/ORMDL3/MID1IP1/THRSP	56	Mer_Caul vs Tib_Caul
BP	GO:0048585	negative regulation of response to stimulus	60/1936	315/15280	0.190476	1.50335	3.43827	0.000733121	0.0501959	0.0450966	DUSP2/PDE3A/SEMA3D/FCRLB/GSK3B/PTPRO/CBLB/FST/AOAH/DUSP16/IRAK3/SPRED1/PDE4D/PID1/CPB2/FANCB/DAB2/KICS2/SEMA5B/EYA1/SEMA6A/DUSP10/FAIM/NR1H3/DKK3/ANXA1/CR2/SEMA6B/SMURF2/SEMA3B/CBL/NFKBIL1/PTPN22/SEC14L1/CFLAR/CASP8/NLRP3/WFIKKN1/DLK1/NOL3/RORA/DUSP1/UBASH3B/LOC114109131/INSIG1/SEMA5A/DKK1/DKKL1/ZFYVE28/VSIG4/TMEM170B/SEMA7A/TNFAIP6/SFRP1/OTUD4/DKK2/NLRC3/GREM1/PHLDA3/NBL1	60	Mer_Caul vs Tib_Caul
BP	GO:0050778	positive regulation of immune response	41/1936	196/15280	0.209184	1.651	3.49385	0.000758262	0.050344	0.0452297	LOC101102227/SYK/C8G/LAX1/THEMIS/LOC101110634/TLR4/LOC114113672/LOC114113675/LOC101104216/LOC101123288/KLHL6/CMKLR1/LTB4R/BMX/FYB1/DENND1B/C3AR1/PTPRC/ANXA1/CR2/NFKBIL1/CD79B/PTPN22/SEC14L1/TLR2/SASH3/CD226/ITK/C1S/CD14/VSIG4/SH2B2/OTUD4/TLR8/CD19/LOC443423/PRAM1/LOC105613002/LOC101116441/C5AR2	41	Mer_Caul vs Tib_Caul
BP	GO:0031175	neuron projection development	48/1936	240/15280	0.2	1.57851	3.44074	0.000813213	0.0513488	0.0461324	SEMA3D/PLXNA4/TIAM1/HMCN2/PLPPR4/GSK3B/PTPRO/STMN3/SLITRK5/MEGF9/EMB/IGDCC4/EPHA7/STK35/HECW2/CAMSAP3/SEMA5B/FRYL/BDNF/SEMA6A/CDKL5/PLXNC1/CDK5/SEMA6B/SEMA3B/NCKAP1L/STMN2/GAS7/CTNND2/DOCK10/PPP1R9A/LAMB3/CYFIP2/TANC2/DTNBP1/SEMA5A/NPTX1/NGF/SLC25A20/NEDD4/PLP1/SEMA7A/ZNF365/PAK3/RAC3/LAMA3/GPRIN3/TPRN	48	Mer_Caul vs Tib_Caul
BP	GO:0007167	enzyme-linked receptor protein signaling pathway	63/1936	336/15280	0.1875	1.47986	3.38769	0.000835914	0.0513488	0.0461324	SYK/DDR2/ERFE/MUC20/GSK3B/FSTL1/CBLB/IGFBP1/SLC39A5/FST/BMP2/GDF6/FOXO1/DUSP15/IGF1R/FGF10/SMAD9/BMPR2/VEGFB/PID1/MTCL2/EPHA7/SMAD3/MSTN/FLT4/SAMD10/FLT1/BDNF/ERBB2/SMURF2/FGF11/CBL/PDGFRA/KIT/CASS4/INHA/FGF18/LOC101121655/WFIKKN1/UBASH3B/STXBP4/HBEGF/ACVR1/IRS1/FSTL4/GDF1/ERBB4/ZFYVE28/NGF/BLNK/NEDD9/AFAP1L2/LOC101106554/ANGPT2/IGFBP2/ROR1/BMPR1A/GREM1/HGF/STYK1/FRS2/NBL1/FGF2	63	Mer_Caul vs Tib_Caul
BP	GO:0044255	cellular lipid metabolic process	86/1936	488/15280	0.17623	1.3909	3.34289	0.000843705	0.0513488	0.0461324	PTGR1/SELENOI/TECR/LOC114114086/DGKG/FAAH/LOC101103602/PLPPR4/PIK3C2G/ABO/AGPAT2/LOC101119041/PHYH/ETNK2/ISYNA1/TTC7A/NAPEPLD/DGKA/DGKH/LOC101110948/DECR1/PIK3C2A/ASAH2/PLA2G2C/SGMS1/PTEN/GK5/FDFT1/SMPD3/DPM3/PGAP1/ECHS1/SOCS3/PIK3CA/ABHD2/RBP1/PLPP2/SLC27A5/PDSS1/PIK3CG/PNPLA2/EPHX2/ACAA2/PLPPR3/SOCS2/LPIN1/ANXA1/MVD/ACSF2/SGPL1/GPAT3/GDPD3/PTDSS2/GAL3ST1/TLCD3B/ACSM5/HYCC2/DEGS2/PIKFYVE/GLA/BCO…	86	Mer_Caul vs Tib_Caul
BP	GO:0006469	negative regulation of protein kinase activity	13/1936	40/15280	0.325	2.56508	3.77513	0.000906062	0.0536535	0.048203	PTPRO/CBLB/IRAK3/DUSP10/PTPRC/CBL/PPM1E/UBASH3B/DTNBP1/ZFYVE28/INCA1/HEXIM2/PPM1F	13	Mer_Caul vs Tib_Caul
BP	GO:0050776	regulation of immune response	44/1936	217/15280	0.202765	1.60034	3.39254	0.000980796	0.056001	0.050312	LOC101102227/SYK/C8G/FCRLB/LAX1/THEMIS/LOC101110634/TLR4/LOC114113672/LOC114113675/LOC101104216/LOC101123288/KLHL6/CMKLR1/FCGR1A/LTB4R/BMX/FYB1/DENND1B/C3AR1/PTPRC/ANXA1/CR2/KIT/NFKBIL1/CD79B/PTPN22/SEC14L1/TLR2/SASH3/CD226/ITK/C1S/CD14/VSIG4/SH2B2/OTUD4/TLR8/CD19/LOC443423/PRAM1/LOC105613002/LOC101116441/C5AR2	44	Mer_Caul vs Tib_Caul
BP	GO:0048666	neuron development	52/1936	268/15280	0.19403	1.53139	3.34288	0.0010436	0.056001	0.050312	SEMA3D/PLXNA4/TIAM1/HMCN2/PBX1/PLPPR4/GSK3B/PTPRO/STMN3/SLITRK5/MEGF9/EMB/IGDCC4/DCLK1/EPHA7/STK35/HECW2/CAMSAP3/SEMA5B/FRYL/BDNF/SEMA6A/CDKL5/PLXNC1/CDK5/SEMA6B/SEMA3B/NCKAP1L/STMN2/SLC4A7/GAS7/CTNND2/DOCK10/PPP1R9A/LAMB3/CYFIP2/TANC2/DTNBP1/SEMA5A/NPTX1/NGF/SLC25A20/NEDD4/PLP1/SEMA7A/ZNF365/PAK3/TENM3/RAC3/LAMA3/GPRIN3/TPRN	52	Mer_Caul vs Tib_Caul
BP	GO:0002223	stimulatory C-type lectin receptor signaling pathway	6/1936	11/15280	0.545455	4.30503	4.17661	0.0010735	0.056001	0.050312	LOC101102227/LOC114113672/LOC114113675/LOC101104216/LOC101123288/LOC105613002	6	Mer_Caul vs Tib_Caul
BP	GO:1990840	response to lectin	6/1936	11/15280	0.545455	4.30503	4.17661	0.0010735	0.056001	0.050312	LOC101102227/LOC114113672/LOC114113675/LOC101104216/LOC101123288/LOC105613002	6	Mer_Caul vs Tib_Caul
BP	GO:1990858	cellular response to lectin	6/1936	11/15280	0.545455	4.30503	4.17661	0.0010735	0.056001	0.050312	LOC101102227/LOC114113672/LOC114113675/LOC101104216/LOC101123288/LOC105613002	6	Mer_Caul vs Tib_Caul
BP	GO:0010975	regulation of neuron projection development	20/1936	77/15280	0.25974	2.05002	3.51831	0.00116023	0.0568272	0.0510542	SEMA3D/PLXNA4/TIAM1/GSK3B/HECW2/SEMA5B/BDNF/SEMA6A/CDKL5/PLXNC1/SEMA6B/SEMA3B/TANC2/SEMA5A/NGF/SLC25A20/NEDD4/SEMA7A/ZNF365/PAK3	20	Mer_Caul vs Tib_Caul
BP	GO:0033673	negative regulation of kinase activity	13/1936	41/15280	0.317073	2.50252	3.66937	0.00117482	0.0568272	0.0510542	PTPRO/CBLB/IRAK3/DUSP10/PTPRC/CBL/PPM1E/UBASH3B/DTNBP1/ZFYVE28/INCA1/HEXIM2/PPM1F	13	Mer_Caul vs Tib_Caul
BP	GO:0051348	negative regulation of transferase activity	13/1936	41/15280	0.317073	2.50252	3.66937	0.00117482	0.0568272	0.0510542	PTPRO/CBLB/IRAK3/DUSP10/PTPRC/CBL/PPM1E/UBASH3B/DTNBP1/ZFYVE28/INCA1/HEXIM2/PPM1F	13	Mer_Caul vs Tib_Caul
BP	GO:0001816	cytokine production	26/1936	111/15280	0.234234	1.84871	3.41821	0.0012493	0.0568272	0.0510542	CLEC7A/IL18R1/IRAK3/PANX2/NFATC4/NFAT5/NFATC2/ANXA1/TRAF3/SLAMF6/PTPN22/CD84/CD226/LOC100527962/ZNF81/CD14/ZBTB16/VSIG4/LOC101120528/AFAP1L2/SEMA7A/TLR8/LOC101103089/HILPDA/LOC101119762/LOC101114805	26	Mer_Caul vs Tib_Caul
BP	GO:0032946	positive regulation of mononuclear cell proliferation	9/1936	23/15280	0.391304	3.08839	3.81767	0.00127089	0.0568272	0.0510542	SYK/BST1/CD86/ANXA1/PTPN22/SASH3/TNFRSF13C/LOC114115250/LOC105614340	9	Mer_Caul vs Tib_Caul
BP	GO:0050671	positive regulation of lymphocyte proliferation	9/1936	23/15280	0.391304	3.08839	3.81767	0.00127089	0.0568272	0.0510542	SYK/BST1/CD86/ANXA1/PTPN22/SASH3/TNFRSF13C/LOC114115250/LOC105614340	9	Mer_Caul vs Tib_Caul
BP	GO:0070665	positive regulation of leukocyte proliferation	9/1936	23/15280	0.391304	3.08839	3.81767	0.00127089	0.0568272	0.0510542	SYK/BST1/CD86/ANXA1/PTPN22/SASH3/TNFRSF13C/LOC114115250/LOC105614340	9	Mer_Caul vs Tib_Caul
BP	GO:0042554	superoxide anion generation	7/1936	15/15280	0.466667	3.6832	3.9601	0.00131837	0.0577711	0.0519023	SH3PXD2A/NOX5/LOC101106452/NOX4/CYBB/NOXA1/NOXO1	7	Mer_Caul vs Tib_Caul
BP	GO:0051239	regulation of multicellular organismal process	81/1936	462/15280	0.175325	1.38376	3.19039	0.00136937	0.0588293	0.052853	SYK/CLEC7A/PDE3A/SEMA3D/PLXNA4/TIAM1/PTPRO/IL18R1/ADGRB1/SLITRK5/LAX1/FGF10/BST1/CD27/IRAK3/PANX2/VEGFB/PDE4D/CPB2/TNNT3/CD86/THBS1/SEMA5B/FLT1/BDNF/LBP/SEMA6A/EVI2B/TMEM178A/FAIM/KCNH2/CDKL5/PLXNC1/ANXA1/MAFB/TRAF3/SEMA6B/SCT/SEMA3B/SLAMF6/PTPN22/CD84/BGLAP/ADRA2A/PAG1/SASH3/TNMD/B2M/UBASH3B/VASH2/CD226/LOC100527962/LOC101120392/ZNF81/SEMA5A/LOC101109747/CLSTN3/LOC101118514/CD14/NGF/ZBTB16/F2R/V…	81	Mer_Caul vs Tib_Caul
BP	GO:0019752	carboxylic acid metabolic process	73/1936	409/15280	0.178484	1.4087	3.19117	0.00141753	0.0597272	0.0536596	PTGR1/TST/TECR/LOC114114086/FAAH/LOC101103602/PHGDH/HYI/DDAH1/AASS/GLUL/PHYH/NPL/IDNK/GSTZ1/BCAT1/DECR1/KYNU/LDHB/ASAH2/PLA2G2C/CSAD/ECHS1/ALDH4A1/LOC101113775/ABHD2/RBP1/SLC27A5/ACAA2/LPIN1/CTH/ANXA1/ACSF2/SGPL1/LTC4S/PGD/ME2/ARG1/GAMT/ALDOA/ACSM5/GNMT/AZIN2/BCAT2/LDHD/UROC1/MTR/ALKBH7/GOT1L1/P4HA1/BRCA1/DSEL/SDHAF3/ACADS/FAH/UROS/ABCD1/IDO1/LOC101116843/NDUFAB1/ENO4/ENO3/ACOX2/ACBD4/FASN/UPB1/L…	73	Mer_Caul vs Tib_Caul
BP	GO:0061387	regulation of extent of cell growth	10/1936	28/15280	0.357143	2.81877	3.66903	0.00156571	0.064726	0.0581506	SEMA3D/SEMA5B/BDNF/SEMA6A/CDKL5/SEMA6B/SEMA3B/SEMA5A/NGF/SEMA7A	10	Mer_Caul vs Tib_Caul
BP	GO:0048667	cell morphogenesis involved in neuron differentiation	35/1936	167/15280	0.209581	1.65413	3.23746	0.00171402	0.0676631	0.0607894	SEMA3D/PLXNA4/TIAM1/HMCN2/PLPPR4/PTPRO/SLITRK5/MEGF9/EMB/IGDCC4/EPHA7/STK35/HECW2/SEMA5B/BDNF/SEMA6A/CDKL5/PLXNC1/CDK5/SEMA6B/SEMA3B/CTNND2/DOCK10/LAMB3/CYFIP2/TANC2/SEMA5A/NPTX1/NGF/NEDD4/SEMA7A/PAK3/RAC3/LAMA3/TPRN	35	Mer_Caul vs Tib_Caul
BP	GO:0048646	anatomical structure formation involved in morphogenesis	30/1936	137/15280	0.218978	1.7283	3.26152	0.00174621	0.0676631	0.0607894	DUSP2/PTPRB/ADGRB1/LRP6/RECK/KLHL6/FGF10/VEGFB/TNNT3/THBS1/ADGRG6/FLT1/ANXA1/MESP1/MPIG6B/CALCRL/SPEM1/PTPRJ/PTPN14/TNMD/DUSP1/FHOD3/VASH2/LOC101111382/DLX5/NEBL/ANGPT2/AMOT/ISM1/TMOD3	30	Mer_Caul vs Tib_Caul
BP	GO:0043436	oxoacid metabolic process	73/1936	413/15280	0.176755	1.39505	3.1001	0.00184903	0.0676631	0.0607894	PTGR1/TST/TECR/LOC114114086/FAAH/LOC101103602/PHGDH/HYI/DDAH1/AASS/GLUL/PHYH/NPL/IDNK/GSTZ1/BCAT1/DECR1/KYNU/LDHB/ASAH2/PLA2G2C/CSAD/ECHS1/ALDH4A1/LOC101113775/ABHD2/RBP1/SLC27A5/ACAA2/LPIN1/CTH/ANXA1/ACSF2/SGPL1/LTC4S/PGD/ME2/ARG1/GAMT/ALDOA/ACSM5/GNMT/AZIN2/BCAT2/LDHD/UROC1/MTR/ALKBH7/GOT1L1/P4HA1/BRCA1/DSEL/SDHAF3/ACADS/FAH/UROS/ABCD1/IDO1/LOC101116843/NDUFAB1/ENO4/ENO3/ACOX2/ACBD4/FASN/UPB1/L…	73	Mer_Caul vs Tib_Caul
BP	GO:0031347	regulation of defense response	26/1936	114/15280	0.22807	1.80006	3.26584	0.00187772	0.0676631	0.0607894	LOC101102227/LOC101122319/AOAH/TLR4/LOC114113672/LOC114113675/LOC101104216/LOC101123288/NR1H3/ANXA1/TRAF3/NFKBIL1/PTPN22/SEC14L1/NLRP3/TLR2/RORA/CD226/CD14/VSIG4/SEMA7A/AGER/TNFAIP6/OTUD4/TLR8/LOC105613002	26	Mer_Caul vs Tib_Caul
BP	GO:0001933	negative regulation of protein phosphorylation	14/1936	48/15280	0.291667	2.302	3.4412	0.00190284	0.0676631	0.0607894	PTPRO/CBLB/IRAK3/DUSP10/PTPRC/CBL/PPM1E/UBASH3B/DTNBP1/ZFYVE28/KLHL31/INCA1/HEXIM2/PPM1F	14	Mer_Caul vs Tib_Caul
BP	GO:0002218	activation of innate immune response	14/1936	48/15280	0.291667	2.302	3.4412	0.00190284	0.0676631	0.0607894	LOC101102227/TLR4/LOC114113672/LOC114113675/LOC101104216/LOC101123288/NFKBIL1/PTPN22/SEC14L1/TLR2/CD14/OTUD4/TLR8/LOC105613002	14	Mer_Caul vs Tib_Caul
BP	GO:0050770	regulation of axonogenesis	14/1936	48/15280	0.291667	2.302	3.4412	0.00190284	0.0676631	0.0607894	SEMA3D/PLXNA4/TIAM1/SEMA5B/BDNF/SEMA6A/CDKL5/PLXNC1/SEMA6B/SEMA3B/SEMA5A/NGF/SEMA7A/PAK3	14	Mer_Caul vs Tib_Caul
BP	GO:0032868	response to insulin	13/1936	43/15280	0.302326	2.38612	3.46692	0.00191303	0.0676631	0.0607894	ERFE/GSK3B/FOXO1/PID1/MTCL2/LPIN1/BGLAP/SLC2A4/LOC101121655/LOC114109131/STXBP4/IRS1/INSIG1	13	Mer_Caul vs Tib_Caul
BP	GO:0000165	MAPK cascade	34/1936	162/15280	0.209877	1.65646	3.19947	0.00192983	0.0676631	0.0607894	DUSP2/ALKAL2/RAPGEF6/MAP3K13/THPO/DUSP16/CD4/IL11/STYX/DUSP15/IGF1R/FGF10/IRAK3/SPRED1/PAK6/DUSP10/CCL25/RASSF2/ERBB2/TRAF3/KIT/PTPN22/TRAF5/MFAP3/DUSP1/CCL16/CCL26/MAPK13/MAP3K5/SEMA7A/AGER/PAK5/PAK3/ALKAL1	34	Mer_Caul vs Tib_Caul
BP	GO:0043408	regulation of MAPK cascade	31/1936	144/15280	0.215278	1.69909	3.21046	0.00196705	0.0676631	0.0607894	DUSP2/ALKAL2/RAPGEF6/THPO/DUSP16/CD4/IL11/STYX/DUSP15/IGF1R/FGF10/IRAK3/SPRED1/PAK6/DUSP10/CCL25/RASSF2/ERBB2/TRAF3/KIT/PTPN22/TRAF5/MFAP3/DUSP1/CCL16/CCL26/SEMA7A/AGER/PAK5/PAK3/ALKAL1	31	Mer_Caul vs Tib_Caul
BP	GO:0008286	insulin receptor signaling pathway	8/1936	20/15280	0.4	3.15702	3.67663	0.00200735	0.0676631	0.0607894	ERFE/GSK3B/FOXO1/PID1/MTCL2/LOC101121655/STXBP4/IRS1	8	Mer_Caul vs Tib_Caul
BP	GO:0050864	regulation of B cell activation	8/1936	20/15280	0.4	3.15702	3.67663	0.00200735	0.0676631	0.0607894	SYK/BST1/CD27/SASH3/TNFRSF13C/CD19/LOC114115250/LOC105614340	8	Mer_Caul vs Tib_Caul
BP	GO:1902531	regulation of intracellular signal transduction	72/1936	408/15280	0.176471	1.39281	3.06323	0.00206529	0.0685612	0.0615962	DUSP2/PDE3A/S100A4/S100A13/ALKAL2/RAPGEF6/THPO/LOC101120997/DUSP16/RALGAPA2/LOC101116303/CD4/IL11/STYX/DUSP15/KLHL22/IGF1R/CMKLR1/FGF10/DENND4A/IRAK3/NOD2/SPRED1/ARFGEF3/PDE4D/PTEN/RICTOR/KICS2/STK19/PAK6/RALGAPB/DUSP10/CCL25/RASSF2/EPS8L2/ERBB2/TRAF3/FASLG/PSD3/KIT/LAMTOR2/PTPN22/SEC14L1/TRAF5/CEP55/NLRP3/MFAP3/NOL3/DUSP1/LAMTOR4/ITSN2/LOC114109131/CCL16/DENND4C/INSIG1/CD14/F2R/CCL26/FRMD6/STYXL…	72	Mer_Caul vs Tib_Caul
BP	GO:0051240	positive regulation of multicellular organismal process	41/1936	207/15280	0.198068	1.56326	3.10779	0.00226414	0.0731553	0.0657237	SYK/CLEC7A/PLXNA4/TIAM1/IL18R1/SLITRK5/BST1/CD27/PANX2/VEGFB/CD86/FLT1/BDNF/LBP/EVI2B/FAIM/CDKL5/PLXNC1/ANXA1/SCT/SLAMF6/PTPN22/CD84/SASH3/B2M/CD226/LOC101120392/LOC101109747/CLSTN3/LOC101118514/CD14/NGF/F2R/AFAP1L2/SEMA7A/SPP1/TNFRSF13C/TLR8/HILPDA/LOC114115250/LOC105614340	41	Mer_Caul vs Tib_Caul
BP	GO:0032787	monocarboxylic acid metabolic process	44/1936	226/15280	0.19469	1.5366	3.09557	0.00227045	0.0731553	0.0657237	PTGR1/TECR/LOC114114086/FAAH/LOC101103602/HYI/PHYH/IDNK/DECR1/KYNU/ASAH2/PLA2G2C/ECHS1/ABHD2/RBP1/SLC27A5/ACAA2/LPIN1/ANXA1/ACSF2/PGD/ME2/GAMT/ALDOA/ACSM5/LDHD/ALKBH7/BRCA1/DSEL/ACADS/FAH/ABCD1/LOC101116843/NDUFAB1/ENO4/ENO3/ACOX2/ACBD4/FASN/LOC101119648/ACAA1/HAGHL/LOC101109377/LOC114114084	44	Mer_Caul vs Tib_Caul
BP	GO:0001819	positive regulation of cytokine production	12/1936	39/15280	0.307692	2.42848	3.40218	0.00239627	0.0752867	0.0676385	CLEC7A/IL18R1/PANX2/ANXA1/SLAMF6/CD84/CD226/CD14/AFAP1L2/SEMA7A/TLR8/HILPDA	12	Mer_Caul vs Tib_Caul
BP	GO:0010720	positive regulation of cell development	13/1936	44/15280	0.295455	2.33189	3.3699	0.00240533	0.0752867	0.0676385	SYK/PDE3A/PLXNA4/TIAM1/CD27/BDNF/EVI2B/FAIM/CDKL5/PLXNC1/ANXA1/NGF/SEMA7A	13	Mer_Caul vs Tib_Caul
BP	GO:0045333	cellular respiration	28/1936	128/15280	0.21875	1.7265	3.14385	0.00247868	0.0764899	0.0687194	NDUFA10/NDUFA5/LOC101102327/LOC101105179/NDUFB6/NDUFS6/ATP5F1E/SLC25A22/NDUFB9/NDUFA7/NDUFV1/LOC101108778/NDUFS8/NDUFS7/LOC101110664/LOC114110252/LOC101119721/ANTKMT/LOC101112013/LOC101121420/LOC101117965/ATP5MF/COX5A/LOC106991840/LOC105609918/LOC101110066/LOC101113001/SDHA	28	Mer_Caul vs Tib_Caul
BP	GO:0000902	cell morphogenesis	47/1936	247/15280	0.190283	1.50182	3.02854	0.0026541	0.0800551	0.0719225	SEMA3D/PLXNA4/TIAM1/HMCN2/PLPPR4/PTPRO/SLITRK5/MEGF9/EMB/IGDCC4/EZR/CDH26/EPHA7/STK35/HECW2/SEMA5B/FRYL/BDNF/SEMA6A/CDKL5/CDH6/PLXNC1/CDH10/ANXA1/CDK5/SEMA6B/MPIG6B/SEMA3B/PHIP/CDH15/BRWD3/NCKAP1L/GAS7/CTNND2/DOCK10/LAMB3/CYFIP2/TANC2/SEMA5A/NPTX1/NGF/NEDD4/SEMA7A/PAK3/RAC3/LAMA3/TPRN	47	Mer_Caul vs Tib_Caul
BP	GO:0051241	negative regulation of multicellular organismal process	24/1936	105/15280	0.228571	1.80401	3.14884	0.00266729	0.0800551	0.0719225	SEMA3D/ADGRB1/LAX1/IRAK3/CPB2/CD86/THBS1/SEMA5B/SEMA6A/TMEM178A/ANXA1/SEMA6B/SCT/SEMA3B/PTPN22/CD84/PAG1/TNMD/UBASH3B/SEMA5A/VSIG4/SEMA7A/ISM1/PLN	24	Mer_Caul vs Tib_Caul
BP	GO:0032102	negative regulation of response to external stimulus	14/1936	50/15280	0.28	2.20992	3.26398	0.00290048	0.0847326	0.0761248	SEMA3D/AOAH/CPB2/SEMA5B/SEMA6A/NR1H3/SEMA6B/SEMA3B/NLRP3/RORA/SEMA5A/VSIG4/SEMA7A/TNFAIP6	14	Mer_Caul vs Tib_Caul
BP	GO:0042326	negative regulation of phosphorylation	14/1936	50/15280	0.28	2.20992	3.26398	0.00290048	0.0847326	0.0761248	PTPRO/CBLB/IRAK3/DUSP10/PTPRC/CBL/PPM1E/UBASH3B/DTNBP1/ZFYVE28/KLHL31/INCA1/HEXIM2/PPM1F	14	Mer_Caul vs Tib_Caul
BP	GO:0007155	cell adhesion	82/1936	482/15280	0.170124	1.34272	2.91217	0.00304215	0.087702	0.0787925	SYK/SNED1/CNTN1/PLXNA4/LMLN/ABI3BP/VIT/HMCN2/NOTCH2/CLDN11/ITGA1/LAX1/ICAM4/CD4/NEO1/EMB/CD96/NFASC/IGDCC4/CD27/HMCN1/CDH26/DNER/CD86/SELL/THBS1/SELE/SPON1/CRB1/LOC105601985/BSG/ITGA11/CDH6/PLXNC1/CDH10/CBLL1/ANXA1/NRCAM/LOC114108678/CDH15/PCDH18/LYVE1/DCC/PTPN22/PAG1/CCN3/CDHR4/PKP1/ITGA4/B2M/NCAM1/CTNND2/UBASH3B/MSLN/ITGAL/LOC101121116/CLDN3/VCAN/LOC101120392/DST/LOC101109747/CLSTN3/LOC10111851…	82	Mer_Caul vs Tib_Caul
BP	GO:0048812	neuron projection morphogenesis	36/1936	179/15280	0.201117	1.58733	3.01067	0.00310915	0.0884695	0.0794821	SEMA3D/PLXNA4/TIAM1/HMCN2/PLPPR4/PTPRO/SLITRK5/MEGF9/EMB/IGDCC4/EPHA7/STK35/HECW2/SEMA5B/BDNF/SEMA6A/CDKL5/PLXNC1/CDK5/SEMA6B/SEMA3B/NCKAP1L/GAS7/CTNND2/DOCK10/LAMB3/CYFIP2/TANC2/SEMA5A/NPTX1/NGF/NEDD4/SEMA7A/PAK3/RAC3/LAMA3	36	Mer_Caul vs Tib_Caul
BP	GO:0019915	lipid storage	7/1936	17/15280	0.411765	3.24988	3.53525	0.00316627	0.0889398	0.0799046	LOC101114861/PLIN5/TTC39B/PLIN2/CIDEA/LOC101102230/HILPDA	7	Mer_Caul vs Tib_Caul
BP	GO:0001817	regulation of cytokine production	23/1936	101/15280	0.227723	1.79732	3.06215	0.00339985	0.094292	0.0847131	CLEC7A/IL18R1/IRAK3/PANX2/ANXA1/TRAF3/SLAMF6/PTPN22/CD84/CD226/LOC100527962/ZNF81/CD14/ZBTB16/VSIG4/LOC101120528/AFAP1L2/SEMA7A/TLR8/LOC101103089/HILPDA/LOC101119762/LOC101114805	23	Mer_Caul vs Tib_Caul
BP	GO:0012501	programmed cell death	59/1936	329/15280	0.179331	1.41538	2.90114	0.00345961	0.09475	0.0851245	BOK/CLEC7A/CASP2/NOTCH2/GSK3B/BIRC6/JMY/NLRC4/LOC101116303/MYLK2/MDM4/CD27/NOD2/BAD/TOP2A/LOC114115646/TAOK3/CASP8AP2/EYA1/BDNF/FAIM/APAF1/PIDD1/BNIPL/ANXA1/LOC101117107/CDK5/TRAF3/FASLG/ERN1/TRAF5/CFLAR/CASP8/PTCRA/TAOK1/NOL3/SIVA1/LOC101117112/LOC105603226/IER3/ABL2/CYFIP2/UBE2Z/NGF/BCL2A1/CIDEA/MAP3K5/STYXL1/NAIP/PIM1/FIS1/PAK5/TNFAIP8L3/HGF/LOC105605978/HYPK/PHLDA3/CARD6/G0S2	59	Mer_Caul vs Tib_Caul
BP	GO:0006915	apoptotic process	58/1936	323/15280	0.179567	1.41724	2.88684	0.00361546	0.0969296	0.0870827	BOK/CASP2/NOTCH2/GSK3B/BIRC6/JMY/NLRC4/LOC101116303/MYLK2/MDM4/CD27/NOD2/BAD/TOP2A/LOC114115646/TAOK3/CASP8AP2/EYA1/BDNF/FAIM/APAF1/PIDD1/BNIPL/ANXA1/LOC101117107/CDK5/TRAF3/FASLG/ERN1/TRAF5/CFLAR/CASP8/PTCRA/TAOK1/NOL3/SIVA1/LOC101117112/LOC105603226/IER3/ABL2/CYFIP2/UBE2Z/NGF/BCL2A1/CIDEA/MAP3K5/STYXL1/NAIP/PIM1/FIS1/PAK5/TNFAIP8L3/HGF/LOC105605978/HYPK/PHLDA3/CARD6/G0S2	58	Mer_Caul vs Tib_Caul
BP	GO:0045597	positive regulation of cell differentiation	18/1936	73/15280	0.246575	1.94611	3.08631	0.00370458	0.0969296	0.0870827	SYK/PDE3A/PLXNA4/TIAM1/GDPD5/CD27/MYF6/BDNF/EVI2B/FAIM/CDKL5/PLXNC1/ANXA1/FNDC5/NGF/SEMA7A/AAMDC/ADIRF	18	Mer_Caul vs Tib_Caul
BP	GO:0008219	cell death	59/1936	330/15280	0.178788	1.41109	2.87564	0.00370586	0.0969296	0.0870827	BOK/CLEC7A/CASP2/NOTCH2/GSK3B/BIRC6/JMY/NLRC4/LOC101116303/MYLK2/MDM4/CD27/NOD2/BAD/TOP2A/LOC114115646/TAOK3/CASP8AP2/EYA1/BDNF/FAIM/APAF1/PIDD1/BNIPL/ANXA1/LOC101117107/CDK5/TRAF3/FASLG/ERN1/TRAF5/CFLAR/CASP8/PTCRA/TAOK1/NOL3/SIVA1/LOC101117112/LOC105603226/IER3/ABL2/CYFIP2/UBE2Z/NGF/BCL2A1/CIDEA/MAP3K5/STYXL1/NAIP/PIM1/FIS1/PAK5/TNFAIP8L3/HGF/LOC105605978/HYPK/PHLDA3/CARD6/G0S2	59	Mer_Caul vs Tib_Caul
BP	GO:0048858	cell projection morphogenesis	36/1936	181/15280	0.198895	1.56979	2.93723	0.00376539	0.0969296	0.0870827	SEMA3D/PLXNA4/TIAM1/HMCN2/PLPPR4/PTPRO/SLITRK5/MEGF9/EMB/IGDCC4/EPHA7/STK35/HECW2/SEMA5B/BDNF/SEMA6A/CDKL5/PLXNC1/CDK5/SEMA6B/SEMA3B/NCKAP1L/GAS7/CTNND2/DOCK10/LAMB3/CYFIP2/TANC2/SEMA5A/NPTX1/NGF/NEDD4/SEMA7A/PAK3/RAC3/LAMA3	36	Mer_Caul vs Tib_Caul
BP	GO:0120039	plasma membrane bounded cell projection morphogenesis	36/1936	181/15280	0.198895	1.56979	2.93723	0.00376539	0.0969296	0.0870827	SEMA3D/PLXNA4/TIAM1/HMCN2/PLPPR4/PTPRO/SLITRK5/MEGF9/EMB/IGDCC4/EPHA7/STK35/HECW2/SEMA5B/BDNF/SEMA6A/CDKL5/PLXNC1/CDK5/SEMA6B/SEMA3B/NCKAP1L/GAS7/CTNND2/DOCK10/LAMB3/CYFIP2/TANC2/SEMA5A/NPTX1/NGF/NEDD4/SEMA7A/PAK3/RAC3/LAMA3	36	Mer_Caul vs Tib_Caul
BP	GO:0008361	regulation of cell size	12/1936	41/15280	0.292683	2.31002	3.19925	0.00380463	0.0969296	0.0870827	SEMA3D/SLC12A8/SEMA5B/BDNF/SEMA6A/CDKL5/SEMA6B/SEMA3B/SLC12A9/SEMA5A/NGF/SEMA7A	12	Mer_Caul vs Tib_Caul
BP	GO:0007169	cell surface receptor protein tyrosine kinase signaling pathway	43/1936	226/15280	0.190265	1.50168	2.8941	0.0039301	0.0988276	0.088788	SYK/DDR2/ERFE/MUC20/GSK3B/CBLB/IGFBP1/FOXO1/IGF1R/FGF10/VEGFB/PID1/MTCL2/EPHA7/FLT4/SAMD10/FLT1/BDNF/ERBB2/FGF11/CBL/PDGFRA/KIT/CASS4/FGF18/LOC101121655/UBASH3B/STXBP4/HBEGF/IRS1/ERBB4/ZFYVE28/NGF/BLNK/NEDD9/AFAP1L2/ANGPT2/IGFBP2/ROR1/HGF/STYK1/FRS2/FGF2	43	Mer_Caul vs Tib_Caul
BP	GO:0009060	aerobic respiration	26/1936	120/15280	0.216667	1.71006	2.97434	0.00396934	0.0988276	0.088788	NDUFA10/LOC101102327/LOC101105179/NDUFB6/NDUFS6/ATP5F1E/NDUFB9/NDUFA7/NDUFV1/LOC101108778/NDUFS8/NDUFS7/LOC101110664/LOC114110252/LOC101119721/ANTKMT/LOC101112013/LOC101121420/LOC101117965/ATP5MF/COX5A/LOC106991840/LOC105609918/LOC101110066/LOC101113001/SDHA	26	Mer_Caul vs Tib_Caul
BP	GO:0098609	cell-cell adhesion	57/1936	318/15280	0.179245	1.4147	2.84652	0.00404952	0.099691	0.0895636	SYK/SNED1/CNTN1/HMCN2/NOTCH2/ITGA1/LAX1/ICAM4/NEO1/EMB/NFASC/IGDCC4/CD27/HMCN1/CDH26/DNER/CD86/SELL/SELE/CRB1/BSG/ITGA11/CDH6/CDH10/ANXA1/NRCAM/LOC114108678/CDH15/PCDH18/DCC/PTPN22/PAG1/CDHR4/PKP1/ITGA4/B2M/CTNND2/UBASH3B/ITGAL/LOC101120392/DST/LOC101109747/CLSTN3/LOC101118514/VSIG4/ITGAM/ITGAD/TNFRSF13C/LPP/TENM3/ITGA9/KIRREL1/TMEM47/ARVCF/LOC101102254/IGSF11/LOC101103720	57	Mer_Caul vs Tib_Caul
BP	GO:0042127	regulation of cell population proliferation	39/1936	201/15280	0.19403	1.53139	2.88858	0.00413608	0.100691	0.0904617	SYK/CLEC7A/S100A13/ECRG4/THPO/CDKN2C/IL11/DUSP15/FGF10/BST1/PLA2G2C/VEGFB/GKN1/PTEN/LOC101107164/PID1/CD86/ERBB2/AGO3/ANXA1/FGF11/NUPR2/CDK6/PTPN22/FGF18/SASH3/TNMD/HBEGF/ERBB4/FLT3LG/VSIG4/TNFRSF13C/INCA1/DLEC1/BRICD5/HILPDA/FGF2/LOC114115250/LOC105614340	39	Mer_Caul vs Tib_Caul
BP	GO:0016053	organic acid biosynthetic process	26/1936	121/15280	0.214876	1.69592	2.92735	0.00446075	0.105919	0.0951586	TECR/PHGDH/AASS/GLUL/BCAT1/ASAH2/PLA2G2C/LOC101113775/ABHD2/RBP1/SLC27A5/CTH/ANXA1/LTC4S/GAMT/ACSM5/BCAT2/MTR/GOT1L1/BRCA1/UROS/LOC101116843/NDUFAB1/FASN/UPB1/LOC101119648	26	Mer_Caul vs Tib_Caul
BP	GO:0046394	carboxylic acid biosynthetic process	26/1936	121/15280	0.214876	1.69592	2.92735	0.00446075	0.105919	0.0951586	TECR/PHGDH/AASS/GLUL/BCAT1/ASAH2/PLA2G2C/LOC101113775/ABHD2/RBP1/SLC27A5/CTH/ANXA1/LTC4S/GAMT/ACSM5/BCAT2/MTR/GOT1L1/BRCA1/UROS/LOC101116843/NDUFAB1/FASN/UPB1/LOC101119648	26	Mer_Caul vs Tib_Caul
BP	GO:0050920	regulation of chemotaxis	12/1936	42/15280	0.285714	2.25502	3.10218	0.00472374	0.110103	0.0989183	SEMA3D/CCL27/CMKLR1/VEGFB/SEMA5B/SEMA6A/SEMA6B/SEMA3B/SEMA5A/SEMA7A/LOC101117706/LOC101117971	12	Mer_Caul vs Tib_Caul
BP	GO:0006935	chemotaxis	28/1936	134/15280	0.208955	1.64919	2.87497	0.00490767	0.111191	0.0998953	SEMA3D/DOCK4/CXCL8/CCL27/CXCL11/CMKLR1/FGF10/VEGFB/CXCL14/SEMA5B/SEMA6A/CCL25/C3AR1/ANXA1/BDKRB2/SEMA6B/SEMA3B/CCL16/SEMA5A/CCL26/SEMA7A/CCR5/LOC101117706/LOC101117971/PTAFR/CXCR2/C5AR2/CXCL9	28	Mer_Caul vs Tib_Caul
BP	GO:0042330	taxis	28/1936	134/15280	0.208955	1.64919	2.87497	0.00490767	0.111191	0.0998953	SEMA3D/DOCK4/CXCL8/CCL27/CXCL11/CMKLR1/FGF10/VEGFB/CXCL14/SEMA5B/SEMA6A/CCL25/C3AR1/ANXA1/BDKRB2/SEMA6B/SEMA3B/CCL16/SEMA5A/CCL26/SEMA7A/CCR5/LOC101117706/LOC101117971/PTAFR/CXCR2/C5AR2/CXCL9	28	Mer_Caul vs Tib_Caul
BP	GO:1902533	positive regulation of intracellular signal transduction	39/1936	203/15280	0.192118	1.51631	2.82068	0.00492265	0.111191	0.0998953	S100A4/S100A13/ALKAL2/RAPGEF6/THPO/LOC101116303/CD4/IL11/DUSP15/KLHL22/IGF1R/FGF10/NOD2/RICTOR/STK19/CCL25/RASSF2/ERBB2/TRAF3/FASLG/KIT/LAMTOR2/PTPN22/TRAF5/MFAP3/LAMTOR4/ITSN2/CCL16/CD14/F2R/CCL26/FRMD6/STYXL1/SEMA7A/ALKAL1/ROR1/C25H10orf71/AKAP13/GPR55	39	Mer_Caul vs Tib_Caul
BP	GO:0000289	nuclear-transcribed mRNA poly(A) tail shortening	6/1936	14/15280	0.428571	3.38253	3.39701	0.00497564	0.111241	0.0999404	CNOT6L/PAN3/SAMD4A/TNRC6C/SAMD4B/TNRC6A	6	Mer_Caul vs Tib_Caul
BP	GO:2000147	positive regulation of cell motility	18/1936	75/15280	0.24	1.89421	2.9569	0.00503546	0.111441	0.10012	CLEC7A/SEMA3D/CCL27/CMKLR1/FGF10/VEGFB/SEMA5B/SEMA6A/TACR2/ANXA1/SEMA6B/SEMA3B/KIT/NSMF/SEMA5A/SEMA7A/LOC101117706/LOC101117971	18	Mer_Caul vs Tib_Caul
BP	GO:0006091	generation of precursor metabolites and energy	39/1936	204/15280	0.191176	1.50887	2.78701	0.00536125	0.116077	0.104285	NDUFA10/NDUFS4/NDUFA5/LOC101102327/LOC101105179/NDUFB6/NDUFS6/ATP5F1E/PGLS/SLC27A5/SLC25A22/NDUFB9/TALDO1/WDR93/NDUFA7/NDUFV1/LOC101108778/NDUFS8/PGD/NDUFS7/ALDOA/LOC101110664/NDUFB3/LOC114110252/LOC101119721/ANTKMT/LOC101112013/LOC101121420/LOC101117965/ATP5MF/COX5A/TKT/LOC106991840/ENO4/ENO3/LOC105609918/LOC101110066/LOC101113001/SDHA	39	Mer_Caul vs Tib_Caul
BP	GO:0030182	neuron differentiation	61/1936	349/15280	0.174785	1.3795	2.73174	0.00537015	0.116077	0.104285	SEMA3D/PLXNA4/TIAM1/HMCN2/PBX1/PLPPR4/GSK3B/PTPRO/STMN3/SLITRK5/MEGF9/GDPD5/EMB/IGDCC4/DCLK1/LMX1B/EPHA7/STK35/HECW2/WNT6/CAMSAP3/RTN1/SEMA5B/RUNX3/FRYL/BDNF/SEMA6A/CDKL5/PLXNC1/ERBB2/CDK5/SEMA6B/RUNX1/SEMA3B/NCKAP1L/STMN2/SLC4A7/GAS7/CTNND2/DOCK10/PPP1R9A/LAMB3/CYFIP2/TANC2/DTNBP1/SEMA5A/NPTX1/NGF/SLC25A20/LOC101118853/NEDD4/PLP1/SEMA7A/ZNF365/RUNX2/PAK3/TENM3/RAC3/LAMA3/GPRIN3/TPRN	61	Mer_Caul vs Tib_Caul
BP	GO:0006954	inflammatory response	36/1936	185/15280	0.194595	1.53585	2.79299	0.00543642	0.116077	0.104285	CLEC7A/LOC101122319/REL/CXCL8/AOAH/TLR4/CXCL11/CMKLR1/CD96/LTB4R/GSDMC/RARRES2/LBP/CCL25/NR1H3/TNFRSF4/C3AR1/LOC101102413/ANXA1/NLRP3/TLR2/RORA/PTGFR/CCL16/CD14/CCL26/AFAP1L2/NAIP/SEMA7A/AGER/TNFAIP6/CCR5/LOC101117706/LOC101117971/C5AR2/CXCL9	36	Mer_Caul vs Tib_Caul
BP	GO:0006801	superoxide metabolic process	8/1936	23/15280	0.347826	2.74524	3.19037	0.00551374	0.116077	0.104285	SH3PXD2A/PRDX2/NOX5/LOC101106452/NOX4/CYBB/NOXA1/NOXO1	8	Mer_Caul vs Tib_Caul
BP	GO:0030258	lipid modification	21/1936	93/15280	0.225806	1.78219	2.88188	0.0055308	0.116077	0.104285	DGKG/PLPPR4/ABO/PHYH/DGKA/DGKH/DECR1/PTEN/ECHS1/PLPP2/EPHX2/ACAA2/PLPPR3/PLPP3/MBOAT7/ACADS/MTMR7/ABCD1/ACOX2/ACAA1/LOC105606369	21	Mer_Caul vs Tib_Caul
BP	GO:0030335	positive regulation of cell migration	17/1936	70/15280	0.242857	1.91677	2.92819	0.00556281	0.116077	0.104285	CLEC7A/SEMA3D/CCL27/CMKLR1/FGF10/VEGFB/SEMA5B/SEMA6A/ANXA1/SEMA6B/SEMA3B/KIT/NSMF/SEMA5A/SEMA7A/LOC101117706/LOC101117971	17	Mer_Caul vs Tib_Caul
BP	GO:0050793	regulation of developmental process	54/1936	303/15280	0.178218	1.4066	2.72288	0.00568707	0.117551	0.105609	SYK/PDE3A/SEMA3D/PLXNA4/TIAM1/NOTCH2/NOTCH1/ADGRB1/SLITRK5/GDPD5/EZR/CD27/VEGFB/THBS1/HECW2/MYF6/SEMA5B/RUNX3/FLT1/BDNF/SEMA6A/EVI2B/TMEM178A/FAIM/CDKL5/PLXNC1/ANXA1/MAFB/SEMA6B/RUNX1/SEMA3B/PHIP/BRWD3/BGLAP/TNMD/FNDC5/UBASH3B/VASH2/TANC2/PTBP3/SEMA5A/CLSTN3/NGF/NEDD4/PLEKHB1/SEMA7A/RUNX2/ISM1/PAK3/AAMDC/RAC3/LAMA3/MIEF2/ADIRF	54	Mer_Caul vs Tib_Caul
BP	GO:0040017	positive regulation of locomotion	18/1936	76/15280	0.236842	1.86929	2.89368	0.00583477	0.117895	0.105919	CLEC7A/SEMA3D/CCL27/CMKLR1/FGF10/VEGFB/SEMA5B/SEMA6A/TACR2/ANXA1/SEMA6B/SEMA3B/KIT/NSMF/SEMA5A/SEMA7A/LOC101117706/LOC101117971	18	Mer_Caul vs Tib_Caul
BP	GO:1901617	organic hydroxy compound biosynthetic process	18/1936	76/15280	0.236842	1.86929	2.89368	0.00583477	0.117895	0.105919	ISYNA1/ASAH2/SPR/FDFT1/DDC/CH25H/PCBD2/SLC27A5/ITPKA/PCBD1/TM7SF2/LBR/LOC114109131/INSIG1/MVK/LOC101119648/IPMK/ASIP	18	Mer_Caul vs Tib_Caul
BP	GO:0048699	generation of neurons	63/1936	364/15280	0.173077	1.36602	2.69207	0.00590066	0.117895	0.105919	SEMA3D/PLXNA4/TIAM1/HMCN2/PBX1/PLPPR4/GSK3B/PTPRO/STMN3/SLITRK5/MEGF9/GDPD5/EMB/IGDCC4/DCLK1/LMX1B/RELN/EPHA7/STK35/HECW2/WNT6/CAMSAP3/RTN1/SEMA5B/RUNX3/FRYL/BDNF/SEMA6A/CDKL5/PLXNC1/ERBB2/CDK5/SEMA6B/RUNX1/SEMA3B/NCKAP1L/STMN2/SLC4A7/GAS7/CTNND2/DOCK10/PPP1R9A/NSMF/LAMB3/CYFIP2/TANC2/DTNBP1/SEMA5A/NPTX1/NGF/SLC25A20/LOC101118853/NEDD4/PLP1/SEMA7A/ZNF365/RUNX2/PAK3/TENM3/RAC3/LAMA3/GPRIN3/TPRN	63	Mer_Caul vs Tib_Caul
BP	GO:0007409	axonogenesis	29/1936	142/15280	0.204225	1.61186	2.7901	0.00595497	0.117895	0.105919	SEMA3D/PLXNA4/TIAM1/HMCN2/PLPPR4/PTPRO/SLITRK5/MEGF9/EMB/IGDCC4/EPHA7/STK35/SEMA5B/BDNF/SEMA6A/CDKL5/PLXNC1/CDK5/SEMA6B/SEMA3B/LAMB3/CYFIP2/SEMA5A/NPTX1/NGF/SEMA7A/PAK3/RAC3/LAMA3	29	Mer_Caul vs Tib_Caul
BP	GO:0048588	developmental cell growth	11/1936	38/15280	0.289474	2.28469	3.02013	0.0060266	0.117895	0.105919	SEMA3D/STK35/SEMA5B/BDNF/SEMA6A/CDKL5/SEMA6B/SEMA3B/SEMA5A/NGF/SEMA7A	11	Mer_Caul vs Tib_Caul
BP	GO:0060560	developmental growth involved in morphogenesis	11/1936	38/15280	0.289474	2.28469	3.02013	0.0060266	0.117895	0.105919	SEMA3D/STK35/SEMA5B/BDNF/SEMA6A/CDKL5/SEMA6B/SEMA3B/SEMA5A/NGF/SEMA7A	11	Mer_Caul vs Tib_Caul
BP	GO:0045088	regulation of innate immune response	16/1936	65/15280	0.246154	1.94278	2.90128	0.0061271	0.118728	0.106667	LOC101102227/TLR4/LOC114113672/LOC114113675/LOC101104216/LOC101123288/NFKBIL1/PTPN22/SEC14L1/TLR2/CD226/CD14/VSIG4/OTUD4/TLR8/LOC105613002	16	Mer_Caul vs Tib_Caul
BP	GO:0033108	mitochondrial respiratory chain complex assembly	14/1936	54/15280	0.259259	2.04622	2.93349	0.00617755	0.118728	0.106667	LOC101117181/LOC101107153/LOC101113488/LOC101122597/NDUFS8/NDUFS7/NDUFB3/LOC101118647/LOC101120042/LOC101112013/NDUFA11/SDHAF3/LOC101119459/NDUFAF8	14	Mer_Caul vs Tib_Caul
BP	GO:0061564	axon development	30/1936	149/15280	0.201342	1.58911	2.75239	0.00643958	0.121743	0.109376	SEMA3D/PLXNA4/TIAM1/HMCN2/PLPPR4/PTPRO/SLITRK5/MEGF9/EMB/IGDCC4/EPHA7/STK35/SEMA5B/BDNF/SEMA6A/CDKL5/PLXNC1/CDK5/SEMA6B/SEMA3B/LAMB3/CYFIP2/SEMA5A/NPTX1/NGF/PLP1/SEMA7A/PAK3/RAC3/LAMA3	30	Mer_Caul vs Tib_Caul
BP	GO:0071495	cellular response to endogenous stimulus	48/1936	265/15280	0.181132	1.4296	2.68706	0.00644842	0.121743	0.109376	ERFE/RXRG/GSK3B/FSTL1/SLC39A5/FST/BMP2/GDF6/FOXO1/DUSP15/FGF10/SMAD9/BMPR2/VEGFB/PID1/MTCL2/LOC101118856/SMAD3/NCOA2/ABHD2/BDNF/LPIN1/ANXA1/SMURF2/FGF11/BGLAP/SLC2A4/FGF18/LOC101121655/WFIKKN1/NR1D2/LOC114109131/STXBP4/NCOA1/ACVR1/IRS1/FSTL4/GDF1/NCOA3/INSIG1/NGF/LOC101106554/BMPR1A/TMEM100/GREM1/ASIP/NBL1/FGF2	48	Mer_Caul vs Tib_Caul
BP	GO:0080134	regulation of response to stress	35/1936	181/15280	0.19337	1.52619	2.71245	0.0067051	0.121743	0.109376	LOC101102227/CLEC7A/LOC101122319/AOAH/TLR4/LOC114113672/LOC114113675/LOC101104216/LOC101123288/CPB2/FANCB/EYA1/NR1H3/ANXA1/TRAF3/NFKBIL1/PTPN22/SEC14L1/NLRP3/TLR2/RORA/LOC114109131/CD226/UBR5/INSIG1/CD14/F2R/VSIG4/SEMA7A/AGER/ZNF365/TNFAIP6/OTUD4/TLR8/LOC105613002	35	Mer_Caul vs Tib_Caul
BP	GO:0045595	regulation of cell differentiation	32/1936	162/15280	0.197531	1.55902	2.72457	0.00672324	0.121743	0.109376	SYK/PDE3A/SEMA3D/PLXNA4/TIAM1/GDPD5/CD27/MYF6/SEMA5B/RUNX3/BDNF/SEMA6A/EVI2B/TMEM178A/FAIM/CDKL5/PLXNC1/ANXA1/MAFB/SEMA6B/RUNX1/SEMA3B/FNDC5/UBASH3B/PTBP3/SEMA5A/NGF/PLEKHB1/SEMA7A/RUNX2/AAMDC/ADIRF	32	Mer_Caul vs Tib_Caul
BP	GO:0010563	negative regulation of phosphorus metabolic process	15/1936	60/15280	0.25	1.97314	2.87674	0.0067234	0.121743	0.109376	PTPRO/CBLB/IRAK3/DUSP10/PTPRC/CBL/PPM1E/PPP1R35/UBASH3B/DTNBP1/ZFYVE28/KLHL31/INCA1/HEXIM2/PPM1F	15	Mer_Caul vs Tib_Caul
BP	GO:0045089	positive regulation of innate immune response	15/1936	60/15280	0.25	1.97314	2.87674	0.0067234	0.121743	0.109376	LOC101102227/TLR4/LOC114113672/LOC114113675/LOC101104216/LOC101123288/NFKBIL1/PTPN22/SEC14L1/TLR2/CD226/CD14/OTUD4/TLR8/LOC105613002	15	Mer_Caul vs Tib_Caul
BP	GO:0045936	negative regulation of phosphate metabolic process	15/1936	60/15280	0.25	1.97314	2.87674	0.0067234	0.121743	0.109376	PTPRO/CBLB/IRAK3/DUSP10/PTPRC/CBL/PPM1E/PPP1R35/UBASH3B/DTNBP1/ZFYVE28/KLHL31/INCA1/HEXIM2/PPM1F	15	Mer_Caul vs Tib_Caul
BP	GO:0030029	actin filament-based process	60/1936	346/15280	0.17341	1.36865	2.64195	0.00679506	0.122033	0.109636	PLEK/ECT2/THSD7A/SCIN/JMY/WASL/GAS2L3/FMN1/FLNC/PDE4D/TNNT3/SCN2B/LCP1/SPTBN2/EPB41L2/PHACTR3/FLNB/MTSS1/PHACTR2/SYNPO2/MYO5B/SHROOM4/WASHC1/ANXA1/CNN2/SPTBN4/DOCK2/EPB41L3/LOC114110488/SSH2/ARHGEF19/NCKAP1L/IQGAP1/CIT/IQGAP3/ELMO3/INF2/GAS7/FHOD3/CDC42BPA/FHOD1/MYO1E/PPP1R9A/GAS2L2/CYFIP2/IQGAP2/DPYSL3/KASH5/DMTN/BAIAP2L1/NEBL/ALKBH4/AMOT/PAK3/KANK4/RAC3/VILL/RHPN1/TMOD3/SCN3B	60	Mer_Caul vs Tib_Caul
BP	GO:0040011	locomotion	44/1936	240/15280	0.183333	1.44697	2.65838	0.00711053	0.12666	0.113793	CLEC7A/SEMA3D/PLXNA4/SINHCAF/DOCK4/CXCL8/CCL27/CXCL11/CMKLR1/FGF10/VEGFB/SRGAP1/CXCL14/SEMA5B/SEMA6A/CCL25/TACR2/C3AR1/PLXNC1/ANXA1/BDKRB2/SEMA6B/SEMA3B/FGF11/LOC114110488/KIT/FGF18/DOCK10/NSMF/CCL16/SEMA5A/CCL26/SEMA7A/AMOT/CCR5/LAMA3/CHRM1/LOC101117706/LOC101117971/PTAFR/CXCR2/FGF2/C5AR2/CXCL9	44	Mer_Caul vs Tib_Caul
BP	GO:0060284	regulation of cell development	22/1936	101/15280	0.217822	1.71917	2.76203	0.00716985	0.126687	0.113817	SYK/PDE3A/SEMA3D/PLXNA4/TIAM1/CD27/SEMA5B/BDNF/SEMA6A/EVI2B/TMEM178A/FAIM/CDKL5/PLXNC1/ANXA1/MAFB/SEMA6B/SEMA3B/UBASH3B/SEMA5A/NGF/SEMA7A	22	Mer_Caul vs Tib_Caul
BP	GO:0009719	response to endogenous stimulus	50/1936	280/15280	0.178571	1.40939	2.63344	0.00728994	0.127778	0.114797	ERFE/RXRG/GSK3B/FSTL1/SLC39A5/FST/BMP2/GDF6/FOXO1/DUSP15/FGF10/SMAD9/BMPR2/VEGFB/PID1/MTCL2/LOC101118856/SMAD3/NCOA2/ABHD2/BDNF/LPIN1/ANXA1/SMURF2/FGF11/BGLAP/SLC2A4/FGF18/LOC101121655/WFIKKN1/NR1D2/LOC114109131/STXBP4/NCOA1/ACVR1/IRS1/FSTL4/GDF1/NCOA3/INSIG1/NGF/LOC101106554/BMPR1A/TMEM100/GREM1/LOC101102411/ASIP/NBL1/FGF2/PAQR8	50	Mer_Caul vs Tib_Caul
BP	GO:1901616	organic hydroxy compound catabolic process	6/1936	15/15280	0.4	3.15702	3.18353	0.00741382	0.128918	0.115822	MIOX/TKFC/LOC101117622/TOMT/LDHD/FAH	6	Mer_Caul vs Tib_Caul
BP	GO:0009611	response to wounding	17/1936	72/15280	0.236111	1.86352	2.79744	0.00749491	0.129302	0.116166	SYK/CLEC7A/FGFR1OP2/P2RY12/FGF10/CPB2/EVPL/ANXA1/MPIG6B/MYOF/ADRA2A/FER1L5/HGFAC/UBASH3B/DST/F2R/F13A1	17	Mer_Caul vs Tib_Caul
BP	GO:0071526	semaphorin-plexin signaling pathway	9/1936	29/15280	0.310345	2.44942	2.97577	0.00769631	0.130009	0.116802	SEMA3D/PLXNA4/SEMA5B/SEMA6A/PLXNC1/SEMA6B/SEMA3B/SEMA5A/SEMA7A	9	Mer_Caul vs Tib_Caul
BP	GO:0043171	peptide catabolic process	5/1936	11/15280	0.454545	3.58753	3.26989	0.00774707	0.130009	0.116802	TRHDE/ERAP1/ERAP2/LNPEP/ENPEP	5	Mer_Caul vs Tib_Caul
BP	GO:0097191	extrinsic apoptotic signaling pathway	13/1936	50/15280	0.26	2.05207	2.83815	0.00796883	0.130009	0.116802	BOK/GSK3B/CASP8AP2/EYA1/FAIM/FASLG/CFLAR/CASP8/NOL3/SIVA1/BCL2A1/LOC105605978/G0S2	13	Mer_Caul vs Tib_Caul
BP	GO:0090407	organophosphate biosynthetic process	51/1936	288/15280	0.177083	1.39764	2.59487	0.00797991	0.130009	0.116802	SELENOI/PIK3C2G/AGPAT2/ETNK2/ISYNA1/ATP5PF/TTC7A/IMPDH1/PIK3C2A/KYNU/ADCY7/FLAD1/DUT/SGMS1/GK5/DPM3/LOC101108520/SOCS3/PIK3CA/ATP5F1E/ITPKA/PIK3CG/NAPRT/ATP5ME/NME9/SOCS2/MVD/ACSS2/ATP5F1D/AK1/PTDSS2/GUCA1A/CKB/HYCC2/ADSS1/SOCS7/PPAT/ANTKMT/ADCY3/MBOAT7/ATP5MF/PPCDC/PCYT1B/TKT/PMM1/IDO1/PRPS2/PEMT/NME3/PIGA/IPMK	51	Mer_Caul vs Tib_Caul
BP	GO:1901615	organic hydroxy compound metabolic process	32/1936	164/15280	0.195122	1.54001	2.64828	0.00808078	0.130009	0.116802	ISYNA1/NAPEPLD/ASAH2/LOC101110922/GK5/SPR/FDFT1/LOC101118856/MIOX/DDC/CH25H/PCBD2/SLC27A5/ITPKA/TKFC/PCBD1/TTC39B/LOC101117622/TM7SF2/DEGS2/TOMT/LBR/LDHD/LOC114109131/INSIG1/FAH/MVK/LOC101119648/HAGHL/IPMK/ASIP/LOC101109377	32	Mer_Caul vs Tib_Caul
BP	GO:0042060	wound healing	16/1936	67/15280	0.238806	1.88479	2.76457	0.00832541	0.130009	0.116802	SYK/CLEC7A/P2RY12/FGF10/CPB2/EVPL/ANXA1/MPIG6B/MYOF/ADRA2A/FER1L5/HGFAC/UBASH3B/DST/F2R/F13A1	16	Mer_Caul vs Tib_Caul
BP	GO:0007229	integrin-mediated signaling pathway	12/1936	45/15280	0.266667	2.10468	2.8267	0.00857731	0.130009	0.116802	ITGA1/FYB1/ITGA11/MPIG6B/ITGA4/ITGAL/ITGB3/SEMA7A/ITGAM/ITGAD/ITGA9/PRAM1	12	Mer_Caul vs Tib_Caul
BP	GO:0048870	cell motility	65/1936	384/15280	0.169271	1.33598	2.53981	0.0086163	0.130009	0.116802	CLEC7A/DRC1/SEMA3D/PLXNA4/PIK3C2G/SINHCAF/DOCK4/CXCL8/CCL27/CXCL11/CMKLR1/FGF10/DCLK1/PIK3C2A/RELN/VEGFB/CFAP46/PTEN/CATSPER4/CATSPERZ/SELL/SELE/SRGAP1/CATSPER2/CXCL14/SEMA5B/PIK3CA/FLT1/RHOD/SEMA6A/PIK3CG/CCL25/TACR2/PLXNC1/ANXA1/BDKRB2/SEMA6B/SEMA3B/DOCK2/FGF11/SPEM1/LOC114110488/KIT/CASS4/NCKAP1L/FGF18/SDC1/ELMO3/DOCK10/GPC4/NSMF/CCL16/SEMA5A/DNAAF6/ITGB3/CCL26/NEDD9/SEMA7A/AMOT/LAMA3/LOC10111…	65	Mer_Caul vs Tib_Caul
BP	GO:0002831	regulation of response to biotic stimulus	17/1936	73/15280	0.232877	1.83799	2.73362	0.00864555	0.130009	0.116802	LOC101102227/TLR4/LOC114113672/LOC114113675/LOC101104216/LOC101123288/TRAF3/NFKBIL1/PTPN22/SEC14L1/TLR2/CD226/CD14/VSIG4/OTUD4/TLR8/LOC105613002	17	Mer_Caul vs Tib_Caul
BP	GO:0046486	glycerolipid metabolic process	35/1936	184/15280	0.190217	1.5013	2.60576	0.00868052	0.130009	0.116802	SELENOI/DGKG/PIK3C2G/AGPAT2/ETNK2/TTC7A/NAPEPLD/DGKA/DGKH/PIK3C2A/PTEN/GK5/DPM3/PGAP1/SOCS3/PIK3CA/ABHD2/SLC27A5/PIK3CG/PNPLA2/SOCS2/LPIN1/GPAT3/GDPD3/PTDSS2/HYCC2/PIKFYVE/SOCS7/MBOAT7/MTMR7/PCYT1B/GPAT4/PEMT/PIGA/PNPLA3	35	Mer_Caul vs Tib_Caul
BP	GO:0009605	response to external stimulus	78/1936	474/15280	0.164557	1.29878	2.51694	0.00877039	0.130009	0.116802	LOC101102227/SYK/CLEC7A/LOC101122319/SEMA3D/PTX3/PER2/ANKRD17/DOCK4/REL/CXCL8/RNASEL/AOAH/NLRC4/TLR4/CCL27/CXCL11/LOC114113672/LOC114113675/LOC101104216/LOC101123288/LOC101105017/CMKLR1/FGF10/NOD2/VEGFB/LOC101103547/CPB2/CD86/CXCL14/SEMA5B/GSDMC/FBXL21P/LBP/SEMA6A/BST-2B/CCL25/NR1H3/C3AR1/USP53/ANXA1/BDKRB2/RNASE6/TRAF3/SEMA6B/SEMA3B/WFDC3/NFKBIL1/PTPN22/SEC14L1/LOC114110140/NLRP3/TLR2/RORA/CD226…	78	Mer_Caul vs Tib_Caul
BP	GO:0022008	neurogenesis	68/1936	405/15280	0.167901	1.32517	2.5262	0.00882359	0.130009	0.116802	SEMA3D/LPAR1/PLXNA4/TIAM1/HMCN2/PBX1/PLPPR4/GSK3B/PTPRO/STMN3/SLITRK5/NAV3/MEGF9/GDPD5/EMB/IGDCC4/DCLK1/LMX1B/RELN/EPHA7/STK35/HECW2/WNT6/CAMSAP3/RTN1/SEMA5B/RUNX3/ADGRG6/FRYL/BDNF/SEMA6A/FAIM/CDKL5/PLXNC1/ERBB2/ANXA1/CDK5/SEMA6B/RUNX1/SEMA3B/NCKAP1L/STMN2/SLC4A7/GAS7/CTNND2/DOCK10/PPP1R9A/NSMF/LAMB3/CYFIP2/TANC2/DTNBP1/SEMA5A/NPTX1/NGF/SLC25A20/LOC101118853/NEDD4/PLP1/SEMA7A/ZNF365/RUNX2/PAK3/TE…	68	Mer_Caul vs Tib_Caul
BP	GO:0043549	regulation of kinase activity	32/1936	165/15280	0.193939	1.53068	2.61052	0.00884024	0.130009	0.116802	DDR2/PTPRO/CBLB/PRRC1/CDKN2C/IGF1R/IRAK3/LOC101107164/FLT4/FLT1/DUSP10/CLSPN/PTPRC/RASSF2/ERBB2/CBL/PDGFRA/KIT/PPM1E/CCNYL1/CCND1/UBASH3B/HBEGF/DTNBP1/ERBB4/ZFYVE28/CCNJ/INCA1/HEXIM2/ROR1/PPM1F/STYK1	32	Mer_Caul vs Tib_Caul
BP	GO:0002228	natural killer cell mediated immunity	7/1936	20/15280	0.35	2.7624	3.00399	0.00895999	0.130009	0.116802	LOC101102227/LOC114113672/LOC114113675/LOC101104216/LOC101123288/CD226/LOC105613002	7	Mer_Caul vs Tib_Caul
BP	GO:0002715	regulation of natural killer cell mediated immunity	7/1936	20/15280	0.35	2.7624	3.00399	0.00895999	0.130009	0.116802	LOC101102227/LOC114113672/LOC114113675/LOC101104216/LOC101123288/CD226/LOC105613002	7	Mer_Caul vs Tib_Caul
BP	GO:0002717	positive regulation of natural killer cell mediated immunity	7/1936	20/15280	0.35	2.7624	3.00399	0.00895999	0.130009	0.116802	LOC101102227/LOC114113672/LOC114113675/LOC101104216/LOC101123288/CD226/LOC105613002	7	Mer_Caul vs Tib_Caul
BP	GO:0042267	natural killer cell mediated cytotoxicity	7/1936	20/15280	0.35	2.7624	3.00399	0.00895999	0.130009	0.116802	LOC101102227/LOC114113672/LOC114113675/LOC101104216/LOC101123288/CD226/LOC105613002	7	Mer_Caul vs Tib_Caul
BP	GO:0042269	regulation of natural killer cell mediated cytotoxicity	7/1936	20/15280	0.35	2.7624	3.00399	0.00895999	0.130009	0.116802	LOC101102227/LOC114113672/LOC114113675/LOC101104216/LOC101123288/CD226/LOC105613002	7	Mer_Caul vs Tib_Caul
BP	GO:0045954	positive regulation of natural killer cell mediated cytotoxicity	7/1936	20/15280	0.35	2.7624	3.00399	0.00895999	0.130009	0.116802	LOC101102227/LOC114113672/LOC114113675/LOC101104216/LOC101123288/CD226/LOC105613002	7	Mer_Caul vs Tib_Caul
BP	GO:0048841	regulation of axon extension involved in axon guidance	7/1936	20/15280	0.35	2.7624	3.00399	0.00895999	0.130009	0.116802	SEMA3D/SEMA5B/SEMA6A/SEMA6B/SEMA3B/SEMA5A/SEMA7A	7	Mer_Caul vs Tib_Caul
BP	GO:0048843	negative regulation of axon extension involved in axon guidance	7/1936	20/15280	0.35	2.7624	3.00399	0.00895999	0.130009	0.116802	SEMA3D/SEMA5B/SEMA6A/SEMA6B/SEMA3B/SEMA5A/SEMA7A	7	Mer_Caul vs Tib_Caul
BP	GO:0048846	axon extension involved in axon guidance	7/1936	20/15280	0.35	2.7624	3.00399	0.00895999	0.130009	0.116802	SEMA3D/SEMA5B/SEMA6A/SEMA6B/SEMA3B/SEMA5A/SEMA7A	7	Mer_Caul vs Tib_Caul
BP	GO:0050922	negative regulation of chemotaxis	7/1936	20/15280	0.35	2.7624	3.00399	0.00895999	0.130009	0.116802	SEMA3D/SEMA5B/SEMA6A/SEMA6B/SEMA3B/SEMA5A/SEMA7A	7	Mer_Caul vs Tib_Caul
BP	GO:1902284	neuron projection extension involved in neuron projection guidance	7/1936	20/15280	0.35	2.7624	3.00399	0.00895999	0.130009	0.116802	SEMA3D/SEMA5B/SEMA6A/SEMA6B/SEMA3B/SEMA5A/SEMA7A	7	Mer_Caul vs Tib_Caul
BP	GO:0120036	plasma membrane bounded cell projection organization	77/1936	468/15280	0.16453	1.29856	2.49867	0.00920453	0.132116	0.118695	IFT27/DRC1/SEMA3D/PTPDC1/PIERCE1/PLXNA4/TIAM1/HMCN2/PLPPR4/GSK3B/CDC14A/PTPRO/IFT56/STMN3/SLITRK5/MEGF9/EMB/IGDCC4/DCLK1/ARL3/CFAP46/EPHA7/STK35/HECW2/CAMSAP3/ODAD3/SEMA5B/LRRC61/FRYL/BDNF/SEMA6A/ABLIM2/CDKL5/EPS8L2/PLXNC1/ZMYND10/CDK5/SEMA6B/SEMA3B/ODAD1/NCKAP1L/STMN2/LRP12/IFT52/TTC21A/B9D2/TTBK2/GAS7/CTNND2/DOCK10/PPP1R9A/LAMB3/TBC1D32/CYFIP2/TANC2/DTNBP1/SEMA5A/NPTX1/DNAAF6/DMTN/NGF/SLC25A20/…	77	Mer_Caul vs Tib_Caul
BP	GO:0051251	positive regulation of lymphocyte activation	15/1936	62/15280	0.241935	1.90949	2.73321	0.00922581	0.132116	0.118695	SYK/CLEC7A/BST1/CD27/CD86/ANXA1/PTPN22/SASH3/B2M/LOC101120392/LOC101109747/LOC101118514/TNFRSF13C/LOC114115250/LOC105614340	15	Mer_Caul vs Tib_Caul
BP	GO:0044282	small molecule catabolic process	30/1936	153/15280	0.196078	1.54756	2.59274	0.00942253	0.134057	0.120438	FAAH/LOC101103602/PHYH/NPL/IDNK/GSTZ1/DECR1/KYNU/MAPDA/MIOX/ECHS1/ALDH4A1/LOC101113775/ABHD2/ACAA2/LPIN1/TKFC/PGD/ARG1/LOC101117622/LDHD/UROC1/ACADS/FAH/ABCD1/IDO1/ACOX2/ADA2/ACAA1/HAGHL	30	Mer_Caul vs Tib_Caul
BP	GO:0070887	cellular response to chemical stimulus	64/1936	379/15280	0.168865	1.33278	2.49878	0.00957024	0.134514	0.120849	LOC114114086/ERFE/RXRG/GSK3B/DOCK4/CXCL8/FOXO1/GNAQ/CCL27/CXCL11/RAP1B/CMKLR1/TXNRD2/VEGFB/PID1/MTCL2/PRDX5/CD86/SYT9/LOC101118856/NCOA2/SYT8/CXCL14/ABHD2/LBP/CCL25/HIF1A/PRDX2/LPIN1/ANXA1/BDKRB2/LOC114108595/LAMTOR2/LOC101122545/BGLAP/FFAR3/FFAR2/SLC2A4/LOC101121655/LAMTOR4/NR1D2/LOC101107486/LOC114109131/GSTA1-1/GSTA1/STXBP4/NCOA1/LOC101107232/IRS1/CCL16/NCOA3/INSIG1/CD14/CCL26/ACAA1/CHRM1/LOC1…	64	Mer_Caul vs Tib_Caul
BP	GO:0071772	response to BMP	16/1936	68/15280	0.235294	1.85707	2.69797	0.00963885	0.134514	0.120849	FSTL1/SLC39A5/FST/BMP2/GDF6/SMAD9/BMPR2/SMAD3/SMURF2/ACVR1/FSTL4/GDF1/BMPR1A/TMEM100/GREM1/NBL1	16	Mer_Caul vs Tib_Caul
BP	GO:0071773	cellular response to BMP stimulus	16/1936	68/15280	0.235294	1.85707	2.69797	0.00963885	0.134514	0.120849	FSTL1/SLC39A5/FST/BMP2/GDF6/SMAD9/BMPR2/SMAD3/SMURF2/ACVR1/FSTL4/GDF1/BMPR1A/TMEM100/GREM1/NBL1	16	Mer_Caul vs Tib_Caul
BP	GO:0030334	regulation of cell migration	28/1936	141/15280	0.198582	1.56732	2.57777	0.00999223	0.138563	0.124487	CLEC7A/SEMA3D/PLXNA4/SINHCAF/CCL27/CMKLR1/FGF10/VEGFB/SRGAP1/SEMA5B/SEMA6A/PLXNC1/ANXA1/SEMA6B/SEMA3B/FGF11/LOC114110488/KIT/FGF18/DOCK10/NSMF/SEMA5A/SEMA7A/AMOT/LAMA3/LOC101117706/LOC101117971/FGF2	28	Mer_Caul vs Tib_Caul
BP	GO:0009062	fatty acid catabolic process	12/1936	46/15280	0.26087	2.05893	2.73966	0.0102982	0.141363	0.127002	FAAH/LOC101103602/PHYH/DECR1/ECHS1/ABHD2/ACAA2/LPIN1/ACADS/ABCD1/ACOX2/ACAA1	12	Mer_Caul vs Tib_Caul
BP	GO:0040012	regulation of locomotion	30/1936	154/15280	0.194805	1.53751	2.55355	0.0103232	0.141363	0.127002	CLEC7A/SEMA3D/PLXNA4/SINHCAF/CCL27/CMKLR1/FGF10/VEGFB/SRGAP1/SEMA5B/SEMA6A/TACR2/PLXNC1/ANXA1/SEMA6B/SEMA3B/FGF11/LOC114110488/KIT/FGF18/DOCK10/NSMF/SEMA5A/SEMA7A/AMOT/LAMA3/CHRM1/LOC101117706/LOC101117971/FGF2	30	Mer_Caul vs Tib_Caul
BP	GO:0030036	actin cytoskeleton organization	57/1936	333/15280	0.171171	1.35098	2.46651	0.0106257	0.144602	0.129912	PLEK/ECT2/THSD7A/SCIN/JMY/WASL/GAS2L3/FMN1/FLNC/TNNT3/LCP1/SPTBN2/EPB41L2/PHACTR3/FLNB/MTSS1/PHACTR2/SYNPO2/MYO5B/SHROOM4/WASHC1/ANXA1/CNN2/SPTBN4/DOCK2/EPB41L3/LOC114110488/SSH2/ARHGEF19/NCKAP1L/IQGAP1/CIT/IQGAP3/ELMO3/INF2/GAS7/FHOD3/CDC42BPA/FHOD1/MYO1E/PPP1R9A/GAS2L2/CYFIP2/IQGAP2/DPYSL3/KASH5/DMTN/BAIAP2L1/NEBL/ALKBH4/AMOT/PAK3/KANK4/RAC3/VILL/RHPN1/TMOD3	57	Mer_Caul vs Tib_Caul
BP	GO:0051128	regulation of cellular component organization	73/1936	444/15280	0.164414	1.29765	2.42436	0.0111702	0.150963	0.135627	CLEC7A/ECT2/SEMA3D/PLXNA4/TIAM1/SCIN/GSK3B/LOC101120997/STMN3/SLITRK5/CKAP2/STXBP6/EZR/DAB2/HECW2/CAMSAP3/BUB1B/SEMA5B/BDNF/PACSIN3/SEMA6A/CENPV/TEN1/STON2/MTSS1/SYNPO2/CDKL5/EPS8L2/PLXNC1/ANXA1/SEMA6B/SEMA3B/LOC114110488/TPPP2/SSH2/ARHGEF19/CLEC16A/STMN2/FER1L5/IQGAP1/IQGAP3/NOL3/TANC1/TASOR/GAS2L2/HBEGF/CYFIP2/TANC2/IQGAP2/SEMA5A/CLSTN3/NGF/SLC25A20/CEP131/BAIAP2L1/NEDD4/STYXL1/SEMA7A/C22H10orf…	73	Mer_Caul vs Tib_Caul
BP	GO:0043087	regulation of GTPase activity	30/1936	155/15280	0.193548	1.52759	2.51463	0.011293	0.150963	0.135627	ARHGAP29/ECT2/PLXNA4/TIAM1/MYO9A/RALGAPA2/TRAPPC6A/RALGPS1/RASGRP1/RGL3/RAPGEFL1/RASGEF1B/RAB3GAP2/ASAP1/NF1/RALGAPB/CCL25/SOS1/PLXNC1/ARHGEF19/IQGAP1/IQGAP3/RASAL2/DOCK10/RALGPS2/DOCK9/CCL16/IQGAP2/CCL26/ARHGAP22	30	Mer_Caul vs Tib_Caul
BP	GO:0002696	positive regulation of leukocyte activation	17/1936	75/15280	0.226667	1.78898	2.60892	0.0113688	0.150963	0.135627	SYK/CLEC7A/BST1/CD27/CD86/LBP/ANXA1/PTPN22/SASH3/B2M/CD226/LOC101120392/LOC101109747/LOC101118514/TNFRSF13C/LOC114115250/LOC105614340	17	Mer_Caul vs Tib_Caul
BP	GO:0050867	positive regulation of cell activation	17/1936	75/15280	0.226667	1.78898	2.60892	0.0113688	0.150963	0.135627	SYK/CLEC7A/BST1/CD27/CD86/LBP/ANXA1/PTPN22/SASH3/B2M/CD226/LOC101120392/LOC101109747/LOC101118514/TNFRSF13C/LOC114115250/LOC105614340	17	Mer_Caul vs Tib_Caul
BP	GO:0048638	regulation of developmental growth	10/1936	36/15280	0.277778	2.19238	2.72818	0.0117703	0.152985	0.137444	SEMA3D/SEMA5B/BDNF/SEMA6A/CDKL5/SEMA6B/SEMA3B/SEMA5A/NGF/SEMA7A	10	Mer_Caul vs Tib_Caul
BP	GO:0046928	regulation of neurotransmitter secretion	5/1936	12/15280	0.416667	3.28857	3.02079	0.0119111	0.152985	0.137444	RAP1B/MCTP1/DTNBP1/LOC114113232/CPLX1	5	Mer_Caul vs Tib_Caul
BP	GO:0051588	regulation of neurotransmitter transport	5/1936	12/15280	0.416667	3.28857	3.02079	0.0119111	0.152985	0.137444	RAP1B/MCTP1/DTNBP1/LOC114113232/CPLX1	5	Mer_Caul vs Tib_Caul
BP	GO:0030517	negative regulation of axon extension	7/1936	21/15280	0.333333	2.63085	2.84852	0.0119969	0.152985	0.137444	SEMA3D/SEMA5B/SEMA6A/SEMA6B/SEMA3B/SEMA5A/SEMA7A	7	Mer_Caul vs Tib_Caul
BP	GO:0048015	phosphatidylinositol-mediated signaling	7/1936	21/15280	0.333333	2.63085	2.84852	0.0119969	0.152985	0.137444	PIK3C2G/PIK3C2A/PIK3CA/PIK3CG/PLCE1/PLCB1/PLCD1	7	Mer_Caul vs Tib_Caul
BP	GO:0050771	negative regulation of axonogenesis	7/1936	21/15280	0.333333	2.63085	2.84852	0.0119969	0.152985	0.137444	SEMA3D/SEMA5B/SEMA6A/SEMA6B/SEMA3B/SEMA5A/SEMA7A	7	Mer_Caul vs Tib_Caul
BP	GO:0007264	small GTPase-mediated signal transduction	42/1936	234/15280	0.179487	1.41661	2.44618	0.0120098	0.152985	0.137444	RAPGEF6/TIAM1/ARHGAP31/DOCK4/RALGAPA2/RAP1B/RALGPS1/DENND4A/RASGRP1/ARFGEF3/RGL3/RAPGEFL1/RASGEF1B/ARHGAP32/STK19/RHOD/RALGAPB/LOC101114909/EPS8L2/SOS1/DOCK2/PSD3/HRAS/RAB15/SH2D3A/ARHGEF12/PLCE1/ERAS/DOCK10/ITSN2/RALGPS2/DOCK9/RND2/DENND4C/F2R/RAC3/AKAP13/RAB39A/LOC114113232/GPR55/LOC101108789/KRAS	42	Mer_Caul vs Tib_Caul
BP	GO:0048675	axon extension	9/1936	31/15280	0.290323	2.29139	2.74141	0.0122702	0.154695	0.13898	SEMA3D/STK35/SEMA5B/SEMA6A/CDKL5/SEMA6B/SEMA3B/SEMA5A/SEMA7A	9	Mer_Caul vs Tib_Caul
BP	GO:0030030	cell projection organization	77/1936	474/15280	0.162447	1.28213	2.37667	0.0124109	0.154695	0.13898	IFT27/DRC1/SEMA3D/PTPDC1/PIERCE1/PLXNA4/TIAM1/HMCN2/PLPPR4/GSK3B/CDC14A/PTPRO/IFT56/STMN3/SLITRK5/MEGF9/EMB/IGDCC4/DCLK1/ARL3/CFAP46/EPHA7/STK35/HECW2/CAMSAP3/ODAD3/SEMA5B/LRRC61/FRYL/BDNF/SEMA6A/ABLIM2/CDKL5/EPS8L2/PLXNC1/ZMYND10/CDK5/SEMA6B/SEMA3B/ODAD1/NCKAP1L/STMN2/LRP12/IFT52/TTC21A/B9D2/TTBK2/GAS7/CTNND2/DOCK10/PPP1R9A/LAMB3/TBC1D32/CYFIP2/TANC2/DTNBP1/SEMA5A/NPTX1/DNAAF6/DMTN/NGF/SLC25A20/…	77	Mer_Caul vs Tib_Caul
BP	GO:0002833	positive regulation of response to biotic stimulus	15/1936	64/15280	0.234375	1.84982	2.59492	0.0124127	0.154695	0.13898	LOC101102227/TLR4/LOC114113672/LOC114113675/LOC101104216/LOC101123288/NFKBIL1/PTPN22/SEC14L1/TLR2/CD226/CD14/OTUD4/TLR8/LOC105613002	15	Mer_Caul vs Tib_Caul
BP	GO:0030516	regulation of axon extension	8/1936	26/15280	0.307692	2.42848	2.77668	0.0124264	0.154695	0.13898	SEMA3D/SEMA5B/SEMA6A/CDKL5/SEMA6B/SEMA3B/SEMA5A/SEMA7A	8	Mer_Caul vs Tib_Caul
BP	GO:0002694	regulation of leukocyte activation	22/1936	106/15280	0.207547	1.63808	2.51093	0.0126748	0.156512	0.140612	SYK/CLEC7A/LAX1/BST1/CD27/CD86/LBP/ANXA1/PTPN22/CD84/PAG1/SASH3/B2M/CD226/LOC101120392/LOC101109747/LOC101118514/VSIG4/TNFRSF13C/CD19/LOC114115250/LOC105614340	22	Mer_Caul vs Tib_Caul
BP	GO:2000145	regulation of cell motility	29/1936	150/15280	0.193333	1.5259	2.46537	0.0127705	0.156512	0.140612	CLEC7A/SEMA3D/PLXNA4/SINHCAF/CCL27/CMKLR1/FGF10/VEGFB/SRGAP1/SEMA5B/SEMA6A/TACR2/PLXNC1/ANXA1/SEMA6B/SEMA3B/FGF11/LOC114110488/KIT/FGF18/DOCK10/NSMF/SEMA5A/SEMA7A/AMOT/LAMA3/LOC101117706/LOC101117971/FGF2	29	Mer_Caul vs Tib_Caul
BP	GO:0016042	lipid catabolic process	26/1936	131/15280	0.198473	1.56646	2.48012	0.0127982	0.156512	0.140612	FAAH/LOC101103602/PHYH/AOAH/DECR1/ASAH2/PLA2G2C/ECHS1/ABHD2/RARRES2/LOC101116336/PNPLA2/ACAA2/LPIN1/SGPL1/GDPD3/LOC101117622/GLA/BCO2/LOC101116756/ACADS/PLCB1/ABCD1/ACOX2/ACAA1/PNPLA3	26	Mer_Caul vs Tib_Caul
BP	GO:0120035	regulation of plasma membrane bounded cell projection organization	21/1936	100/15280	0.21	1.65744	2.51233	0.0128581	0.156512	0.140612	SEMA3D/PLXNA4/TIAM1/GSK3B/HECW2/SEMA5B/BDNF/SEMA6A/CDKL5/EPS8L2/PLXNC1/SEMA6B/SEMA3B/TANC2/SEMA5A/NGF/SLC25A20/NEDD4/SEMA7A/ZNF365/PAK3	21	Mer_Caul vs Tib_Caul
BP	GO:0032103	positive regulation of response to external stimulus	20/1936	94/15280	0.212766	1.67927	2.51617	0.0129916	0.157263	0.141287	LOC101102227/TLR4/CCL27/LOC114113672/LOC114113675/LOC101104216/LOC101123288/CMKLR1/VEGFB/NFKBIL1/PTPN22/SEC14L1/TLR2/CD226/CD14/OTUD4/TLR8/LOC101117706/LOC101117971/LOC105613002	20	Mer_Caul vs Tib_Caul
BP	GO:0016477	cell migration	55/1936	324/15280	0.169753	1.33979	2.35466	0.0139665	0.168135	0.151055	CLEC7A/SEMA3D/PLXNA4/PIK3C2G/SINHCAF/DOCK4/CXCL8/CCL27/CXCL11/CMKLR1/FGF10/DCLK1/PIK3C2A/RELN/VEGFB/SELL/SELE/SRGAP1/CXCL14/SEMA5B/PIK3CA/FLT1/RHOD/SEMA6A/PIK3CG/CCL25/PLXNC1/ANXA1/BDKRB2/SEMA6B/SEMA3B/DOCK2/FGF11/LOC114110488/KIT/CASS4/NCKAP1L/FGF18/SDC1/DOCK10/GPC4/NSMF/CCL16/SEMA5A/ITGB3/CCL26/NEDD9/SEMA7A/AMOT/LAMA3/LOC101117706/LOC101117971/CXCR2/FGF2/CXCL9	55	Mer_Caul vs Tib_Caul
BP	GO:0001558	regulation of cell growth	10/1936	37/15280	0.27027	2.13312	2.62845	0.0143431	0.17089	0.153529	SEMA3D/SEMA5B/BDNF/SEMA6A/CDKL5/SEMA6B/SEMA3B/SEMA5A/NGF/SEMA7A	10	Mer_Caul vs Tib_Caul
BP	GO:0008654	phospholipid biosynthetic process	21/1936	101/15280	0.207921	1.64103	2.46192	0.0143513	0.17089	0.153529	SELENOI/PIK3C2G/AGPAT2/ETNK2/ISYNA1/TTC7A/PIK3C2A/SGMS1/DPM3/SOCS3/PIK3CA/PIK3CG/SOCS2/MVD/PTDSS2/HYCC2/SOCS7/MBOAT7/PCYT1B/PEMT/PIGA	21	Mer_Caul vs Tib_Caul
BP	GO:0072593	reactive oxygen species metabolic process	12/1936	48/15280	0.25	1.97314	2.57202	0.0145282	0.172061	0.154582	PID1/PRDX5/SH3PXD2A/PRDX2/NOX5/LOC101106452/HBQ1/NOX4/CYBB/GPX1/NOXA1/NOXO1	12	Mer_Caul vs Tib_Caul
BP	GO:0051249	regulation of lymphocyte activation	19/1936	89/15280	0.213483	1.68493	2.46834	0.014693	0.173078	0.155495	SYK/CLEC7A/LAX1/BST1/CD27/CD86/ANXA1/PTPN22/PAG1/SASH3/B2M/LOC101120392/LOC101109747/LOC101118514/VSIG4/TNFRSF13C/CD19/LOC114115250/LOC105614340	19	Mer_Caul vs Tib_Caul
BP	GO:0023057	negative regulation of signaling	44/1936	251/15280	0.175299	1.38356	2.33377	0.0153913	0.176876	0.158907	DUSP2/PDE3A/GSK3B/PTPRO/CBLB/FST/DUSP16/IRAK3/SPRED1/PDE4D/PID1/DAB2/KICS2/EYA1/DUSP10/FAIM/DKK3/SMURF2/CBL/NFKBIL1/PTPN22/SEC14L1/CFLAR/CASP8/NLRP3/WFIKKN1/DLK1/NOL3/DUSP1/UBASH3B/LOC114109131/INSIG1/DKK1/DKKL1/ZFYVE28/TMEM170B/SFRP1/OTUD4/DKK2/NLRC3/GREM1/PHLDA3/NBL1/LOC101116441	44	Mer_Caul vs Tib_Caul
BP	GO:0001578	microtubule bundle formation	13/1936	54/15280	0.240741	1.90006	2.52367	0.0154014	0.176876	0.158907	DRC1/PIERCE1/DCLK1/CFAP46/ODAD3/LRRC61/ZMYND10/ODAD1/TPPP2/NCKAP5/GAS2L2/DNAAF6/TPPP	13	Mer_Caul vs Tib_Caul
BP	GO:0007157	heterophilic cell-cell adhesion via plasma membrane cell adhesion molecules	7/1936	22/15280	0.318182	2.51127	2.70185	0.015711	0.176876	0.158907	SNED1/NOTCH2/DNER/SELL/SELE/CRB1/TENM3	7	Mer_Caul vs Tib_Caul
BP	GO:0050768	negative regulation of neurogenesis	7/1936	22/15280	0.318182	2.51127	2.70185	0.015711	0.176876	0.158907	SEMA3D/SEMA5B/SEMA6A/SEMA6B/SEMA3B/SEMA5A/SEMA7A	7	Mer_Caul vs Tib_Caul
BP	GO:0050772	positive regulation of axonogenesis	7/1936	22/15280	0.318182	2.51127	2.70185	0.015711	0.176876	0.158907	PLXNA4/TIAM1/BDNF/CDKL5/PLXNC1/NGF/SEMA7A	7	Mer_Caul vs Tib_Caul
BP	GO:0051961	negative regulation of nervous system development	7/1936	22/15280	0.318182	2.51127	2.70185	0.015711	0.176876	0.158907	SEMA3D/SEMA5B/SEMA6A/SEMA6B/SEMA3B/SEMA5A/SEMA7A	7	Mer_Caul vs Tib_Caul
BP	GO:0014032	neural crest cell development	8/1936	27/15280	0.296296	2.33854	2.6515	0.015742	0.176876	0.158907	SEMA3D/SEMA5B/SEMA6A/SEMA6B/SEMA3B/SEMA5A/KBTBD8/SEMA7A	8	Mer_Caul vs Tib_Caul
BP	GO:0014033	neural crest cell differentiation	8/1936	27/15280	0.296296	2.33854	2.6515	0.015742	0.176876	0.158907	SEMA3D/SEMA5B/SEMA6A/SEMA6B/SEMA3B/SEMA5A/KBTBD8/SEMA7A	8	Mer_Caul vs Tib_Caul
BP	GO:0048864	stem cell development	8/1936	27/15280	0.296296	2.33854	2.6515	0.015742	0.176876	0.158907	SEMA3D/SEMA5B/SEMA6A/SEMA6B/SEMA3B/SEMA5A/KBTBD8/SEMA7A	8	Mer_Caul vs Tib_Caul
BP	GO:0170041	non-proteinogenic amino acid metabolic process	11/1936	43/15280	0.255814	2.01903	2.54875	0.0159229	0.177995	0.159913	TST/DDAH1/KYNU/CTH/ARG1/GNMT/AZIN2/P4HA1/IDO1/UPB1/DDO	11	Mer_Caul vs Tib_Caul
BP	GO:0009968	negative regulation of signal transduction	43/1936	245/15280	0.17551	1.38523	2.31528	0.0161356	0.179457	0.161226	DUSP2/PDE3A/GSK3B/PTPRO/CBLB/FST/DUSP16/IRAK3/SPRED1/PDE4D/PID1/DAB2/KICS2/EYA1/DUSP10/FAIM/DKK3/SMURF2/CBL/NFKBIL1/PTPN22/SEC14L1/CFLAR/CASP8/NLRP3/WFIKKN1/DLK1/NOL3/DUSP1/UBASH3B/LOC114109131/INSIG1/DKK1/DKKL1/ZFYVE28/TMEM170B/SFRP1/OTUD4/DKK2/NLRC3/GREM1/PHLDA3/NBL1	43	Mer_Caul vs Tib_Caul
BP	GO:0016054	organic acid catabolic process	24/1936	121/15280	0.198347	1.56547	2.3786	0.0164232	0.180821	0.162451	FAAH/LOC101103602/PHYH/NPL/IDNK/GSTZ1/DECR1/KYNU/ECHS1/ALDH4A1/LOC101113775/ABHD2/ACAA2/LPIN1/PGD/ARG1/LDHD/UROC1/ACADS/FAH/ABCD1/IDO1/ACOX2/ACAA1	24	Mer_Caul vs Tib_Caul
BP	GO:0046395	carboxylic acid catabolic process	24/1936	121/15280	0.198347	1.56547	2.3786	0.0164232	0.180821	0.162451	FAAH/LOC101103602/PHYH/NPL/IDNK/GSTZ1/DECR1/KYNU/ECHS1/ALDH4A1/LOC101113775/ABHD2/ACAA2/LPIN1/PGD/ARG1/LDHD/UROC1/ACADS/FAH/ABCD1/IDO1/ACOX2/ACAA1	24	Mer_Caul vs Tib_Caul
BP	GO:0042177	negative regulation of protein catabolic process	5/1936	13/15280	0.384615	3.0356	2.79669	0.0173671	0.190257	0.170929	STYX/N4BP1/TIMP1/AZIN2/TIMP3	5	Mer_Caul vs Tib_Caul
BP	GO:0045017	glycerolipid biosynthetic process	21/1936	103/15280	0.203883	1.60916	2.36274	0.0177467	0.193152	0.17353	SELENOI/PIK3C2G/AGPAT2/ETNK2/TTC7A/PIK3C2A/DPM3/SOCS3/PIK3CA/PIK3CG/SOCS2/LPIN1/GPAT3/PTDSS2/HYCC2/SOCS7/MBOAT7/PCYT1B/GPAT4/PEMT/PIGA	21	Mer_Caul vs Tib_Caul
BP	GO:0070371	ERK1 and ERK2 cascade	13/1936	55/15280	0.236364	1.86551	2.44926	0.0178959	0.193152	0.17353	ALKAL2/RAPGEF6/THPO/CD4/STYX/FGF10/CCL25/PTPN22/MFAP3/CCL16/CCL26/SEMA7A/ALKAL1	13	Mer_Caul vs Tib_Caul
BP	GO:0070372	regulation of ERK1 and ERK2 cascade	13/1936	55/15280	0.236364	1.86551	2.44926	0.0178959	0.193152	0.17353	ALKAL2/RAPGEF6/THPO/CD4/STYX/FGF10/CCL25/PTPN22/MFAP3/CCL16/CCL26/SEMA7A/ALKAL1	13	Mer_Caul vs Tib_Caul
BP	GO:0008284	positive regulation of cell population proliferation	24/1936	122/15280	0.196721	1.55264	2.33429	0.0180643	0.194014	0.174305	SYK/CLEC7A/S100A13/THPO/IL11/FGF10/BST1/PLA2G2C/VEGFB/CD86/ERBB2/ANXA1/FGF11/PTPN22/FGF18/SASH3/HBEGF/ERBB4/FLT3LG/TNFRSF13C/HILPDA/FGF2/LOC114115250/LOC105614340	24	Mer_Caul vs Tib_Caul
BP	GO:0010721	negative regulation of cell development	9/1936	33/15280	0.272727	2.15252	2.52446	0.0186087	0.197921	0.177815	SEMA3D/SEMA5B/SEMA6A/TMEM178A/ANXA1/SEMA6B/SEMA3B/SEMA5A/SEMA7A	9	Mer_Caul vs Tib_Caul
BP	GO:0050852	T cell receptor signaling pathway	9/1936	33/15280	0.272727	2.15252	2.52446	0.0186087	0.197921	0.177815	THEMIS/FYB1/DENND1B/PTPRC/PTPN22/CD226/ITK/PRAM1/LOC101116441	9	Mer_Caul vs Tib_Caul
BP	GO:0030509	BMP signaling pathway	15/1936	67/15280	0.223881	1.76699	2.3965	0.018727	0.198216	0.17808	FSTL1/SLC39A5/FST/BMP2/GDF6/SMAD9/BMPR2/SMAD3/SMURF2/ACVR1/FSTL4/GDF1/BMPR1A/GREM1/NBL1	15	Mer_Caul vs Tib_Caul
BP	GO:0048863	stem cell differentiation	8/1936	28/15280	0.285714	2.25502	2.53176	0.0196523	0.204479	0.183706	SEMA3D/SEMA5B/SEMA6A/SEMA6B/SEMA3B/SEMA5A/KBTBD8/SEMA7A	8	Mer_Caul vs Tib_Caul
BP	GO:0031344	regulation of cell projection organization	21/1936	104/15280	0.201923	1.59369	2.31396	0.0196644	0.204479	0.183706	SEMA3D/PLXNA4/TIAM1/GSK3B/HECW2/SEMA5B/BDNF/SEMA6A/CDKL5/EPS8L2/PLXNC1/SEMA6B/SEMA3B/TANC2/SEMA5A/NGF/SLC25A20/NEDD4/SEMA7A/ZNF365/PAK3	21	Mer_Caul vs Tib_Caul
BP	GO:0070286	axonemal dynein complex assembly	6/1936	18/15280	0.333333	2.63085	2.63696	0.0196919	0.204479	0.183706	DRC1/ODAD3/LRRC61/ZMYND10/ODAD1/DNAAF6	6	Mer_Caul vs Tib_Caul
BP	GO:0051338	regulation of transferase activity	32/1936	175/15280	0.182857	1.44321	2.24609	0.0201672	0.206531	0.18555	DDR2/PTPRO/CBLB/PRRC1/CDKN2C/IGF1R/IRAK3/LOC101107164/FLT4/FLT1/DUSP10/CLSPN/PTPRC/RASSF2/ERBB2/CBL/PDGFRA/KIT/PPM1E/CCNYL1/CCND1/UBASH3B/HBEGF/DTNBP1/ERBB4/ZFYVE28/CCNJ/INCA1/HEXIM2/ROR1/PPM1F/STYK1	32	Mer_Caul vs Tib_Caul
BP	GO:0016126	sterol biosynthetic process	7/1936	23/15280	0.304348	2.40208	2.56307	0.0201723	0.206531	0.18555	FDFT1/CH25H/TM7SF2/LBR/LOC114109131/INSIG1/MVK	7	Mer_Caul vs Tib_Caul
BP	GO:0030308	negative regulation of cell growth	7/1936	23/15280	0.304348	2.40208	2.56307	0.0201723	0.206531	0.18555	SEMA3D/SEMA5B/SEMA6A/SEMA6B/SEMA3B/SEMA5A/SEMA7A	7	Mer_Caul vs Tib_Caul
BP	GO:0006644	phospholipid metabolic process	35/1936	195/15280	0.179487	1.41661	2.23016	0.020429	0.207229	0.186177	SELENOI/PLPPR4/PIK3C2G/AGPAT2/ETNK2/ISYNA1/TTC7A/NAPEPLD/LOC101110948/PIK3C2A/PLA2G2C/SGMS1/PTEN/FDFT1/SMPD3/DPM3/PGAP1/SOCS3/PIK3CA/PLPP2/PIK3CG/PLPPR3/SOCS2/MVD/GDPD3/PTDSS2/HYCC2/PIKFYVE/SOCS7/PLPP3/MBOAT7/MTMR7/PCYT1B/PEMT/PIGA	35	Mer_Caul vs Tib_Caul
BP	GO:0009967	positive regulation of signal transduction	47/1936	276/15280	0.17029	1.34402	2.19683	0.020626	0.207229	0.186177	S100A4/S100A13/ALKAL2/RAPGEF6/ERFE/THPO/LOC101116303/CD4/IL11/DUSP15/KLHL22/IGF1R/FGF10/NOD2/RICTOR/STK19/CCL25/RASSF2/ERBB2/TRAF3/FASLG/KIT/IL7R/LAMTOR2/PTPN22/TRAF5/MFAP3/LAMTOR4/ITSN2/CD226/CCL16/CD14/F2R/CCL26/FRMD6/STYXL1/AFAP1L2/CSNK1G1/SEMA7A/ALKAL1/ROR1/C25H10orf71/AKAP13/G0S2/LOC101116441/GPR55/CPNE1	47	Mer_Caul vs Tib_Caul
BP	GO:0032944	regulation of mononuclear cell proliferation	10/1936	39/15280	0.25641	2.02373	2.4382	0.0207135	0.207229	0.186177	SYK/BST1/CD86/ANXA1/PTPN22/SASH3/VSIG4/TNFRSF13C/LOC114115250/LOC105614340	10	Mer_Caul vs Tib_Caul
BP	GO:0050670	regulation of lymphocyte proliferation	10/1936	39/15280	0.25641	2.02373	2.4382	0.0207135	0.207229	0.186177	SYK/BST1/CD86/ANXA1/PTPN22/SASH3/VSIG4/TNFRSF13C/LOC114115250/LOC105614340	10	Mer_Caul vs Tib_Caul
BP	GO:0070663	regulation of leukocyte proliferation	10/1936	39/15280	0.25641	2.02373	2.4382	0.0207135	0.207229	0.186177	SYK/BST1/CD86/ANXA1/PTPN22/SASH3/VSIG4/TNFRSF13C/LOC114115250/LOC105614340	10	Mer_Caul vs Tib_Caul
BP	GO:0046474	glycerophospholipid biosynthetic process	18/1936	86/15280	0.209302	1.65193	2.30926	0.0209	0.208145	0.187	SELENOI/PIK3C2G/AGPAT2/ETNK2/TTC7A/PIK3C2A/DPM3/SOCS3/PIK3CA/PIK3CG/SOCS2/PTDSS2/HYCC2/SOCS7/MBOAT7/PCYT1B/PEMT/PIGA	18	Mer_Caul vs Tib_Caul
BP	GO:0050865	regulation of cell activation	22/1936	111/15280	0.198198	1.56429	2.27271	0.0211227	0.209186	0.187935	SYK/CLEC7A/LAX1/BST1/CD27/CD86/LBP/ANXA1/PTPN22/CD84/PAG1/SASH3/B2M/CD226/LOC101120392/LOC101109747/LOC101118514/VSIG4/TNFRSF13C/CD19/LOC114115250/LOC105614340	22	Mer_Caul vs Tib_Caul
BP	GO:0072359	circulatory system development	27/1936	143/15280	0.188811	1.4902	2.24327	0.0211955	0.209186	0.187935	HEG1/PTPRB/ADGRB1/RECK/VEGFB/THBS1/ADGRG6/FLT1/ZFPM1/ANXA1/MESP1/CALCRL/PTPRJ/MYOCD/PTPN14/TNMD/FHOD3/VASH2/LOC101111382/ACVR1/NEBL/ANGPT2/FN1/AMOT/ISM1/HSPB7/GJA1	27	Mer_Caul vs Tib_Caul
BP	GO:0031349	positive regulation of defense response	15/1936	68/15280	0.220588	1.74101	2.3326	0.0212991	0.209266	0.188007	LOC101102227/TLR4/LOC114113672/LOC114113675/LOC101104216/LOC101123288/NFKBIL1/PTPN22/SEC14L1/TLR2/CD226/CD14/OTUD4/TLR8/LOC105613002	15	Mer_Caul vs Tib_Caul
BP	GO:0007265	Ras protein signal transduction	11/1936	45/15280	0.244444	1.92929	2.37791	0.0221967	0.21537	0.193491	RALGPS1/RASGRP1/RGL3/RAPGEFL1/RASGEF1B/STK19/SOS1/HRAS/ERAS/RALGPS2/KRAS	11	Mer_Caul vs Tib_Caul
BP	GO:0019751	polyol metabolic process	11/1936	45/15280	0.244444	1.92929	2.37791	0.0221967	0.21537	0.193491	ISYNA1/ASAH2/GK5/SPR/MIOX/PCBD2/ITPKA/TKFC/PCBD1/DEGS2/IPMK	11	Mer_Caul vs Tib_Caul
BP	GO:0010648	negative regulation of cell communication	43/1936	250/15280	0.172	1.35752	2.17094	0.0222153	0.21537	0.193491	DUSP2/PDE3A/GSK3B/PTPRO/CBLB/FST/DUSP16/IRAK3/SPRED1/PDE4D/PID1/DAB2/KICS2/EYA1/DUSP10/FAIM/DKK3/SMURF2/CBL/NFKBIL1/PTPN22/SEC14L1/CFLAR/CASP8/NLRP3/WFIKKN1/DLK1/NOL3/DUSP1/UBASH3B/LOC114109131/INSIG1/DKK1/DKKL1/ZFYVE28/TMEM170B/SFRP1/OTUD4/DKK2/NLRC3/GREM1/PHLDA3/NBL1	43	Mer_Caul vs Tib_Caul
BP	GO:0001667	ameboidal-type cell migration	9/1936	34/15280	0.264706	2.08921	2.42175	0.0225417	0.216618	0.194612	SEMA3D/FGF10/SEMA5B/SEMA6A/SEMA6B/SEMA3B/SEMA5A/SEMA7A/AMOT	9	Mer_Caul vs Tib_Caul
BP	GO:0033627	cell adhesion mediated by integrin	9/1936	34/15280	0.264706	2.08921	2.42175	0.0225417	0.216618	0.194612	SYK/ITGA1/ITGA11/ITGA4/ITGAL/ITGB3/ITGAM/ITGAD/ITGA9	9	Mer_Caul vs Tib_Caul
BP	GO:0071375	cellular response to peptide hormone stimulus	14/1936	63/15280	0.222222	1.7539	2.28391	0.0240756	0.226104	0.203135	ERFE/GSK3B/FOXO1/PID1/MTCL2/LOC101118856/LPIN1/BGLAP/SLC2A4/LOC101121655/LOC114109131/STXBP4/IRS1/INSIG1	14	Mer_Caul vs Tib_Caul
BP	GO:0072330	monocarboxylic acid biosynthetic process	14/1936	63/15280	0.222222	1.7539	2.28391	0.0240756	0.226104	0.203135	TECR/ASAH2/PLA2G2C/ABHD2/RBP1/SLC27A5/ANXA1/GAMT/ACSM5/BRCA1/LOC101116843/NDUFAB1/FASN/LOC101119648	14	Mer_Caul vs Tib_Caul
BP	GO:0001525	angiogenesis	15/1936	69/15280	0.217391	1.71577	2.26975	0.024129	0.226104	0.203135	PTPRB/ADGRB1/RECK/VEGFB/THBS1/FLT1/ANXA1/CALCRL/PTPRJ/TNMD/VASH2/LOC101111382/ANGPT2/AMOT/ISM1	15	Mer_Caul vs Tib_Caul
BP	GO:0050769	positive regulation of neurogenesis	8/1936	29/15280	0.275862	2.17726	2.41701	0.024207	0.226104	0.203135	PLXNA4/TIAM1/BDNF/FAIM/CDKL5/PLXNC1/NGF/SEMA7A	8	Mer_Caul vs Tib_Caul
BP	GO:0062012	regulation of small molecule metabolic process	8/1936	29/15280	0.275862	2.17726	2.41701	0.024207	0.226104	0.203135	ERFE/ANXA1/TTC39B/GUCA1A/GNMT/ANTKMT/BRCA1/PDK4	8	Mer_Caul vs Tib_Caul
BP	GO:0042278	purine nucleoside metabolic process	5/1936	14/15280	0.357143	2.81877	2.5932	0.0242513	0.226104	0.203135	MAPDA/GNMT/PGM2/MACROD1/ADA2	5	Mer_Caul vs Tib_Caul
BP	GO:0046631	alpha-beta T cell activation	5/1936	14/15280	0.357143	2.81877	2.5932	0.0242513	0.226104	0.203135	SYK/ANXA1/SLAMF6/PTPN22/ITK	5	Mer_Caul vs Tib_Caul
BP	GO:0007178	cell surface receptor protein serine/threonine kinase signaling pathway	20/1936	100/15280	0.2	1.57851	2.21072	0.0246882	0.228236	0.20505	FSTL1/SLC39A5/FST/BMP2/GDF6/DUSP15/SMAD9/BMPR2/SMAD3/MSTN/SMURF2/INHA/WFIKKN1/ACVR1/FSTL4/GDF1/LOC101106554/BMPR1A/GREM1/NBL1	20	Mer_Caul vs Tib_Caul
BP	GO:0043410	positive regulation of MAPK cascade	20/1936	100/15280	0.2	1.57851	2.21072	0.0246882	0.228236	0.20505	ALKAL2/RAPGEF6/THPO/CD4/IL11/DUSP15/IGF1R/FGF10/CCL25/RASSF2/ERBB2/TRAF3/KIT/PTPN22/TRAF5/MFAP3/CCL16/CCL26/SEMA7A/ALKAL1	20	Mer_Caul vs Tib_Caul
BP	GO:2000026	regulation of multicellular organismal development	32/1936	178/15280	0.179775	1.41889	2.14115	0.025206	0.231068	0.207594	SYK/SEMA3D/PLXNA4/TIAM1/ADGRB1/SLITRK5/CD27/VEGFB/THBS1/SEMA5B/FLT1/BDNF/SEMA6A/EVI2B/TMEM178A/FAIM/CDKL5/PLXNC1/ANXA1/MAFB/SEMA6B/SEMA3B/BGLAP/TNMD/UBASH3B/VASH2/SEMA5A/CLSTN3/NGF/SEMA7A/ISM1/LAMA3	32	Mer_Caul vs Tib_Caul
BP	GO:0010977	negative regulation of neuron projection development	7/1936	24/15280	0.291667	2.302	2.43138	0.0254451	0.231068	0.207594	SEMA3D/SEMA5B/SEMA6A/SEMA6B/SEMA3B/SEMA5A/SEMA7A	7	Mer_Caul vs Tib_Caul
BP	GO:0030865	cortical cytoskeleton organization	7/1936	24/15280	0.291667	2.302	2.43138	0.0254451	0.231068	0.207594	ECT2/EPB41L2/EPB41L3/NCKAP1L/FHOD3/FHOD1/RAC3	7	Mer_Caul vs Tib_Caul
BP	GO:0048640	negative regulation of developmental growth	7/1936	24/15280	0.291667	2.302	2.43138	0.0254451	0.231068	0.207594	SEMA3D/SEMA5B/SEMA6A/SEMA6B/SEMA3B/SEMA5A/SEMA7A	7	Mer_Caul vs Tib_Caul
BP	GO:0032870	cellular response to hormone stimulus	22/1936	113/15280	0.19469	1.5366	2.18073	0.0255219	0.231068	0.207594	ERFE/RXRG/GSK3B/FOXO1/PID1/MTCL2/LOC101118856/NCOA2/ABHD2/LPIN1/ANXA1/BGLAP/SLC2A4/LOC101121655/NR1D2/LOC114109131/STXBP4/NCOA1/IRS1/NCOA3/INSIG1/ASIP	22	Mer_Caul vs Tib_Caul
BP	GO:0030866	cortical actin cytoskeleton organization	6/1936	19/15280	0.315789	2.49239	2.47927	0.0257683	0.231386	0.20788	ECT2/EPB41L2/EPB41L3/NCKAP1L/FHOD3/FHOD1	6	Mer_Caul vs Tib_Caul
BP	GO:0050853	B cell receptor signaling pathway	6/1936	19/15280	0.315789	2.49239	2.47927	0.0257683	0.231386	0.20788	SYK/KLHL6/BMX/CD79B/ITK/CD19	6	Mer_Caul vs Tib_Caul
BP	GO:0016125	sterol metabolic process	11/1936	46/15280	0.23913	1.88735	2.29575	0.0259362	0.231944	0.208381	LOC101110922/FDFT1/LOC101118856/CH25H/TTC39B/LOC101117622/TM7SF2/LBR/LOC114109131/INSIG1/MVK	11	Mer_Caul vs Tib_Caul
BP	GO:0070374	positive regulation of ERK1 and ERK2 cascade	12/1936	52/15280	0.230769	1.82136	2.25981	0.0267759	0.237885	0.213718	ALKAL2/RAPGEF6/THPO/CD4/FGF10/CCL25/PTPN22/MFAP3/CCL16/CCL26/SEMA7A/ALKAL1	12	Mer_Caul vs Tib_Caul
BP	GO:0010629	negative regulation of gene expression	35/1936	199/15280	0.175879	1.38814	2.09921	0.0269878	0.237885	0.213718	NUDT16/NCBP1/NHLRC3/XRN2/AGO2/EXOSC4/IRAK3/CNOT6L/XRN1/PAN3/CENPV/AGO3/UHRF1/FASTK/SAMD4A/SNIP1/PTPN22/CD84/TNRC6C/PUM2/HELLS/TARBP2/NOL3/RLIM/LARP1/TASOR/BRCA1/FASTKD3/VSIG4/SMG1/PIWIL1/SAMD4B/TNRC6A/NANOS3/TASOR2	35	Mer_Caul vs Tib_Caul
BP	GO:0043491	phosphatidylinositol 3-kinase/protein kinase B signal transduction	9/1936	35/15280	0.257143	2.02952	2.32253	0.0270348	0.237885	0.213718	PIK3C2G/IGF1R/PIK3C2A/PTEN/RICTOR/PIK3CA/PIK3CG/CEP55/PHLDA3	9	Mer_Caul vs Tib_Caul
BP	GO:0046854	phosphatidylinositol phosphate biosynthetic process	9/1936	35/15280	0.257143	2.02952	2.32253	0.0270348	0.237885	0.213718	PIK3C2G/TTC7A/PIK3C2A/SOCS3/PIK3CA/PIK3CG/SOCS2/HYCC2/SOCS7	9	Mer_Caul vs Tib_Caul
BP	GO:0097250	mitochondrial respirasome assembly	15/1936	70/15280	0.214286	1.69126	2.20793	0.0272309	0.238652	0.214408	LOC101117181/LOC101107153/LOC101113488/LOC101122597/NDUFS8/NDUFS7/NDUFB3/LOC101118647/LOC101120042/LOC101112013/NDUFA11/SDHAF3/LOC101119459/NDUFAF8/LOC101110066	15	Mer_Caul vs Tib_Caul
BP	GO:0001818	negative regulation of cytokine production	4/1936	10/15280	0.4	3.15702	2.59892	0.0286891	0.244583	0.219737	IRAK3/PTPN22/CD84/VSIG4	4	Mer_Caul vs Tib_Caul
BP	GO:0006740	NADPH regeneration	4/1936	10/15280	0.4	3.15702	2.59892	0.0286891	0.244583	0.219737	PGLS/TALDO1/PGD/TKT	4	Mer_Caul vs Tib_Caul
BP	GO:0030307	positive regulation of cell growth	4/1936	10/15280	0.4	3.15702	2.59892	0.0286891	0.244583	0.219737	BDNF/CDKL5/NGF/SEMA7A	4	Mer_Caul vs Tib_Caul
BP	GO:0036158	outer dynein arm assembly	4/1936	10/15280	0.4	3.15702	2.59892	0.0286891	0.244583	0.219737	ODAD3/LRRC61/ZMYND10/ODAD1	4	Mer_Caul vs Tib_Caul
BP	GO:0062207	regulation of pattern recognition receptor signaling pathway	4/1936	10/15280	0.4	3.15702	2.59892	0.0286891	0.244583	0.219737	NFKBIL1/PTPN22/SEC14L1/OTUD4	4	Mer_Caul vs Tib_Caul
BP	GO:0072529	pyrimidine-containing compound catabolic process	4/1936	10/15280	0.4	3.15702	2.59892	0.0286891	0.244583	0.219737	NT5C/DUT/DPYS/NT5M	4	Mer_Caul vs Tib_Caul
BP	GO:0097720	calcineurin-mediated signaling	4/1936	10/15280	0.4	3.15702	2.59892	0.0286891	0.244583	0.219737	NFATC4/NFAT5/NFATC2/C25H10orf71	4	Mer_Caul vs Tib_Caul
BP	GO:0051962	positive regulation of nervous system development	10/1936	41/15280	0.243902	1.92502	2.25902	0.0289282	0.245665	0.220709	PLXNA4/TIAM1/SLITRK5/BDNF/FAIM/CDKL5/PLXNC1/CLSTN3/NGF/SEMA7A	10	Mer_Caul vs Tib_Caul
BP	GO:0017004	cytochrome complex assembly	8/1936	30/15280	0.266667	2.10468	2.30686	0.0294519	0.245714	0.220752	LOC101117181/LOC101107153/LOC101113488/LOC101122597/LOC101118647/LOC101120042/LOC101112013/LOC101119459	8	Mer_Caul vs Tib_Caul
BP	GO:0042026	protein refolding	8/1936	30/15280	0.266667	2.10468	2.30686	0.0294519	0.245714	0.220752	HSPA6/HSPA13/LOC101105132/HSPB2/HSPB6/LOC114110979/LOC121815981/HSPA1A	8	Mer_Caul vs Tib_Caul
BP	GO:0048762	mesenchymal cell differentiation	8/1936	30/15280	0.266667	2.10468	2.30686	0.0294519	0.245714	0.220752	SEMA3D/SEMA5B/SEMA6A/SEMA6B/SEMA3B/SEMA5A/KBTBD8/SEMA7A	8	Mer_Caul vs Tib_Caul
BP	GO:0060485	mesenchyme development	8/1936	30/15280	0.266667	2.10468	2.30686	0.0294519	0.245714	0.220752	SEMA3D/SEMA5B/SEMA6A/SEMA6B/SEMA3B/SEMA5A/KBTBD8/SEMA7A	8	Mer_Caul vs Tib_Caul
BP	GO:0010647	positive regulation of cell communication	51/1936	310/15280	0.164516	1.29845	2.02211	0.0296068	0.245714	0.220752	S100A4/S100A13/ALKAL2/RAPGEF6/ERFE/THPO/LOC101116303/CD4/IL11/DUSP15/KLHL22/IGF1R/FGF10/NOD2/RICTOR/NNAT/STK19/CCL25/RASSF2/ERBB2/TRAF3/SCT/FASLG/KIT/IL7R/LAMTOR2/PTPN22/TRAF5/MFAP3/LAMTOR4/ITSN2/CD226/CCL16/CLSTN3/CD14/F2R/CCL26/FRMD6/STYXL1/AFAP1L2/CSNK1G1/SEMA7A/ALKAL1/ROR1/RIMS1/C25H10orf71/AKAP13/G0S2/LOC101116441/GPR55/CPNE1	51	Mer_Caul vs Tib_Caul
BP	GO:0023056	positive regulation of signaling	51/1936	310/15280	0.164516	1.29845	2.02211	0.0296068	0.245714	0.220752	S100A4/S100A13/ALKAL2/RAPGEF6/ERFE/THPO/LOC101116303/CD4/IL11/DUSP15/KLHL22/IGF1R/FGF10/NOD2/RICTOR/NNAT/STK19/CCL25/RASSF2/ERBB2/TRAF3/SCT/FASLG/KIT/IL7R/LAMTOR2/PTPN22/TRAF5/MFAP3/LAMTOR4/ITSN2/CD226/CCL16/CLSTN3/CD14/F2R/CCL26/FRMD6/STYXL1/AFAP1L2/CSNK1G1/SEMA7A/ALKAL1/ROR1/RIMS1/C25H10orf71/AKAP13/G0S2/LOC101116441/GPR55/CPNE1	51	Mer_Caul vs Tib_Caul
BP	GO:0006638	neutral lipid metabolic process	11/1936	47/15280	0.234043	1.8472	2.21563	0.0301107	0.247088	0.221987	DGKG/DGKA/DGKH/GK5/ABHD2/SLC27A5/PNPLA2/LPIN1/GPAT3/GPAT4/PNPLA3	11	Mer_Caul vs Tib_Caul
BP	GO:0006639	acylglycerol metabolic process	11/1936	47/15280	0.234043	1.8472	2.21563	0.0301107	0.247088	0.221987	DGKG/DGKA/DGKH/GK5/ABHD2/SLC27A5/PNPLA2/LPIN1/GPAT3/GPAT4/PNPLA3	11	Mer_Caul vs Tib_Caul
BP	GO:0016049	cell growth	11/1936	47/15280	0.234043	1.8472	2.21563	0.0301107	0.247088	0.221987	SEMA3D/STK35/SEMA5B/BDNF/SEMA6A/CDKL5/SEMA6B/SEMA3B/SEMA5A/NGF/SEMA7A	11	Mer_Caul vs Tib_Caul
BP	GO:0015980	energy derivation by oxidation of organic compounds	28/1936	154/15280	0.181818	1.43501	2.0666	0.0302812	0.24756	0.222411	NDUFA10/NDUFA5/LOC101102327/LOC101105179/NDUFB6/NDUFS6/ATP5F1E/SLC25A22/NDUFB9/NDUFA7/NDUFV1/LOC101108778/NDUFS8/NDUFS7/LOC101110664/LOC114110252/LOC101119721/ANTKMT/LOC101112013/LOC101121420/LOC101117965/ATP5MF/COX5A/LOC106991840/LOC105609918/LOC101110066/LOC101113001/SDHA	28	Mer_Caul vs Tib_Caul
BP	GO:0009725	response to hormone	24/1936	128/15280	0.1875	1.47986	2.07653	0.0307735	0.248732	0.223464	ERFE/RXRG/GSK3B/FOXO1/PID1/MTCL2/LOC101118856/NCOA2/ABHD2/LPIN1/ANXA1/BGLAP/SLC2A4/LOC101121655/NR1D2/LOC114109131/STXBP4/NCOA1/IRS1/NCOA3/INSIG1/LOC101102411/ASIP/PAQR8	24	Mer_Caul vs Tib_Caul
BP	GO:0050767	regulation of neurogenesis	14/1936	65/15280	0.215385	1.69994	2.15395	0.0309215	0.248732	0.223464	SEMA3D/PLXNA4/TIAM1/SEMA5B/BDNF/SEMA6A/FAIM/CDKL5/PLXNC1/SEMA6B/SEMA3B/SEMA5A/NGF/SEMA7A	14	Mer_Caul vs Tib_Caul
BP	GO:0007411	axon guidance	19/1936	96/15280	0.197917	1.56207	2.10421	0.0309717	0.248732	0.223464	SEMA3D/PLXNA4/HMCN2/PTPRO/MEGF9/EMB/IGDCC4/EPHA7/SEMA5B/SEMA6A/PLXNC1/SEMA6B/SEMA3B/LAMB3/CYFIP2/SEMA5A/SEMA7A/RAC3/LAMA3	19	Mer_Caul vs Tib_Caul
BP	GO:0097485	neuron projection guidance	19/1936	96/15280	0.197917	1.56207	2.10421	0.0309717	0.248732	0.223464	SEMA3D/PLXNA4/HMCN2/PTPRO/MEGF9/EMB/IGDCC4/EPHA7/SEMA5B/SEMA6A/PLXNC1/SEMA6B/SEMA3B/LAMB3/CYFIP2/SEMA5A/SEMA7A/RAC3/LAMA3	19	Mer_Caul vs Tib_Caul
BP	GO:0048589	developmental growth	13/1936	59/15280	0.220339	1.73904	2.16635	0.0309922	0.248732	0.223464	SEMA3D/FGF10/STK35/SEMA5B/BDNF/SEMA6A/CDKL5/ANXA1/SEMA6B/SEMA3B/SEMA5A/NGF/SEMA7A	13	Mer_Caul vs Tib_Caul
BP	GO:0001755	neural crest cell migration	7/1936	25/15280	0.28	2.20992	2.30609	0.0315865	0.250746	0.225274	SEMA3D/SEMA5B/SEMA6A/SEMA6B/SEMA3B/SEMA5A/SEMA7A	7	Mer_Caul vs Tib_Caul
BP	GO:0002028	regulation of sodium ion transport	7/1936	25/15280	0.28	2.20992	2.30609	0.0315865	0.250746	0.225274	SCN2B/HECW2/FXYD1/FXYD7/NKAIN2/NEDD4/PRSS8	7	Mer_Caul vs Tib_Caul
BP	GO:0090497	mesenchymal cell migration	7/1936	25/15280	0.28	2.20992	2.30609	0.0315865	0.250746	0.225274	SEMA3D/SEMA5B/SEMA6A/SEMA6B/SEMA3B/SEMA5A/SEMA7A	7	Mer_Caul vs Tib_Caul
BP	GO:0044092	negative regulation of molecular function	33/1936	188/15280	0.175532	1.3854	2.02521	0.0318052	0.251571	0.226015	PTPRO/CBLB/P2RY13/RECK/GEM/STYX/IRAK3/GALR3/HECW2/DUSP10/PTPRC/ANXA1/LOC101117107/TRAF3/TFPI/CBL/TIMP1/PPM1E/NR0B1/PPP1R35/NOL3/ATP5IF1/TIMP3/UBASH3B/DTNBP1/ZFYVE28/NEDD4/NAIP/INCA1/HEXIM2/PPM1F/LOC101114082/PLN	33	Mer_Caul vs Tib_Caul
BP	GO:0045859	regulation of protein kinase activity	23/1936	122/15280	0.188525	1.48794	2.06103	0.0320676	0.252263	0.226636	PTPRO/CBLB/PRRC1/CDKN2C/IRAK3/LOC101107164/DUSP10/CLSPN/PTPRC/RASSF2/CBL/KIT/PPM1E/CCNYL1/CCND1/UBASH3B/HBEGF/DTNBP1/ZFYVE28/CCNJ/INCA1/HEXIM2/PPM1F	23	Mer_Caul vs Tib_Caul
BP	GO:1990138	neuron projection extension	9/1936	36/15280	0.25	1.97314	2.22656	0.032123	0.252263	0.226636	SEMA3D/STK35/SEMA5B/SEMA6A/CDKL5/SEMA6B/SEMA3B/SEMA5A/SEMA7A	9	Mer_Caul vs Tib_Caul
BP	GO:0034311	diol metabolic process	5/1936	15/15280	0.333333	2.63085	2.40696	0.03267	0.254733	0.228855	ASAH2/SPR/PCBD2/PCBD1/DEGS2	5	Mer_Caul vs Tib_Caul
BP	GO:0038061	non-canonical NF-kappaB signal transduction	5/1936	15/15280	0.333333	2.63085	2.40696	0.03267	0.254733	0.228855	REL/RASSF2/PTPN22/NLRP3/CD14	5	Mer_Caul vs Tib_Caul
BP	GO:0008625	extrinsic apoptotic signaling pathway via death domain receptors	6/1936	20/15280	0.3	2.36777	2.33135	0.0329718	0.256175	0.23015	CASP8AP2/FAIM/FASLG/CFLAR/CASP8/LOC105605978	6	Mer_Caul vs Tib_Caul
BP	GO:0044242	cellular lipid catabolic process	19/1936	97/15280	0.195876	1.54597	2.05461	0.0341033	0.26403	0.237207	FAAH/LOC101103602/PHYH/DECR1/ASAH2/ECHS1/ABHD2/PNPLA2/ACAA2/LPIN1/SGPL1/GDPD3/GLA/BCO2/ACADS/ABCD1/ACOX2/ACAA1/PNPLA3	19	Mer_Caul vs Tib_Caul
BP	GO:0051248	negative regulation of protein metabolic process	30/1936	169/15280	0.177515	1.40105	1.99686	0.0343244	0.264806	0.237905	PTPRO/CBLB/NHLRC3/RECK/STYX/COPS9/N4BP1/IRAK3/DUSP10/PTPRC/TFPI/CBL/SAMD4A/TIMP1/PPM1E/AZIN2/NOL3/TIMP3/UBASH3B/DTNBP1/HHATL/ZFYVE28/NAIP/SAMD4B/KLHL31/INCA1/HEXIM2/PPM1F/LOC101114082/NANOS3	30	Mer_Caul vs Tib_Caul
BP	GO:0141091	transforming growth factor beta receptor superfamily signaling pathway	18/1936	91/15280	0.197802	1.56117	2.04505	0.0352459	0.269525	0.242144	FSTL1/SLC39A5/FST/BMP2/GDF6/DUSP15/SMAD9/BMPR2/SMAD3/SMURF2/WFIKKN1/ACVR1/FSTL4/GDF1/LOC101106554/BMPR1A/GREM1/NBL1	18	Mer_Caul vs Tib_Caul
BP	GO:0030099	myeloid cell differentiation	8/1936	31/15280	0.258065	2.03679	2.20094	0.0354282	0.269525	0.242144	EVI2B/TMEM178A/CEBPA/ZFPM1/MAFB/MPIG6B/UBASH3B/FLVCR1	8	Mer_Caul vs Tib_Caul
BP	GO:0048488	synaptic vesicle endocytosis	8/1936	31/15280	0.258065	2.03679	2.20094	0.0354282	0.269525	0.242144	SYT8/BLTP1/STON2/EHD4/ITSN2/SH3GL2/FCHO2/SNCG	8	Mer_Caul vs Tib_Caul
BP	GO:0140238	presynaptic endocytosis	8/1936	31/15280	0.258065	2.03679	2.20094	0.0354282	0.269525	0.242144	SYT8/BLTP1/STON2/EHD4/ITSN2/SH3GL2/FCHO2/SNCG	8	Mer_Caul vs Tib_Caul
BP	GO:0007249	canonical NF-kappaB signal transduction	16/1936	79/15280	0.202532	1.59849	2.03139	0.0373757	0.283357	0.254571	S100A4/S100A13/REL/LOC101116303/NOD2/FAIM/TRAF3/FASLG/NFKBIL1/TRAF5/NKIRAS1/TLR8/ROR1/NLRC3/AKAP13/CPNE1	16	Mer_Caul vs Tib_Caul
BP	GO:0045765	regulation of angiogenesis	7/1936	26/15280	0.269231	2.12492	2.18662	0.0386455	0.288001	0.258743	ADGRB1/VEGFB/THBS1/FLT1/TNMD/VASH2/ISM1	7	Mer_Caul vs Tib_Caul
BP	GO:0045814	negative regulation of gene expression, epigenetic	7/1936	26/15280	0.269231	2.12492	2.18662	0.0386455	0.288001	0.258743	CENPV/UHRF1/HELLS/RLIM/TASOR/BRCA1/TASOR2	7	Mer_Caul vs Tib_Caul
BP	GO:0045926	negative regulation of growth	7/1936	26/15280	0.269231	2.12492	2.18662	0.0386455	0.288001	0.258743	SEMA3D/SEMA5B/SEMA6A/SEMA6B/SEMA3B/SEMA5A/SEMA7A	7	Mer_Caul vs Tib_Caul
BP	GO:0046173	polyol biosynthetic process	7/1936	26/15280	0.269231	2.12492	2.18662	0.0386455	0.288001	0.258743	ISYNA1/ASAH2/SPR/PCBD2/ITPKA/PCBD1/IPMK	7	Mer_Caul vs Tib_Caul
BP	GO:1901342	regulation of vasculature development	7/1936	26/15280	0.269231	2.12492	2.18662	0.0386455	0.288001	0.258743	ADGRB1/VEGFB/THBS1/FLT1/TNMD/VASH2/ISM1	7	Mer_Caul vs Tib_Caul
BP	GO:0007160	cell-matrix adhesion	11/1936	49/15280	0.22449	1.7718	2.06108	0.0398555	0.295011	0.265042	SNED1/ITGA1/CD96/ITGA11/ITGA4/MSLN/ITGAL/ITGB3/ITGAM/ITGAD/ITGA9	11	Mer_Caul vs Tib_Caul
BP	GO:0015908	fatty acid transport	11/1936	49/15280	0.22449	1.7718	2.06108	0.0398555	0.295011	0.265042	FABP1/LOC101114861/PLA2G2C/RBP1/SLC27A5/ANXA1/LOC101113339/SLCO2A1/ABCD1/LOC101102230/FABP2	11	Mer_Caul vs Tib_Caul
BP	GO:0007176	regulation of epidermal growth factor-activated receptor activity	4/1936	11/15280	0.363636	2.87002	2.36317	0.040656	0.296924	0.266761	CBLB/CBL/HBEGF/ZFYVE28	4	Mer_Caul vs Tib_Caul
BP	GO:0008645	hexose transmembrane transport	4/1936	11/15280	0.363636	2.87002	2.36317	0.040656	0.296924	0.266761	ERFE/PID1/SLC2A3/SLC2A4	4	Mer_Caul vs Tib_Caul
BP	GO:0045637	regulation of myeloid cell differentiation	4/1936	11/15280	0.363636	2.87002	2.36317	0.040656	0.296924	0.266761	EVI2B/TMEM178A/MAFB/UBASH3B	4	Mer_Caul vs Tib_Caul
BP	GO:0048240	sperm capacitation	4/1936	11/15280	0.363636	2.87002	2.36317	0.040656	0.296924	0.266761	CATSPER4/CATSPERZ/CATSPER2/ABHD2	4	Mer_Caul vs Tib_Caul
BP	GO:0097190	apoptotic signaling pathway	21/1936	112/15280	0.1875	1.47986	1.94139	0.041298	0.299581	0.269147	BOK/GSK3B/JMY/CASP8AP2/EYA1/FAIM/APAF1/FASLG/ERN1/CFLAR/CASP8/NOL3/SIVA1/LOC101117112/LOC105603226/BCL2A1/MAP3K5/STYXL1/LOC105605978/PHLDA3/G0S2	21	Mer_Caul vs Tib_Caul
BP	GO:0033617	mitochondrial cytochrome c oxidase assembly	6/1936	21/15280	0.285714	2.25502	2.19207	0.0413618	0.299581	0.269147	LOC101117181/LOC101107153/LOC101113488/LOC101122597/LOC101120042/LOC101119459	6	Mer_Caul vs Tib_Caul
BP	GO:0001944	vasculature development	16/1936	80/15280	0.2	1.57851	1.97603	0.0414299	0.299581	0.269147	PTPRB/ADGRB1/RECK/VEGFB/THBS1/FLT1/ANXA1/CALCRL/PTPRJ/PTPN14/TNMD/VASH2/LOC101111382/ANGPT2/AMOT/ISM1	16	Mer_Caul vs Tib_Caul
BP	GO:0002221	pattern recognition receptor signaling pathway	8/1936	32/15280	0.25	1.97314	2.09895	0.0421715	0.30394	0.273064	TLR4/NFKBIL1/PTPN22/SEC14L1/TLR2/CD14/OTUD4/TLR8	8	Mer_Caul vs Tib_Caul
BP	GO:0042116	macrophage activation	5/1936	16/15280	0.3125	2.46643	2.23534	0.0426979	0.305722	0.274665	SYK/LBP/CD84/FER1L5/VSIG4	5	Mer_Caul vs Tib_Caul
BP	GO:0045197	establishment or maintenance of epithelial cell apical/basal polarity	5/1936	16/15280	0.3125	2.46643	2.23534	0.0426979	0.305722	0.274665	SNED1/NOTCH2/DNER/CRB1/LIN7B	5	Mer_Caul vs Tib_Caul
BP	GO:0051094	positive regulation of developmental process	23/1936	126/15280	0.18254	1.44071	1.89203	0.044431	0.317096	0.284883	SYK/PDE3A/PLXNA4/TIAM1/SLITRK5/GDPD5/CD27/VEGFB/MYF6/FLT1/BDNF/EVI2B/FAIM/CDKL5/PLXNC1/ANXA1/FNDC5/CLSTN3/NGF/SEMA7A/AAMDC/MIEF2/ADIRF	23	Mer_Caul vs Tib_Caul
BP	GO:0051093	negative regulation of developmental process	13/1936	62/15280	0.209677	1.65489	1.96809	0.0445845	0.317158	0.284938	SEMA3D/ADGRB1/THBS1/SEMA5B/SEMA6A/TMEM178A/ANXA1/SEMA6B/SEMA3B/TNMD/SEMA5A/SEMA7A/ISM1	13	Mer_Caul vs Tib_Caul
BP	GO:0046165	alcohol biosynthetic process	11/1936	50/15280	0.22	1.73636	1.98648	0.0454667	0.322387	0.289636	ISYNA1/ASAH2/SPR/FDFT1/PCBD2/ITPKA/PCBD1/LOC114109131/INSIG1/MVK/IPMK	11	Mer_Caul vs Tib_Caul
BP	GO:0031345	negative regulation of cell projection organization	7/1936	27/15280	0.259259	2.04622	2.07245	0.0466617	0.327679	0.29439	SEMA3D/SEMA5B/SEMA6A/SEMA6B/SEMA3B/SEMA5A/SEMA7A	7	Mer_Caul vs Tib_Caul
BP	GO:1901873	regulation of post-translational protein modification	7/1936	27/15280	0.259259	2.04622	2.07245	0.0466617	0.327679	0.29439	COPS9/N4BP1/FBXL21P/PTPN22/NDFIP2/FBXO33/OTUD4	7	Mer_Caul vs Tib_Caul
BP	GO:1903320	regulation of protein modification by small protein conjugation or removal	7/1936	27/15280	0.259259	2.04622	2.07245	0.0466617	0.327679	0.29439	COPS9/N4BP1/FBXL21P/PTPN22/NDFIP2/FBXO33/OTUD4	7	Mer_Caul vs Tib_Caul
BP	GO:0043434	response to peptide hormone	15/1936	75/15280	0.2	1.57851	1.91297	0.0472839	0.330987	0.297363	ERFE/GSK3B/FOXO1/PID1/MTCL2/LOC101118856/LPIN1/ANXA1/BGLAP/SLC2A4/LOC101121655/LOC114109131/STXBP4/IRS1/INSIG1	15	Mer_Caul vs Tib_Caul
BP	GO:0044093	positive regulation of molecular function	53/1936	334/15280	0.158683	1.25241	1.77656	0.0483703	0.337514	0.303227	ARHGAP29/ECT2/DDR2/TIAM1/STAC3/MAP3K13/ARC/MYO9A/JMY/PRRC1/RALGAPA2/LRP6/IGF1R/RALGPS1/IRAK3/RASGRP1/RGL3/RAPGEFL1/RASGEF1B/CASP8AP2/ASAP1/FLT4/FLT1/RALGAPB/CLSPN/CCL25/RASSF2/SOS1/ERBB2/PPARGC1A/PDGFRA/KIT/ARHGEF19/GUCA1A/TRAF5/NLRP3/TNFSF15/AZIN2/DOCK10/ANTKMT/RALGPS2/DOCK9/HBEGF/CCL16/CYFIP2/ERBB4/EDN1/CCL26/IL1RAP/ROR1/PPM1F/ARHGAP22/STYK1	53	Mer_Caul vs Tib_Caul
BP	GO:0030595	leukocyte chemotaxis	14/1936	69/15280	0.202899	1.60139	1.90703	0.048678	0.337646	0.303346	CXCL8/CCL27/CXCL11/CMKLR1/VEGFB/CCL25/ANXA1/BDKRB2/CCL16/CCL26/LOC101117706/LOC101117971/CXCR2/CXCL9	14	Mer_Caul vs Tib_Caul
BP	GO:0043067	regulation of programmed cell death	39/1936	236/15280	0.165254	1.30428	1.79434	0.0487241	0.337646	0.303346	BOK/CLEC7A/CASP2/BIRC6/JMY/NLRC4/LOC101116303/MYLK2/MDM4/CD27/NOD2/EYA1/BDNF/FAIM/APAF1/ANXA1/LOC101117107/TRAF3/TRAF5/CFLAR/CASP8/PTCRA/NOL3/IER3/ABL2/UBE2Z/NGF/BCL2A1/CIDEA/STYXL1/NAIP/PIM1/TNFAIP8L3/HGF/LOC105605978/HYPK/PHLDA3/CARD6/G0S2	39	Mer_Caul vs Tib_Caul
BP	GO:0070848	response to growth factor	27/1936	154/15280	0.175325	1.38376	1.82312	0.0490057	0.337646	0.303346	FSTL1/SLC39A5/FST/BMP2/GDF6/DUSP15/FGF10/SMAD9/BMPR2/VEGFB/SMAD3/BDNF/ANXA1/SMURF2/FGF11/FGF18/WFIKKN1/ACVR1/FSTL4/GDF1/NGF/LOC101106554/BMPR1A/TMEM100/GREM1/NBL1/FGF2	27	Mer_Caul vs Tib_Caul
BP	GO:0071363	cellular response to growth factor stimulus	27/1936	154/15280	0.175325	1.38376	1.82312	0.0490057	0.337646	0.303346	FSTL1/SLC39A5/FST/BMP2/GDF6/DUSP15/FGF10/SMAD9/BMPR2/VEGFB/SMAD3/BDNF/ANXA1/SMURF2/FGF11/FGF18/WFIKKN1/ACVR1/FSTL4/GDF1/NGF/LOC101106554/BMPR1A/TMEM100/GREM1/NBL1/FGF2	27	Mer_Caul vs Tib_Caul
BP	GO:0019216	regulation of lipid metabolic process	8/1936	33/15280	0.242424	1.91335	2.00059	0.0497116	0.339309	0.304839	RARRES2/PNPLA2/ANXA1/TTC39B/BRCA1/ORMDL3/MID1IP1/THRSP	8	Mer_Caul vs Tib_Caul
BP	GO:0019395	fatty acid oxidation	8/1936	33/15280	0.242424	1.91335	2.00059	0.0497116	0.339309	0.304839	PHYH/DECR1/ECHS1/ACAA2/ACADS/ABCD1/ACOX2/ACAA1	8	Mer_Caul vs Tib_Caul
BP	GO:0036465	synaptic vesicle recycling	8/1936	33/15280	0.242424	1.91335	2.00059	0.0497116	0.339309	0.304839	SYT8/BLTP1/STON2/EHD4/ITSN2/SH3GL2/FCHO2/SNCG	8	Mer_Caul vs Tib_Caul
CC	GO:0030312	external encapsulating structure	41/1790	180/14545	0.227778	1.85085	4.30295	5.97785e-05	0.0127926	0.0126164	ADAMTS4/S100A4/ABI3BP/VIT/LOC101107513/ADAMTSL2/ADAMTS19/MMP24/ADAMTS5/ADAMTS1/MEGF9/FGL2/ADAMTS6/MMP16/LGALS1/MFAP5/MMP15/MMP2/SPON1/ADAM11/COL14A1/HPSE/TIMP1/ADAMTS2/ANGPT4/ADAMTSL5/CCN3/ADAMTS12/TIMP3/GPC4/LAMB3/ADAMTSL1/ADAMTSL3/ANGPTL5/ADAM19/ANGPT2/F13A1/MMP11/LAMA3/SMOC2/ADAMDEC1	41	Mer_Caul vs Tib_Caul
CC	GO:0031012	extracellular matrix	41/1790	180/14545	0.227778	1.85085	4.30295	5.97785e-05	0.0127926	0.0126164	ADAMTS4/S100A4/ABI3BP/VIT/LOC101107513/ADAMTSL2/ADAMTS19/MMP24/ADAMTS5/ADAMTS1/MEGF9/FGL2/ADAMTS6/MMP16/LGALS1/MFAP5/MMP15/MMP2/SPON1/ADAM11/COL14A1/HPSE/TIMP1/ADAMTS2/ANGPT4/ADAMTSL5/CCN3/ADAMTS12/TIMP3/GPC4/LAMB3/ADAMTSL1/ADAMTSL3/ANGPTL5/ADAM19/ANGPT2/F13A1/MMP11/LAMA3/SMOC2/ADAMDEC1	41	Mer_Caul vs Tib_Caul
CC	GO:0062023	collagen-containing extracellular matrix	22/1790	89/14545	0.247191	2.0086	3.57534	0.000930354	0.09964	0.0982677	S100A4/ABI3BP/VIT/LOC101107513/ADAMTS5/MEGF9/FGL2/LGALS1/MFAP5/ADAM11/COL14A1/ADAMTS2/ANGPT4/GPC4/LAMB3/ANGPTL5/ADAM19/ANGPT2/F13A1/LAMA3/SMOC2/ADAMDEC1	22	Mer_Caul vs Tib_Caul
CC	GO:0098798	mitochondrial protein-containing complex	26/1790	113/14545	0.230088	1.86963	3.47647	0.00107258	0.09964	0.0982677	TOMM5/MTX3/ROMO1/MRPL40/MRPS26/MRPL11/LOC101102990/MICOS10/MRPL23/MICOS13/MRPL17/MRPL52/MRPL34/MRPL28/MRPL54/MRPL55/CHCHD6/TIMM17B/MCUB/MRPL12/MRPS34/LOC114115623/TOMM7/MRPL27/MRPL41/CORO7	26	Mer_Caul vs Tib_Caul
CC	GO:0098797	plasma membrane protein complex	62/1790	344/14545	0.180233	1.46452	3.26624	0.00121305	0.09964	0.0982677	C8G/GPR156/KCNC2/ITGA1/GNAQ/GRIK2/GJB2/IGF1R/C6/ATP6V0D2/LOC101103874/CATSPER4/CDH26/ATP1B1/CATSPERZ/SCN2B/SNTB2/GJB5/GJB4/GJB3/KCNA3/CATSPER2/CLTB/AP2S1/STON2/ITGA11/CDH6/CDH10/NOX5/LOC101106452/TRAF3/GNAT1/CDH15/CATSPERG/CD79B/GNG4/TRAF5/NOX4/ITGA4/B2M/CYBB/LIN7B/ITGAL/GNG3/ACVR1/LOC101120392/LOC101109747/LOC101118514/ITGB3/GNB3/CACNB4/ITGAM/ITGAD/SHISA8/KCNIP2/GNAZ/ITGA9/SCN3B/GJA1/C7/LOC10111…	62	Mer_Caul vs Tib_Caul
CC	GO:0043235	receptor complex	39/1790	195/14545	0.2	1.62514	3.29228	0.00139682	0.09964	0.0982677	PLXNA4/DDR2/NOTCH2/GPR156/GPRC5A/ITGA1/GFRA4/GRIK2/IGF1R/BMPR2/FLT4/BMAL1/FLT1/LIFR/ITGA11/PLXNC1/ERBB2/TRAF3/GFRA3/PDGFRA/KIT/CD79B/PLA2R1/TRAF5/ITGA4/ITGAL/ACVR1/ERBB4/CD14/ITGB3/ITGAM/ITGAD/SHISA8/ITGA9/ROR1/GPRC5C/BMPR1A/STYK1/LOC101116441	39	Mer_Caul vs Tib_Caul
CC	GO:0000315	organellar large ribosomal subunit	12/1790	40/14545	0.3	2.43771	3.41091	0.0023687	0.126725	0.12498	MRPL40/MRPL11/MRPL23/MRPL17/MRPL52/MRPL34/MRPL28/MRPL54/MRPL55/MRPL12/MRPL27/MRPL41	12	Mer_Caul vs Tib_Caul
CC	GO:0005762	mitochondrial large ribosomal subunit	12/1790	40/14545	0.3	2.43771	3.41091	0.0023687	0.126725	0.12498	MRPL40/MRPL11/MRPL23/MRPL17/MRPL52/MRPL34/MRPL28/MRPL54/MRPL55/MRPL12/MRPL27/MRPL41	12	Mer_Caul vs Tib_Caul
CC	GO:0045121	membrane raft	9/1790	30/14545	0.3	2.43771	2.95292	0.00810576	0.346926	0.342148	LOC101114861/CBLB/CD4/CAVIN3/CBL/PAG1/MFAP3/CD14/LOC101102230	9	Mer_Caul vs Tib_Caul
CC	GO:0098857	membrane microdomain	9/1790	30/14545	0.3	2.43771	2.95292	0.00810576	0.346926	0.342148	LOC101114861/CBLB/CD4/CAVIN3/CBL/PAG1/MFAP3/CD14/LOC101102230	9	Mer_Caul vs Tib_Caul
CC	GO:0005811	lipid droplet	9/1790	31/14545	0.290323	2.35907	2.83765	0.0102007	0.3969	0.391433	LOC101116336/PNPLA2/RDH10/PLIN5/LOC101116756/PLIN2/CIDEA/PNPLA3/HILPDA	9	Mer_Caul vs Tib_Caul
CC	GO:0008305	integrin complex	8/1790	27/14545	0.296296	2.40761	2.74246	0.0133199	0.412965	0.407278	ITGA1/ITGA11/ITGA4/ITGAL/ITGB3/ITGAM/ITGAD/ITGA9	8	Mer_Caul vs Tib_Caul
CC	GO:0000786	nucleosome	23/1790	116/14545	0.198276	1.61113	2.47556	0.0135082	0.412965	0.407278	KAT6B/LOC101109397/LOC114116862/KAT6A/LOC101107687/LOC101110974/LOC101113369/LOC114113063/LOC114112654/LOC114109700/LOC114109699/LOC101105290/LOC101109919/LOC101109129/LOC114109692/LOC114109691/LOC101119941/LOC101119679/LOC101111915/LOC101110711/LOC101110457/LOC101110185/LOC101108086	23	Mer_Caul vs Tib_Caul
CC	GO:0031461	cullin-RING ubiquitin ligase complex	23/1790	116/14545	0.198276	1.61113	2.47556	0.0135082	0.412965	0.407278	FBXW5/KCTD17/FBXO45/LOC101120997/KLHL22/KLHL7/ZSWIM6/ZYG11B/ZYG11A/SPSB4/FBXL21P/LOC101112585/FBXO2/FBXL7/FBXL20/FBXL8/FBXO33/CDC26/ANAPC2/KLHL15/SPSB2/DCAF1/ANAPC11	23	Mer_Caul vs Tib_Caul
CC	GO:0009986	cell surface	53/1790	321/14545	0.165109	1.34163	2.31857	0.0153142	0.436964	0.430946	CSF2RB/CLEC7A/LOC101122319/TFRC/LOC101114861/EGFL7/CPM/ITGA1/LOC101110634/CD4/GFRA4/CST8/CD27/CD86/SELL/SELE/MS4A1/BST-2B/LIFR/LOC101114909/ITGA11/SLAMF9/GFRA3/IL7R/SLAMF6/CD79B/CD84/SDC1/MFAP3/ITGA4/GPC4/MSLN/ITGAL/CD226/CLSTN3/CD14/LOC101118853/FLT3LG/ITGB3/LOC105605823/LOC114117993/SEMA7A/ITGAM/ITGAD/TNFRSF13C/GLDN/ITGA9/CD19/LOC443423/LOC101102230/LOC105605978/CLEC2D/OSMR	53	Mer_Caul vs Tib_Caul
CC	GO:0098636	protein complex involved in cell adhesion	8/1790	28/14545	0.285714	2.32163	2.62227	0.0166842	0.446303	0.440157	ITGA1/ITGA11/ITGA4/ITGAL/ITGB3/ITGAM/ITGAD/ITGA9	8	Mer_Caul vs Tib_Caul
CC	GO:0000313	organellar ribosome	14/1790	63/14545	0.222222	1.80571	2.40084	0.019135	0.454989	0.448722	MRPL40/MRPS26/MRPL11/MRPL23/MRPL17/MRPL52/MRPL34/MRPL28/MRPL54/MRPL55/MRPL12/MRPS34/MRPL27/MRPL41	14	Mer_Caul vs Tib_Caul
CC	GO:0005761	mitochondrial ribosome	14/1790	63/14545	0.222222	1.80571	2.40084	0.019135	0.454989	0.448722	MRPL40/MRPS26/MRPL11/MRPL23/MRPL17/MRPL52/MRPL34/MRPL28/MRPL54/MRPL55/MRPL12/MRPS34/MRPL27/MRPL41	14	Mer_Caul vs Tib_Caul
MF	GO:0042578	phosphoric ester hydrolase activity	65/2028	319/15852	0.203762	1.59272	4.09601	8.19995e-05	0.0377155	0.0357359	PHPT1/DUSP2/PDE3A/PTPDC1/ACP3/PLPPR4/CDC14A/PTPRO/PTPRB/FBP2/ACP6/DUSP16/STYX/PTPN12/DUSP15/GDPD5/NAPEPLD/NT5C/LOC101110948/PLCXD3/PDE4B/PDE4D/PTEN/SMPD3/SMPD2/EYA1/PLPP2/PPM1D/PTPRD/PDE5A/DUSP10/INPP4B/PTPRC/EPHX2/PLPPR3/PFKFB2/LPIN1/PPM1J/PTPRT/PTPRJ/GDPD3/SSH2/PPM1E/PTPN22/PTPN14/PLCE1/ADPRM/CTDSPL2/DUSP1/PTPN13/UBASH3B/PLPP3/LOC101111382/PTPN9/PDE7B/MTMR7/STYXL1/PLCB1/PTPRE/PTPRG/PLCD3/PLCD1/…	65	Mer_Caul vs Tib_Caul
MF	GO:1990782	protein tyrosine kinase binding	14/2028	37/15852	0.378378	2.95762	4.56604	0.000103189	0.0377155	0.0357359	ALKAL2/CBLB/ARTN/CD4/CBL/SH2B3/ANGPT4/MFAP3/FLT3LG/LOC105605823/LOC114117993/SH2B2/ANGPT2/ALKAL1	14	Mer_Caul vs Tib_Caul
MF	GO:0004721	phosphoprotein phosphatase activity	33/2028	141/15852	0.234043	1.82941	3.78898	0.000364432	0.0746941	0.0707736	PHPT1/DUSP2/PTPDC1/CDC14A/PTPRO/PTPRB/DUSP16/STYX/PTPN12/DUSP15/PTEN/EYA1/PPM1D/PTPRD/DUSP10/PTPRC/PPM1J/PTPRT/PTPRJ/SSH2/PPM1E/PTPN22/PTPN14/CTDSPL2/DUSP1/PTPN13/UBASH3B/LOC101111382/PTPN9/STYXL1/PTPRE/PTPRG/PPM1F	33	Mer_Caul vs Tib_Caul
MF	GO:0030971	receptor tyrosine kinase binding	10/2028	24/15852	0.416667	3.2569	4.2379	0.000408723	0.0746941	0.0707736	ALKAL2/CBLB/ARTN/CBL/SH2B3/ANGPT4/FLT3LG/SH2B2/ANGPT2/ALKAL1	10	Mer_Caul vs Tib_Caul
MF	GO:0004725	protein tyrosine phosphatase activity	17/2028	57/15852	0.298246	2.33126	3.85643	0.000548611	0.080207	0.0759971	PTPRO/PTPRB/PTPN12/PTEN/EYA1/PTPRD/PTPRC/PTPRT/PTPRJ/PTPN22/PTPN14/PTPN13/UBASH3B/LOC101111382/PTPN9/PTPRE/PTPRG	17	Mer_Caul vs Tib_Caul
MF	GO:0050839	cell adhesion molecule binding	37/2028	169/15852	0.218935	1.71132	3.56073	0.000662161	0.0806733	0.076439	CNTN1/HMCN2/PTPRO/PTPRB/ITGA1/ICAM4/EMB/NFASC/EZR/KIF13B/CDH26/BSG/EVPL/ITGA11/CDH6/CDH10/ANXA1/NRCAM/LOC114108678/CDH15/PTPRJ/CCN3/PKP1/ITGA4/CTNND2/ITGAL/LOC101111382/ITGB3/SEMA7A/ITGAM/ITGAD/FN1/TENM3/ITGA9/KIRREL1/ARVCF/LOC101102254	37	Mer_Caul vs Tib_Caul
MF	GO:0008194	UDP-glycosyltransferase activity	25/2028	103/15852	0.242718	1.89723	3.49896	0.00102871	0.0949705	0.0899857	ABO/CHSY1/UGT1A9/UGT1A6/UGT1A1/UGT1A3/UGT1A4/GXYLT1/COLGALT1/B4GALT1/B3GALT4/MGAT4A/GXYLT2/MGAT5/B3GNT8/B3GALT2/LOC105616599/UGGT1/EOGT/XYLT1/LOC101106554/B4GALT6/PIGA/HAS1/HAS2	25	Mer_Caul vs Tib_Caul
MF	GO:0008237	metallopeptidase activity	39/2028	185/15852	0.210811	1.64782	3.39462	0.00103935	0.0949705	0.0899857	ADAMTS4/RNPEPL1/LMLN/ADAMTS19/TRHDE/CPM/MMP24/ADAMTS5/ADAMTS1/PAPPA/ADAMTS6/MMP16/CPB2/ADAM17/MMP15/MMP2/AEBP1/YBEY/RCE1/ADAM11/MPND/ERAP1/ERAP2/LNPEP/TLL1/ADAMTS2/CNDP1/ECEL1/ADAMTSL5/ADAMTS12/ADAM28/PAPPA2/ADAMTSL1/ADAMTSL3/ADAM19/ENPEP/ADAM12/MMP11/ADAMDEC1	39	Mer_Caul vs Tib_Caul
MF	GO:0016791	phosphatase activity	48/2028	243/15852	0.197531	1.54401	3.27319	0.00132565	0.107672	0.102021	PHPT1/DUSP2/PTPDC1/ACP3/PLPPR4/CDC14A/PTPRO/PTPRB/FBP2/ACP6/DUSP16/STYX/PTPN12/DUSP15/NT5C/PTEN/EYA1/PLPP2/PPM1D/PTPRD/DUSP10/INPP4B/PTPRC/EPHX2/PLPPR3/PFKFB2/LPIN1/PPM1J/PTPRT/PTPRJ/SSH2/PPM1E/PTPN22/PTPN14/CTDSPL2/DUSP1/PTPN13/UBASH3B/PLPP3/LOC101111382/PTPN9/MTMR7/STYXL1/PTPRE/PTPRG/PDXP/PPM1F/NT5M	48	Mer_Caul vs Tib_Caul
MF	GO:0005085	guanyl-nucleotide exchange factor activity	35/2028	166/15852	0.210843	1.64807	3.21489	0.0018211	0.118137	0.111936	ECT2/RAPGEF6/TIAM1/DENND5B/DOCK4/MCF2L2/RALGPS1/PLEKHG6/PREX2/RASGRP1/ARFGEF3/RGL3/RAPGEFL1/RASGEF1B/DENND1B/EEF1D/SOS1/DOCK2/PSD3/TRIO/LAMTOR2/ARHGEF19/SH2D3A/ARHGEF12/PLCE1/LAMTOR4/DOCK10/ITSN2/RALGPS2/DOCK9/PLEKHG1/PREX1/RINL/ARHGEF38/AKAP13	35	Mer_Caul vs Tib_Caul
MF	GO:0004222	metalloendopeptidase activity	26/2028	113/15852	0.230088	1.7985	3.26266	0.00189063	0.118137	0.111936	ADAMTS4/LMLN/ADAMTS19/MMP24/ADAMTS5/ADAMTS1/ADAMTS6/MMP16/ADAM17/MMP15/MMP2/YBEY/RCE1/ADAM11/TLL1/ADAMTS2/ECEL1/ADAMTSL5/ADAMTS12/ADAM28/ADAMTSL1/ADAMTSL3/ADAM19/ADAM12/MMP11/ADAMDEC1	26	Mer_Caul vs Tib_Caul
MF	GO:0016799	hydrolase activity, hydrolyzing N-glycosyl compounds	8/2028	20/15852	0.4	3.12663	3.64489	0.00213856	0.118137	0.111936	BST1/NTHL1/MPG/DNPH1/NEIL1/MACROD1/LOC114115250/LOC105614340	8	Mer_Caul vs Tib_Caul
MF	GO:0022839	monoatomic ion-gated channel activity	8/2028	20/15852	0.4	3.12663	3.64489	0.00213856	0.118137	0.111936	KCNN3/KCNT1/KCNN1/CATSPER4/CATSPER2/KCNT2/KCNN2/TRPM4	8	Mer_Caul vs Tib_Caul
MF	GO:0016765	transferase activity, transferring alkyl or aryl (other than methyl) groups	17/2028	64/15852	0.265625	2.07628	3.30442	0.00226254	0.118137	0.111936	MGST3/MMAB/GSTZ1/FDFT1/PDSS1/HMBS/UBIAD1/LTC4S/LOC114108595/PTAR1/GSTA1-1/HPGDS/GSTA1/LOC101107232/LOC101118990/MAT1A/MGST1	17	Mer_Caul vs Tib_Caul
MF	GO:0030547	signaling receptor inhibitor activity	7/2028	17/15852	0.411765	3.21859	3.5054	0.00334922	0.163219	0.154652	DKK3/GPIHBP1/LY6E/WFIKKN1/DKK1/DKKL1/DKK2	7	Mer_Caul vs Tib_Caul
MF	GO:0032813	tumor necrosis factor receptor superfamily binding	10/2028	31/15852	0.322581	2.52147	3.24768	0.0039798	0.181827	0.172283	TNFSF13B/BDNF/TRAF3/FASLG/LTB/TRAF5/TNFSF15/NOL3/SIVA1/NGF	10	Mer_Caul vs Tib_Caul
MF	GO:0001784	phosphotyrosine residue binding	5/2028	10/15852	0.5	3.90828	3.52352	0.00492019	0.187728	0.177875	SHE/CBLB/SHF/CBL/SH2D3A	5	Mer_Caul vs Tib_Caul
MF	GO:0004861	cyclin-dependent protein serine/threonine kinase inhibitor activity	5/2028	10/15852	0.5	3.90828	3.52352	0.00492019	0.187728	0.177875	CDKN2C/LOC101107164/CDKN1C/INCA1/HEXIM2	5	Mer_Caul vs Tib_Caul
MF	GO:0043548	phosphatidylinositol 3-kinase binding	5/2028	10/15852	0.5	3.90828	3.52352	0.00492019	0.187728	0.177875	IGF1R/PIK3AP1/LOC101121655/PTPN13/IRS1	5	Mer_Caul vs Tib_Caul
MF	GO:0004364	glutathione transferase activity	10/2028	32/15852	0.3125	2.44268	3.12886	0.0051362	0.187728	0.177875	MGST3/GSTZ1/LTC4S/LOC114108595/GSTA1-1/HPGDS/GSTA1/LOC101107232/LOC101118990/MGST1	10	Mer_Caul vs Tib_Caul
MF	GO:0005507	copper ion binding	11/2028	38/15852	0.289474	2.26269	2.98479	0.00648745	0.225825	0.213972	LOC101117181/LOC101107153/CP/LACC1/LOX/F5/CUTA/ATP7A/HEPH/LOXL1/SNCG	11	Mer_Caul vs Tib_Caul
MF	GO:0030695	GTPase regulator activity	53/2028	298/15852	0.177852	1.39019	2.60444	0.00771097	0.236884	0.22445	AGAP2/ARHGAP29/ECT2/RAPGEF6/TIAM1/DENND5B/ARHGAP31/DOCK4/MYO9A/RALGAPA2/AGAP1/GNAQ/MCF2L2/RALGPS1/PLEKHG6/PREX2/RASGRP1/ARFGEF3/RGL3/RAPGEFL1/RASGEF1B/ARHGAP32/ASAP1/SRGAP1/DENND1B/RALGAPB/SEC23A/EEF1D/SOS1/DOCK2/PSD3/TRIO/LAMTOR2/ARHGEF19/SH2D3A/ARHGEF12/IQGAP1/PLCE1/IQGAP3/ARHGAP26/LAMTOR4/DOCK10/ITSN2/RALGPS2/DOCK9/PLEKHG1/IQGAP2/PREX1/RINL/ARHGEF38/ARHGAP22/AKAP13/LOC101108789	53	Mer_Caul vs Tib_Caul
MF	GO:0060589	nucleoside-triphosphatase regulator activity	53/2028	298/15852	0.177852	1.39019	2.60444	0.00771097	0.236884	0.22445	AGAP2/ARHGAP29/ECT2/RAPGEF6/TIAM1/DENND5B/ARHGAP31/DOCK4/MYO9A/RALGAPA2/AGAP1/GNAQ/MCF2L2/RALGPS1/PLEKHG6/PREX2/RASGRP1/ARFGEF3/RGL3/RAPGEFL1/RASGEF1B/ARHGAP32/ASAP1/SRGAP1/DENND1B/RALGAPB/SEC23A/EEF1D/SOS1/DOCK2/PSD3/TRIO/LAMTOR2/ARHGEF19/SH2D3A/ARHGEF12/IQGAP1/PLCE1/IQGAP3/ARHGAP26/LAMTOR4/DOCK10/ITSN2/RALGPS2/DOCK9/PLEKHG1/IQGAP2/PREX1/RINL/ARHGEF38/ARHGAP22/AKAP13/LOC101108789	53	Mer_Caul vs Tib_Caul
MF	GO:0017080	sodium channel regulator activity	6/2028	15/15852	0.4	3.12663	3.15607	0.00777731	0.236884	0.22445	SCN2B/FXYD1/FXYD7/NEDD4/PRSS8/SCN3B	6	Mer_Caul vs Tib_Caul
MF	GO:0016829	lyase activity	28/2028	139/15852	0.201439	1.57456	2.60591	0.00935509	0.257251	0.243748	NPL/BST1/CA9/ADCY7/CSAD/DDC/PCBD2/ECHS1/LOC101113775/CENPV/CA5A/CTH/MVD/SGPL1/PCBD1/LTC4S/ALDOA/CA11/UROC1/ALAD/ADCY3/PPCDC/UROS/ENO4/ENO3/ETNPPL/LOC114115250/LOC105614340	28	Mer_Caul vs Tib_Caul
MF	GO:0030215	semaphorin receptor binding	7/2028	20/15852	0.35	2.7358	2.97503	0.00944492	0.257251	0.243748	SEMA3D/SEMA5B/SEMA6A/SEMA6B/SEMA3B/SEMA5A/SEMA7A	7	Mer_Caul vs Tib_Caul
MF	GO:0008081	phosphoric diester hydrolase activity	17/2028	73/15852	0.232877	1.8203	2.69053	0.00950174	0.257251	0.243748	PDE3A/GDPD5/NAPEPLD/LOC101110948/PLCXD3/PDE4B/PDE4D/SMPD3/SMPD2/PDE5A/GDPD3/PLCE1/ADPRM/PDE7B/PLCB1/PLCD3/PLCD1	17	Mer_Caul vs Tib_Caul
MF	GO:0019901	protein kinase binding	25/2028	122/15852	0.204918	1.60176	2.55553	0.0109401	0.280207	0.2655	ALKAL2/CBLB/ARTN/CDKN2C/CD4/SPRED1/NBEAL1/LOC101107164/PPM1D/TSKS/CAVIN3/CBL/CCNYL1/LYST/SH2B3/ANGPT4/MFAP3/INKA1/FLT3LG/LOC105605823/LOC114117993/SH2B2/ANGPT2/ALKAL1/RAC3	25	Mer_Caul vs Tib_Caul
MF	GO:0001530	lipopolysaccharide binding	6/2028	16/15852	0.375	2.93121	2.96014	0.0111163	0.280207	0.2655	TLR4/LBP/ZRANB2/LOC101103178/CD14/SC5	6	Mer_Caul vs Tib_Caul
MF	GO:0045028	G protein-coupled purinergic nucleotide receptor activity	5/2028	12/15852	0.416667	3.2569	2.99551	0.0124056	0.302283	0.286417	P2RY12/P2RY13/P2RY14/PTAFR/GPR34	5	Mer_Caul vs Tib_Caul
MF	GO:0016811	hydrolase activity, acting on carbon-nitrogen (but not peptide) bonds, in linear amides	12/2028	47/15852	0.255319	1.99572	2.61839	0.0132097	0.311494	0.295145	FAAH/LOC101103602/HDAC4/HDAC9/ASAH2/HDAC10/COG8/HDAC11/NIT1/VNN2/UPB1/ACY1	12	Mer_Caul vs Tib_Caul
MF	GO:0140326	ATPase-coupled intramembrane lipid transporter activity	6/2028	17/15852	0.352941	2.75879	2.77891	0.0153529	0.350717	0.332309	ATP10A/ATP8B4/ATP10D/ABCA7/ATP8B1/ATP8A1	6	Mer_Caul vs Tib_Caul
MF	GO:0016835	carbon-oxygen lyase activity	13/2028	54/15852	0.240741	1.88177	2.48596	0.0166102	0.361582	0.342603	NPL/CA9/PCBD2/ECHS1/CA5A/PCBD1/CA11/UROC1/ALAD/UROS/ENO4/ENO3/ETNPPL	13	Mer_Caul vs Tib_Caul
MF	GO:0019900	kinase binding	27/2028	139/15852	0.194245	1.51833	2.35086	0.0168178	0.361582	0.342603	ALKAL2/CBLB/ARTN/CDKN2C/PARP8/CD4/SPRED1/NBEAL1/LOC101107164/PPM1D/TSKS/CAVIN3/CBL/CCNYL1/LYST/SH2B3/ANGPT4/MFAP3/INKA1/JAKMIP2/FLT3LG/LOC105605823/LOC114117993/SH2B2/ANGPT2/ALKAL1/RAC3	27	Mer_Caul vs Tib_Caul
MF	GO:0008195	phosphatidate phosphatase activity	5/2028	13/15852	0.384615	3.00637	2.77182	0.0180685	0.36689	0.347633	PLPPR4/PLPP2/PLPPR3/LPIN1/PLPP3	5	Mer_Caul vs Tib_Caul
MF	GO:0035250	UDP-galactosyltransferase activity	5/2028	13/15852	0.384615	3.00637	2.77182	0.0180685	0.36689	0.347633	COLGALT1/B4GALT1/B3GALT4/B3GALT2/B4GALT6	5	Mer_Caul vs Tib_Caul
MF	GO:0005227	calcium-activated cation channel activity	6/2028	18/15852	0.333333	2.60552	2.61037	0.0205883	0.371866	0.352347	KCNN3/KCNN1/CATSPER4/CATSPER2/KCNN2/TRPM4	6	Mer_Caul vs Tib_Caul
MF	GO:0042577	lipid phosphatase activity	6/2028	18/15852	0.333333	2.60552	2.61037	0.0205883	0.371866	0.352347	PLPPR4/PLPP2/EPHX2/PLPPR3/LPIN1/PLPP3	6	Mer_Caul vs Tib_Caul
MF	GO:0008483	transaminase activity	7/2028	23/15852	0.304348	2.37896	2.53474	0.0211921	0.371866	0.352347	LOC114113869/LOC114108697/GPT/BCAT1/BCAT2/GOT1L1/ETNPPL	7	Mer_Caul vs Tib_Caul
MF	GO:0045499	chemorepellent activity	7/2028	23/15852	0.304348	2.37896	2.53474	0.0211921	0.371866	0.352347	SEMA3D/SEMA5B/SEMA6A/SEMA6B/SEMA3B/SEMA5A/SEMA7A	7	Mer_Caul vs Tib_Caul
MF	GO:0098632	cell-cell adhesion mediator activity	7/2028	23/15852	0.304348	2.37896	2.53474	0.0211921	0.371866	0.352347	CNTN1/HMCN2/EMB/NFASC/ANXA1/NRCAM/LOC114108678	7	Mer_Caul vs Tib_Caul
MF	GO:0016757	glycosyltransferase activity	43/2028	247/15852	0.174089	1.36078	2.18879	0.0213657	0.371866	0.352347	TIPARP/QTRT2/B3GNT2/ABO/ST3GAL5/CHSY1/DPY19L4/PARP8/UGT1A9/UGT1A6/UGT1A1/UGT1A3/UGT1A4/ST8SIA2/GXYLT1/COLGALT1/B4GALT1/POGLUT3/B3GALT4/MGAT4A/LOC101102334/LOC101118216/LOC101102587/LOC101117960/TMTC2/LOC101107465/GXYLT2/MGAT5/B3GNT8/B3GALT2/LOC105616599/PPAT/LOC101115765/UGGT1/FUT11/EOGT/XYLT1/TNKS/LOC101106554/B4GALT6/PIGA/HAS1/HAS2	43	Mer_Caul vs Tib_Caul
MF	GO:0008138	protein tyrosine/serine/threonine phosphatase activity	10/2028	39/15852	0.25641	2.00425	2.40498	0.0220401	0.374682	0.355016	DUSP2/PTPDC1/CDC14A/DUSP16/STYX/DUSP15/DUSP10/SSH2/DUSP1/STYXL1	10	Mer_Caul vs Tib_Caul
MF	GO:0005525	GTP binding	56/2028	338/15852	0.16568	1.29505	2.10011	0.0246854	0.391994	0.371419	IFT27/AGAP2/RABL6/LRRK2/LOC101117638/ARL15/AGAP1/GEM/RAP1B/TUBE1/SEPTIN5/ARL3/LOC101103547/LOC105601979/RAB3C/RAB7B/LOC101109388/MRPL17/RRAS/RHOD/CRACR2A/LOC101114852/GIMAP8/LOC105615175/LOC101123290/EIF5B/RAB24/ARL11/EHD4/GNAT1/HRAS/RAB15/ERAS/ADSS1/NKIRAS1/RND2/DNAJC27/ARL5A/RAC3/GNAZ/TUBA8/RNF112/LOC101105481/GIMAP4/RAB39A/LOC114113232/RAB27B/SEPTIN6/ARL5B/ARL9/HBS1L/LOC101105810/LOC105614569/…	56	Mer_Caul vs Tib_Caul
MF	GO:0016763	pentosyltransferase activity	12/2028	51/15852	0.235294	1.83919	2.29906	0.0248352	0.391994	0.371419	TIPARP/QTRT2/PARP8/GXYLT1/LOC101102334/LOC101118216/LOC101102587/LOC101117960/GXYLT2/PPAT/XYLT1/TNKS	12	Mer_Caul vs Tib_Caul
MF	GO:0045309	protein phosphorylated amino acid binding	5/2028	14/15852	0.357143	2.79163	2.56867	0.0252034	0.391994	0.371419	SHE/CBLB/SHF/CBL/SH2D3A	5	Mer_Caul vs Tib_Caul
MF	GO:0051219	phosphoprotein binding	5/2028	14/15852	0.357143	2.79163	2.56867	0.0252034	0.391994	0.371419	SHE/CBLB/SHF/CBL/SH2D3A	5	Mer_Caul vs Tib_Caul
MF	GO:0016769	transferase activity, transferring nitrogenous groups	7/2028	24/15852	0.291667	2.27983	2.40321	0.0267016	0.399372	0.37841	LOC114113869/LOC114108697/GPT/BCAT1/BCAT2/GOT1L1/ETNPPL	7	Mer_Caul vs Tib_Caul
MF	GO:0019899	enzyme binding	71/2028	444/15852	0.15991	1.24995	2.04603	0.0267705	0.399372	0.37841	HSPA6/ALKAL2/STRN/DENND5B/DOCK4/CBLB/ARTN/CDKN2C/TXNIP/PARP8/CD4/TCERG1L/SPRED1/ELOF1/PDE4D/NBEAL1/LOC101107164/RPRD2/PPM1D/FANCI/TSKS/CAVIN3/TRIP11/DOCK2/CBL/TIMP1/CCNYL1/LYST/TRAF5/SH2B3/ANGPT4/MARCHF7/MYRIP/RPH3A/PPP1R35/MFAP3/CDC73/INKA1/NOL3/INF2/CLPP/TIMP3/BLTP3A/RAB11FIP1/RNF217/KANSL1L/CYFIP2/SYTL1/LOC105601865/SFI1/JAKMIP2/FLT3LG/TNPO1/ANAPC2/LOC105605823/LOC114117993/ZNF683/STYXL1/RINL/…	71	Mer_Caul vs Tib_Caul
MF	GO:0016836	hydro-lyase activity	12/2028	52/15852	0.230769	1.80382	2.22372	0.0286487	0.408717	0.387265	NPL/CA9/PCBD2/ECHS1/CA5A/PCBD1/CA11/UROC1/ALAD/UROS/ENO4/ENO3	12	Mer_Caul vs Tib_Caul
MF	GO:0016810	hydrolase activity, acting on carbon-nitrogen (but not peptide) bonds	21/2028	107/15852	0.196262	1.53409	2.12316	0.0290151	0.408717	0.387265	FAAH/LOC101103602/HDAC4/DDAH1/HDAC9/ASAH2/HDAC10/MAPDA/COG8/MTHFD2/HDAC11/DPYSL2/PADI2/ARG1/DPYS/NIT1/VNN2/DPYSL3/UPB1/ADA2/ACY1	21	Mer_Caul vs Tib_Caul
MF	GO:0005178	integrin binding	13/2028	58/15852	0.224138	1.75199	2.19748	0.029212	0.408717	0.387265	ITGA1/ICAM4/ITGA11/CCN3/ITGA4/ITGAL/ITGB3/SEMA7A/ITGAM/ITGAD/FN1/ITGA9/LOC101102254	13	Mer_Caul vs Tib_Caul
MF	GO:0008330	protein tyrosine/threonine phosphatase activity	4/2028	10/15852	0.4	3.12663	2.57651	0.0296334	0.408717	0.387265	DUSP2/DUSP16/DUSP10/DUSP1	4	Mer_Caul vs Tib_Caul
MF	GO:0008134	transcription factor binding	18/2028	89/15852	0.202247	1.58088	2.10478	0.0314064	0.424616	0.402329	PER2/NFATC4/NCOA2/NFAT5/BTAF1/ZFPM1/NFATC2/PPARGC1A/NR0B1/CENPF/NLRP3/ANKRD2/NCOA1/NCOA3/BDP1/VGLL4/DCAF1/LOC114110262	18	Mer_Caul vs Tib_Caul
MF	GO:0030295	protein kinase activator activity	11/2028	47/15852	0.234043	1.82941	2.18105	0.0320733	0.424616	0.402329	ALKAL2/MOB1B/GPRC5A/PARP8/DBF4/RICTOR/MOB2/RPLP1/CCNYL1/ALKAL1/GPRC5C	11	Mer_Caul vs Tib_Caul
MF	GO:0003950	NAD+-protein poly-ADP-ribosyltransferase activity	7/2028	25/15852	0.28	2.18864	2.27807	0.0331096	0.424616	0.402329	TIPARP/PARP8/LOC101102334/LOC101118216/LOC101102587/LOC101117960/TNKS	7	Mer_Caul vs Tib_Caul
MF	GO:1990404	NAD+-protein ADP-ribosyltransferase activity	7/2028	25/15852	0.28	2.18864	2.27807	0.0331096	0.424616	0.402329	TIPARP/PARP8/LOC101102334/LOC101118216/LOC101102587/LOC101117960/TNKS	7	Mer_Caul vs Tib_Caul
MF	GO:0070006	metalloaminopeptidase activity	6/2028	20/15852	0.3	2.34497	2.30518	0.0343975	0.433527	0.410772	RNPEPL1/TRHDE/ERAP1/ERAP2/LNPEP/ENPEP	6	Mer_Caul vs Tib_Caul
MF	GO:0019001	guanyl nucleotide binding	57/2028	353/15852	0.161473	1.26217	1.9079	0.0368897	0.443668	0.420381	IFT27/AGAP2/RABL6/LRRK2/LOC101117638/ARL15/AGAP1/GNAQ/GEM/RAP1B/TUBE1/SEPTIN5/ARL3/LOC101103547/LOC105601979/RAB3C/RAB7B/LOC101109388/MRPL17/RRAS/RHOD/CRACR2A/LOC101114852/GIMAP8/LOC105615175/LOC101123290/EIF5B/RAB24/ARL11/EHD4/GNAT1/HRAS/RAB15/ERAS/ADSS1/NKIRAS1/RND2/DNAJC27/ARL5A/RAC3/GNAZ/TUBA8/RNF112/LOC101105481/GIMAP4/RAB39A/LOC114113232/RAB27B/SEPTIN6/ARL5B/ARL9/HBS1L/LOC101105810/LOC10561…	57	Mer_Caul vs Tib_Caul
MF	GO:0019209	kinase activator activity	11/2028	48/15852	0.229167	1.7913	2.10292	0.0369657	0.443668	0.420381	ALKAL2/MOB1B/GPRC5A/PARP8/DBF4/RICTOR/MOB2/RPLP1/CCNYL1/ALKAL1/GPRC5C	11	Mer_Caul vs Tib_Caul
MF	GO:0005516	calmodulin binding	14/2028	66/15852	0.212121	1.65806	2.05186	0.0374237	0.443668	0.420381	STRN/KCNN3/CAMK2B/KCNN1/CAMSAP3/CAMK2A/SPA17/KCNN2/IQGAP1/IQGAP3/IQGAP2/PLCB1/ENKUR/CAMK1D	14	Mer_Caul vs Tib_Caul
MF	GO:0045296	cadherin binding	13/2028	60/15852	0.216667	1.69359	2.0616	0.0376299	0.443668	0.420381	PTPRO/PTPRB/CDH26/EVPL/CDH6/CDH10/ANXA1/CDH15/PTPRJ/PKP1/CTNND2/LOC101111382/ARVCF	13	Mer_Caul vs Tib_Caul
MF	GO:0032561	guanyl ribonucleotide binding	56/2028	347/15852	0.161383	1.26146	1.88619	0.0386457	0.444437	0.42111	IFT27/AGAP2/RABL6/LRRK2/LOC101117638/ARL15/AGAP1/GEM/RAP1B/TUBE1/SEPTIN5/ARL3/LOC101103547/LOC105601979/RAB3C/RAB7B/LOC101109388/MRPL17/RRAS/RHOD/CRACR2A/LOC101114852/GIMAP8/LOC105615175/LOC101123290/EIF5B/RAB24/ARL11/EHD4/GNAT1/HRAS/RAB15/ERAS/ADSS1/NKIRAS1/RND2/DNAJC27/ARL5A/RAC3/GNAZ/TUBA8/RNF112/LOC101105481/GIMAP4/RAB39A/LOC114113232/RAB27B/SEPTIN6/ARL5B/ARL9/HBS1L/LOC101105810/LOC105614569/…	56	Mer_Caul vs Tib_Caul
MF	GO:0016651	oxidoreductase activity, acting on NAD(P)H	7/2028	26/15852	0.269231	2.10446	2.15872	0.0404646	0.444437	0.42111	NOX5/NDUFV1/NDUFS8/NDUFS7/NOX4/CYBB/NDOR1	7	Mer_Caul vs Tib_Caul
MF	GO:0016627	oxidoreductase activity, acting on the CH-CH group of donors	10/2028	43/15852	0.232558	1.81781	2.05673	0.0415405	0.444437	0.42111	PTGR1/TECR/DECR1/ACAD8/TM7SF2/LBR/LOC101105533/ACADVL/ACOX2/SDHA	10	Mer_Caul vs Tib_Caul
MF	GO:0008047	enzyme activator activity	39/2028	231/15852	0.168831	1.31968	1.87462	0.0417007	0.444437	0.42111	AGAP2/ARHGAP29/ECT2/ALKAL2/MOB1B/ARHGAP31/DOCK4/MYO9A/GPRC5A/RALGAPA2/PARP8/AGAP1/GNAQ/PLEKHG6/DBF4/SH3PXD2A/RICTOR/ARHGAP32/ASAP1/SRGAP1/MOB2/RALGAPB/SEC23A/DOCK2/RPLP1/LTC4S/CCNYL1/GUCA1A/ARHGEF12/IQGAP1/AZIN2/IQGAP3/ARHGAP26/IQGAP2/NOXA1/ALKAL1/GPRC5C/NOXO1/ARHGAP22	39	Mer_Caul vs Tib_Caul
MF	GO:0004115	3',5'-cyclic-AMP phosphodiesterase activity	4/2028	11/15852	0.363636	2.84239	2.34116	0.041951	0.444437	0.42111	PDE3A/PDE4B/PDE4D/PDE7B	4	Mer_Caul vs Tib_Caul
MF	GO:0016493	C-C chemokine receptor activity	4/2028	11/15852	0.363636	2.84239	2.34116	0.041951	0.444437	0.42111	CCR5/LOC101117706/LOC101117971/GPR75	4	Mer_Caul vs Tib_Caul
MF	GO:0030332	cyclin binding	4/2028	11/15852	0.363636	2.84239	2.34116	0.041951	0.444437	0.42111	CDK3/CDK12/CDK6/INCA1	4	Mer_Caul vs Tib_Caul
MF	GO:0050840	extracellular matrix binding	5/2028	16/15852	0.3125	2.44268	2.21132	0.0442802	0.462412	0.438141	LTBP1/LGALS1/ADGRG6/SPP1/SMOC2	5	Mer_Caul vs Tib_Caul
MF	GO:0019207	kinase regulator activity	23/2028	125/15852	0.184	1.43825	1.88407	0.0450942	0.46428	0.439911	ALKAL2/MOB1B/GPRC5A/CDKN2C/PARP8/DBF4/LOC101107164/RICTOR/MOB2/SOCS3/ITPRIP/SOCS2/RPLP1/CCNYL1/CCND1/INKA1/SOCS7/CDKN1C/CCNJ/ALKAL1/INCA1/HEXIM2/GPRC5C	23	Mer_Caul vs Tib_Caul
MF	GO:0004860	protein kinase inhibitor activity	7/2028	27/15852	0.259259	2.02652	2.04466	0.0488051	0.488719	0.463068	CDKN2C/LOC101107164/ITPRIP/INKA1/CDKN1C/INCA1/HEXIM2	7	Mer_Caul vs Tib_Caul
MF	GO:0019210	kinase inhibitor activity	7/2028	27/15852	0.259259	2.02652	2.04466	0.0488051	0.488719	0.463068	CDKN2C/LOC101107164/ITPRIP/INKA1/CDKN1C/INCA1/HEXIM2	7	Mer_Caul vs Tib_Caul
BP	GO:0043436	oxoacid metabolic process	105/1159	413/15280	0.254237	3.35181	13.881	1.44668e-29	2.54465e-26	2.23759e-26	HACD2/TST/MPST/TECR/LOC114114086/ACSL6/MDH1/ABCD2/ABHD1/PHGDH/SARDH/HK2/PSAT1/GLS2/TPH2/CS/PHYH/GCSH/P4HA3/GSTZ1/ACLY/LOC101117028/CBS/ACSS1/EGLN3/DECR1/LDHB/CPT1B/GCAT/LOC101118164/PFKP/AMDHD1/ODC1/ACO1/LTA4H/HIBCH/ECHS1/ALDH4A1/LOC101113775/GCDH/ALDH5A1/LOC101116273/LOC101115496/SLC7A7/MTARC1/LOC101121661/HK3/ASNSD1/ACOT6/GPI/PDHX/ACSF2/PCK1/MGST2/PSPH/GLYAT/ACSF3/BCKDHB/PGD/GAMT/ALDOA/CPT1A/AC…	105	SH_Caul vs Alt_Caul
BP	GO:0019752	carboxylic acid metabolic process	104/1159	409/15280	0.254279	3.35235	13.815	2.69418e-29	2.54465e-26	2.23759e-26	HACD2/TST/MPST/TECR/LOC114114086/ACSL6/MDH1/ABCD2/ABHD1/PHGDH/SARDH/HK2/PSAT1/GLS2/TPH2/CS/PHYH/GCSH/P4HA3/GSTZ1/ACLY/LOC101117028/CBS/ACSS1/EGLN3/DECR1/LDHB/CPT1B/GCAT/LOC101118164/PFKP/AMDHD1/ODC1/ACO1/LTA4H/HIBCH/ECHS1/ALDH4A1/LOC101113775/GCDH/ALDH5A1/LOC101116273/LOC101115496/SLC7A7/LOC101121661/HK3/ASNSD1/ACOT6/GPI/PDHX/ACSF2/PCK1/MGST2/PSPH/GLYAT/ACSF3/BCKDHB/PGD/GAMT/ALDOA/CPT1A/ACSM2B/ID…	104	SH_Caul vs Alt_Caul
BP	GO:0006091	generation of precursor metabolites and energy	68/1159	204/15280	0.333333	4.39459	13.9835	7.11812e-27	3.36153e-24	2.95589e-24	LOC106990092/RPIA/MDH1/NDUFA10/HK2/SUCLG1/CS/OGDH/NDUFS4/NDUFA5/ACLY/LOC101102327/LOC101113599/ATP5PO/GYS2/PFKP/ACO1/LOC101105179/NDUFB6/NDUFS6/ATP5F1E/PGLS/NDUFAF1/HK3/PYGM/SLC25A22/NDUFB9/TALDO1/PHKA2/GPI/WDR93/NDUFA7/NDUFV1/LOC101108778/NDUFS8/NDUFA8/PGD/NDUFS7/ALDOA/LOC101110664/NDUFB3/LOC101116886/LOC101119721/SDHD/NDUFV2/ANTKMT/LOC101112013/LOC101115589/UQCRH/LOC101121420/SLC25A13/LOC121816…	68	SH_Caul vs Alt_Caul
BP	GO:0045333	cellular respiration	52/1159	128/15280	0.40625	5.35591	14.1777	1.77714e-25	6.71405e-23	5.90386e-23	LOC106990092/MDH1/NDUFA10/SUCLG1/CS/OGDH/NDUFA5/ACLY/LOC101102327/LOC101113599/ATP5PO/ACO1/LOC101105179/NDUFB6/NDUFS6/ATP5F1E/NDUFAF1/SLC25A22/NDUFB9/NDUFA7/NDUFV1/LOC101108778/NDUFS8/NDUFA8/NDUFS7/LOC101110664/LOC101116886/LOC101119721/SDHD/NDUFV2/ANTKMT/LOC101112013/LOC101115589/UQCRH/LOC101121420/SLC25A13/LOC121816305/LOC114115573/LOC114114909/LOC101117965/ATP5MF/SUCLG2/COX5A/MDH2/NDUFB8/IDH3G…	52	SH_Caul vs Alt_Caul
BP	GO:0015980	energy derivation by oxidation of organic compounds	55/1159	154/15280	0.357143	4.70849	13.2511	1.2833e-23	4.04026e-21	3.55272e-21	LOC106990092/MDH1/NDUFA10/SUCLG1/CS/OGDH/NDUFA5/ACLY/LOC101102327/LOC101113599/ATP5PO/GYS2/ACO1/LOC101105179/NDUFB6/NDUFS6/ATP5F1E/NDUFAF1/PYGM/SLC25A22/NDUFB9/PHKA2/NDUFA7/NDUFV1/LOC101108778/NDUFS8/NDUFA8/NDUFS7/LOC101110664/LOC101116886/LOC101119721/SDHD/NDUFV2/ANTKMT/LOC101112013/LOC101115589/UQCRH/LOC101121420/SLC25A13/LOC121816305/LOC114115573/LOC114114909/LOC101117965/ATP5MF/SUCLG2/COX5A/M…	55	SH_Caul vs Alt_Caul
BP	GO:0009060	aerobic respiration	48/1159	120/15280	0.4	5.27351	13.4643	2.92106e-23	7.88269e-21	6.93148e-21	LOC106990092/MDH1/NDUFA10/SUCLG1/CS/OGDH/ACLY/LOC101102327/LOC101113599/ATP5PO/ACO1/LOC101105179/NDUFB6/NDUFS6/ATP5F1E/NDUFAF1/NDUFB9/NDUFA7/NDUFV1/LOC101108778/NDUFS8/NDUFA8/NDUFS7/LOC101110664/LOC101116886/LOC101119721/SDHD/NDUFV2/ANTKMT/LOC101112013/LOC101115589/UQCRH/LOC101121420/LOC121816305/LOC114115573/LOC114114909/LOC101117965/ATP5MF/SUCLG2/COX5A/MDH2/NDUFB8/IDH3G/LOC106991840/LOC10560991…	48	SH_Caul vs Alt_Caul
BP	GO:0022900	electron transport chain	41/1159	97/15280	0.42268	5.57253	12.9425	3.8855e-21	9.17463e-19	8.06752e-19	LOC106990092/NDUFA10/NDUFS4/NDUFA5/LOC101102327/LOC101113599/LOC101105179/NDUFB6/NDUFS6/NDUFAF1/SLC25A22/NDUFB9/WDR93/NDUFA7/NDUFV1/LOC101108778/NDUFS8/NDUFA8/LOC101110664/NDUFB3/LOC101116886/LOC101119721/SDHD/NDUFV2/LOC101112013/LOC101115589/UQCRH/LOC101121420/SLC25A13/LOC121816305/LOC114115573/LOC114114909/LOC101117965/COX5A/NDUFB8/LOC106991840/LOC105609918/LOC101110066/LOC101113001/LOC10110866…	41	SH_Caul vs Alt_Caul
BP	GO:0022904	respiratory electron transport chain	38/1159	91/15280	0.417582	5.50531	12.3492	1.8269e-19	3.83446e-17	3.37175e-17	LOC106990092/NDUFA10/NDUFA5/LOC101102327/LOC101113599/LOC101105179/NDUFB6/NDUFS6/NDUFAF1/SLC25A22/NDUFB9/NDUFA7/NDUFV1/LOC101108778/NDUFS8/NDUFA8/LOC101110664/LOC101116886/LOC101119721/SDHD/NDUFV2/LOC101112013/LOC101115589/UQCRH/LOC101121420/SLC25A13/LOC121816305/LOC114115573/LOC114114909/LOC101117965/COX5A/NDUFB8/LOC106991840/LOC105609918/LOC101110066/LOC101113001/LOC101108663/ETFRF1	38	SH_Caul vs Alt_Caul
BP	GO:0006119	oxidative phosphorylation	38/1159	95/15280	0.4	5.27351	11.97	1.09343e-18	2.06549e-16	1.81625e-16	LOC106990092/NDUFA10/LOC101102327/LOC101113599/ATP5PO/LOC101105179/NDUFB6/NDUFS6/ATP5F1E/NDUFAF1/NDUFB9/NDUFA7/NDUFV1/LOC101108778/NDUFS8/NDUFA8/LOC101110664/LOC101116886/LOC101119721/SDHD/NDUFV2/ANTKMT/LOC101112013/LOC101115589/UQCRH/LOC101121420/LOC121816305/LOC114115573/LOC114114909/LOC101117965/ATP5MF/COX5A/NDUFB8/LOC106991840/LOC105609918/LOC101110066/LOC101113001/LOC101108663	38	SH_Caul vs Alt_Caul
BP	GO:0019646	aerobic electron transport chain	34/1159	82/15280	0.414634	5.46645	11.618	1.92702e-17	3.30922e-15	2.90989e-15	LOC106990092/NDUFA10/LOC101102327/LOC101113599/LOC101105179/NDUFB6/NDUFS6/NDUFAF1/NDUFB9/NDUFA7/NDUFV1/LOC101108778/NDUFS8/NDUFA8/LOC101110664/LOC101116886/LOC101119721/SDHD/NDUFV2/LOC101112013/LOC101115589/UQCRH/LOC101121420/LOC121816305/LOC114115573/LOC114114909/LOC101117965/COX5A/NDUFB8/LOC106991840/LOC105609918/LOC101110066/LOC101113001/LOC101108663	34	SH_Caul vs Alt_Caul
BP	GO:0042775	mitochondrial ATP synthesis coupled electron transport	34/1159	83/15280	0.409639	5.40058	11.5167	3.03023e-17	4.77008e-15	4.19447e-15	LOC106990092/NDUFA10/LOC101102327/LOC101113599/LOC101105179/NDUFB6/NDUFS6/NDUFAF1/NDUFB9/NDUFA7/NDUFV1/LOC101108778/NDUFS8/NDUFA8/LOC101110664/LOC101116886/LOC101119721/SDHD/NDUFV2/LOC101112013/LOC101115589/UQCRH/LOC101121420/LOC121816305/LOC114115573/LOC114114909/LOC101117965/COX5A/NDUFB8/LOC106991840/LOC105609918/LOC101110066/LOC101113001/LOC101108663	34	SH_Caul vs Alt_Caul
BP	GO:0042773	ATP synthesis coupled electron transport	34/1159	84/15280	0.404762	5.33629	11.4169	4.72599e-17	6.86722e-15	6.03855e-15	LOC106990092/NDUFA10/LOC101102327/LOC101113599/LOC101105179/NDUFB6/NDUFS6/NDUFAF1/NDUFB9/NDUFA7/NDUFV1/LOC101108778/NDUFS8/NDUFA8/LOC101110664/LOC101116886/LOC101119721/SDHD/NDUFV2/LOC101112013/LOC101115589/UQCRH/LOC101121420/LOC121816305/LOC114115573/LOC114114909/LOC101117965/COX5A/NDUFB8/LOC106991840/LOC105609918/LOC101110066/LOC101113001/LOC101108663	34	SH_Caul vs Alt_Caul
BP	GO:0032787	monocarboxylic acid metabolic process	58/1159	226/15280	0.256637	3.38345	10.3417	5.44303e-17	7.3442e-15	6.45797e-15	HACD2/TECR/LOC114114086/ACSL6/ABCD2/ABHD1/HK2/PHYH/ACLY/LOC101117028/ACSS1/DECR1/CPT1B/PFKP/ECHS1/GCDH/ALDH5A1/HK3/ACOT6/GPI/PDHX/ACSF2/PCK1/ACSF3/PGD/GAMT/ALDOA/CPT1A/ACSM2B/OXSM/ACSM3/ME1/AMACR/ME3/ALKBH7/HACL1/ACADS/FAH/DBI/ELOVL6/ACACA/SCD/LOC101116843/NDUFAB1/ELOVL3/ACOX2/PDHB/ACBD4/FASN/ACAA1/HAGH/HAGHL/LOC101107119/LOC101107809/LOC101106610/CYP2D6/LOC101109377/LOC114114084	58	SH_Caul vs Alt_Caul
BP	GO:0055086	nucleobase-containing small molecule metabolic process	71/1159	324/15280	0.219136	2.88904	9.84605	1.68239e-16	2.11869e-14	1.86302e-14	DTYMK/ATP5MC3/ACSL6/RPIA/MDH1/HK2/HINT1/GUCY2C/ADCY10/LOC101109035/ACLY/ATP5F1C/ATP5PF/ATP5PD/ACSS1/ATP5PO/ITPA/DUT/NUDT2/PFKP/ATP5MG/PANK1/ATP5F1E/PGLS/GCDH/HK3/NUDT14/ATP5ME/TALDO1/ATP5PB/NME9/ACOT6/GPI/LOC101105064/MVD/PDHX/PANK3/ACSS2/GDA/PGD/ATP5F1D/AK1/ALDOA/ACSM2B/NME4/ACSM3/GUK1/THEM5/NUDT3/QPRT/DCTPP1/ANTKMT/DNPH1/ATP5MF/NUDT7/ATP5MC1/LOC114111378/ACOT9/SUCLG2/PPCDC/COASY/TKT/MCEE/PMM1/M…	71	SH_Caul vs Alt_Caul
BP	GO:0072521	purine-containing compound metabolic process	60/1159	248/15280	0.241935	3.18962	9.95964	3.15527e-16	3.72519e-14	3.27567e-14	ATP5MC3/ACSL6/RPIA/MDH1/HK2/HINT1/GUCY2C/LOC101109035/ACLY/ATP5F1C/ATP5PF/ATP5PD/ACSS1/ATP5PO/NUDT2/PFKP/ATP5MG/PANK1/ATP5F1E/PGLS/GCDH/HK3/ATP5ME/TALDO1/ATP5PB/NME9/ACOT6/GPI/MVD/PDHX/PANK3/ACSS2/GDA/PGD/ATP5F1D/AK1/ALDOA/ACSM2B/NME4/ACSM3/GUK1/THEM5/NUDT3/QPRT/ANTKMT/ATP5MF/NUDT7/ATP5MC1/LOC114111378/ACOT9/SUCLG2/PPCDC/COASY/TKT/MCEE/MACROD1/ATP5F1A/PDHB/LOC114117237/LOC114112591	60	SH_Caul vs Alt_Caul
BP	GO:0006753	nucleoside phosphate metabolic process	66/1159	299/15280	0.220736	2.91013	9.55619	1.37688e-15	1.52996e-13	1.34533e-13	DTYMK/ATP5MC3/ACSL6/RPIA/MDH1/HK2/HINT1/GUCY2C/ADCY10/ACLY/ATP5F1C/ATP5PF/ATP5PD/ACSS1/ATP5PO/ITPA/DUT/NUDT2/PFKP/ATP5MG/PANK1/ATP5F1E/PGLS/GCDH/HK3/NUDT14/ATP5ME/TALDO1/ATP5PB/NME9/ACOT6/GPI/MVD/PDHX/PANK3/ACSS2/PGD/ATP5F1D/AK1/ALDOA/ACSM2B/NME4/ACSM3/GUK1/THEM5/NUDT3/QPRT/DCTPP1/ANTKMT/DNPH1/ATP5MF/NUDT7/ATP5MC1/LOC114111378/ACOT9/SUCLG2/PPCDC/COASY/TKT/MCEE/PMM1/ATP5F1A/PDHB/NT5M/LOC114117237/…	66	SH_Caul vs Alt_Caul
BP	GO:0033108	mitochondrial respiratory chain complex assembly	25/1159	54/15280	0.462963	6.1036	10.7631	1.53891e-14	1.615e-12	1.42011e-12	SAMM50/LOC101117181/LOC101107153/LYRM7/LOC101116076/LOC101121607/LOC101111607/NDUFAF1/NDUFA12/NDUFS8/TMEM126A/TMEM126B/NDUFS7/NDUFB3/LOC101118647/LOC101112013/NDUFA11/SDHAF3/NDUFAF3/LOC101112076/LOC101119459/NDUFAF8/NDUFAF5/LOC101118606/LOC101104176	25	SH_Caul vs Alt_Caul
BP	GO:0097250	mitochondrial respirasome assembly	26/1159	70/15280	0.371429	4.89683	9.36165	2.49592e-12	2.35739e-10	2.07293e-10	LOC101117181/LOC101107153/LYRM7/LOC101116076/LOC101121607/LOC101111607/NDUFAF1/NDUFA12/NDUFS8/TMEM126A/TMEM126B/NDUFS7/NDUFB3/LOC101118647/LOC101112013/NDUFA11/SDHAF3/NDUFAF3/LOC101112076/LOC101119459/NDUFAF8/NDUFAF5/HIGD1B/LOC101118606/LOC101110066/LOC101104176	26	SH_Caul vs Alt_Caul
BP	GO:0007005	mitochondrion organization	41/1159	164/15280	0.25	3.29594	8.46879	5.32074e-12	4.78613e-10	4.20858e-10	MTX2/SAMM50/LOC101117181/LOC101107153/LYRM7/LOC101116076/LOC101121607/ROMO1/BNIP3/LOC101111607/MCL1/MICOS13/FAM162A/NDUFAF1/TIMM10/NDUFA12/NDUFS8/TMEM126A/MTFP1/TMEM126B/NDUFS7/NDUFB3/SLC25A33/LOC101118647/LOC101112013/NDUFA11/SDHAF3/NDUFAF3/LOC101112076/BCL2A1/APOO/LOC101119459/NDUFAF8/NDUFAF5/CHCHD10/HIGD1B/PPIF/MIEF2/LOC101118606/LOC101110066/LOC101104176	41	SH_Caul vs Alt_Caul
BP	GO:0006120	mitochondrial electron transport, NADH to ubiquinone	11/1159	13/15280	0.846154	11.1555	10.4943	3.09411e-11	2.65672e-09	2.33613e-09	NDUFA10/NDUFB6/NDUFS6/NDUFAF1/NDUFB9/NDUFA7/NDUFV1/NDUFS8/NDUFA8/NDUFV2/NDUFB8	11	SH_Caul vs Alt_Caul
BP	GO:0044282	small molecule catabolic process	38/1159	153/15280	0.248366	3.2744	8.10015	3.93771e-11	3.23406e-09	2.8438e-09	GALM/ABCD2/ABHD1/SARDH/GLS2/PHYH/GCSH/GSTZ1/LOC101117028/APOE/DECR1/GCAT/LOC101118164/PFKP/AMDHD1/HIBCH/ECHS1/ALDH4A1/LOC101113775/GCDH/ALDH5A1/TKFC/PCK1/BCKDHB/PGD/LOC101117622/SRD5A3/CDO1/ALDH1L1/QPRT/HACL1/ACADS/FAH/ACOX2/ACAA1/HAGH/HAGHL/CDA	38	SH_Caul vs Alt_Caul
BP	GO:0009141	nucleoside triphosphate metabolic process	28/1159	90/15280	0.311111	4.10162	8.45449	4.99902e-11	3.93465e-09	3.45985e-09	DTYMK/ATP5MC3/HK2/ATP5F1C/ATP5PF/ATP5PD/ATP5PO/ITPA/DUT/NUDT2/PFKP/ATP5MG/ATP5F1E/HK3/ATP5ME/ATP5PB/NME9/GPI/ATP5F1D/AK1/ALDOA/NME4/DCTPP1/ANTKMT/ATP5MF/ATP5MC1/ATP5F1A/LOC114112591	28	SH_Caul vs Alt_Caul
BP	GO:0009142	nucleoside triphosphate biosynthetic process	20/1159	48/15280	0.416667	5.49324	8.9322	7.26954e-11	5.49286e-09	4.83003e-09	DTYMK/ATP5MC3/ATP5F1C/ATP5PF/ATP5PD/ATP5PO/NUDT2/ATP5MG/ATP5F1E/ATP5ME/ATP5PB/NME9/ATP5F1D/AK1/NME4/ANTKMT/ATP5MF/ATP5MC1/ATP5F1A/LOC114112591	20	SH_Caul vs Alt_Caul
BP	GO:0006754	ATP biosynthetic process	16/1159	31/15280	0.516129	6.80453	9.26795	1.09683e-10	7.96886e-09	7.00725e-09	ATP5MC3/ATP5F1C/ATP5PF/ATP5PD/ATP5PO/NUDT2/ATP5MG/ATP5F1E/ATP5ME/ATP5PB/ATP5F1D/ANTKMT/ATP5MF/ATP5MC1/ATP5F1A/LOC114112591	16	SH_Caul vs Alt_Caul
BP	GO:0009145	purine nucleoside triphosphate biosynthetic process	18/1159	41/15280	0.439024	5.788	8.79477	2.28656e-10	1.54261e-08	1.35646e-08	ATP5MC3/ATP5F1C/ATP5PF/ATP5PD/ATP5PO/NUDT2/ATP5MG/ATP5F1E/ATP5ME/ATP5PB/NME9/ATP5F1D/NME4/ANTKMT/ATP5MF/ATP5MC1/ATP5F1A/LOC114112591	18	SH_Caul vs Alt_Caul
BP	GO:0009206	purine ribonucleoside triphosphate biosynthetic process	18/1159	41/15280	0.439024	5.788	8.79477	2.28656e-10	1.54261e-08	1.35646e-08	ATP5MC3/ATP5F1C/ATP5PF/ATP5PD/ATP5PO/NUDT2/ATP5MG/ATP5F1E/ATP5ME/ATP5PB/NME9/ATP5F1D/NME4/ANTKMT/ATP5MF/ATP5MC1/ATP5F1A/LOC114112591	18	SH_Caul vs Alt_Caul
BP	GO:0015986	proton motive force-driven ATP synthesis	15/1159	29/15280	0.517241	6.8192	8.98606	4.07669e-10	2.65547e-08	2.33503e-08	ATP5MC3/ATP5F1C/ATP5PF/ATP5PD/ATP5PO/ATP5MG/ATP5F1E/ATP5ME/ATP5PB/ATP5F1D/ANTKMT/ATP5MF/ATP5MC1/ATP5F1A/LOC114112591	15	SH_Caul vs Alt_Caul
BP	GO:0009201	ribonucleoside triphosphate biosynthetic process	18/1159	43/15280	0.418605	5.51879	8.50087	5.94571e-10	3.74382e-08	3.29205e-08	ATP5MC3/ATP5F1C/ATP5PF/ATP5PD/ATP5PO/NUDT2/ATP5MG/ATP5F1E/ATP5ME/ATP5PB/NME9/ATP5F1D/NME4/ANTKMT/ATP5MF/ATP5MC1/ATP5F1A/LOC114112591	18	SH_Caul vs Alt_Caul
BP	GO:0009205	purine ribonucleoside triphosphate metabolic process	24/1159	75/15280	0.32	4.21881	8.00551	6.25031e-10	3.80866e-08	3.34906e-08	ATP5MC3/HK2/ATP5F1C/ATP5PF/ATP5PD/ATP5PO/NUDT2/PFKP/ATP5MG/ATP5F1E/HK3/ATP5ME/ATP5PB/NME9/GPI/ATP5F1D/AK1/ALDOA/NME4/ANTKMT/ATP5MF/ATP5MC1/ATP5F1A/LOC114112591	24	SH_Caul vs Alt_Caul
BP	GO:0046034	ATP metabolic process	22/1159	65/15280	0.338462	4.4622	8.01364	9.66005e-10	5.70245e-08	5.01433e-08	ATP5MC3/HK2/ATP5F1C/ATP5PF/ATP5PD/ATP5PO/NUDT2/PFKP/ATP5MG/ATP5F1E/HK3/ATP5ME/ATP5PB/GPI/ATP5F1D/AK1/ALDOA/ANTKMT/ATP5MF/ATP5MC1/ATP5F1A/LOC114112591	22	SH_Caul vs Alt_Caul
BP	GO:0006790	sulfur compound metabolic process	38/1159	170/15280	0.223529	2.94696	7.31318	1.05295e-09	6.02734e-08	5.30001e-08	TST/MPST/ACSL6/LOC101120331/GSS/GSTZ1/ACLY/CBS/ACSS1/TXNRD2/LOC101108705/LOC100037663/PANK1/GCDH/LOC101116273/LOC101115496/ACOT6/MVD/PDHX/LOC105607169/PANK3/CHAC1/ACSS2/ACSM2B/ACSM3/TSTD1/THEM5/CDO1/NUDT7/ACOT9/SUCLG2/PPCDC/COASY/MCEE/PDHB/LOC101111664/HAGH/CHST1	38	SH_Caul vs Alt_Caul
BP	GO:1901293	nucleoside phosphate biosynthetic process	37/1159	163/15280	0.226994	2.99264	7.32733	1.10643e-09	6.14719e-08	5.4054e-08	DTYMK/ATP5MC3/ACSL6/GUCY2C/ADCY10/ACLY/ATP5F1C/ATP5PF/ATP5PD/ACSS1/ATP5PO/DUT/NUDT2/ATP5MG/PANK1/ATP5F1E/GCDH/ATP5ME/ATP5PB/NME9/PDHX/PANK3/ACSS2/ATP5F1D/AK1/NME4/QPRT/ANTKMT/ATP5MF/ATP5MC1/PPCDC/COASY/PMM1/ATP5F1A/PDHB/LOC114117237/LOC114112591	37	SH_Caul vs Alt_Caul
BP	GO:0009199	ribonucleoside triphosphate metabolic process	24/1159	77/15280	0.311688	4.10923	7.83592	1.1451e-09	6.18026e-08	5.43448e-08	ATP5MC3/HK2/ATP5F1C/ATP5PF/ATP5PD/ATP5PO/NUDT2/PFKP/ATP5MG/ATP5F1E/HK3/ATP5ME/ATP5PB/NME9/GPI/ATP5F1D/AK1/ALDOA/NME4/ANTKMT/ATP5MF/ATP5MC1/ATP5F1A/LOC114112591	24	SH_Caul vs Alt_Caul
BP	GO:0010257	NADH dehydrogenase complex assembly	12/1159	20/15280	0.6	7.91027	8.85909	2.44069e-09	1.24607e-07	1.09571e-07	NDUFAF1/NDUFA12/NDUFS8/TMEM126A/TMEM126B/NDUFS7/NDUFB3/NDUFA11/NDUFAF3/NDUFAF8/NDUFAF5/LOC101118606	12	SH_Caul vs Alt_Caul
BP	GO:0032981	mitochondrial respiratory chain complex I assembly	12/1159	20/15280	0.6	7.91027	8.85909	2.44069e-09	1.24607e-07	1.09571e-07	NDUFAF1/NDUFA12/NDUFS8/TMEM126A/TMEM126B/NDUFS7/NDUFB3/NDUFA11/NDUFAF3/NDUFAF8/NDUFAF5/LOC101118606	12	SH_Caul vs Alt_Caul
BP	GO:0009144	purine nucleoside triphosphate metabolic process	24/1159	80/15280	0.3	3.95513	7.59201	2.72026e-09	1.35226e-07	1.18908e-07	ATP5MC3/HK2/ATP5F1C/ATP5PF/ATP5PD/ATP5PO/NUDT2/PFKP/ATP5MG/ATP5F1E/HK3/ATP5ME/ATP5PB/NME9/GPI/ATP5F1D/AK1/ALDOA/NME4/ANTKMT/ATP5MF/ATP5MC1/ATP5F1A/LOC114112591	24	SH_Caul vs Alt_Caul
BP	GO:0044283	small molecule biosynthetic process	43/1159	214/15280	0.200935	2.64908	6.95994	2.8704e-09	1.3903e-07	1.22253e-07	HACD2/TECR/ABHD1/PHGDH/PSAT1/GLS2/FBP2/COQ9/ACLY/CBS/FDFT1/COQ4/PCBD2/NDUFA9/LTA4H/LOC101113775/ASNSD1/GPI/PCK1/MGST2/PCBD1/PSPH/GAMT/SRD5A3/ACSM2B/OXSM/ACSM3/BCAT2/RGN/EBP/PNPO/COQ5/ELOVL6/MVK/ACACA/UROS/SCD/COQ7/LOC101116843/NDUFAB1/SPTLC3/ELOVL3/FASN	43	SH_Caul vs Alt_Caul
BP	GO:0090407	organophosphate biosynthetic process	52/1159	288/15280	0.180556	2.3804	6.77531	3.40148e-09	1.60635e-07	1.41251e-07	DTYMK/ATP5MC3/ACSL6/AGPAT2/GUCY2C/ADCY10/ACLY/ATP5F1C/ATP5PF/ATP5PD/ACSS1/ATP5PO/DUT/NUDT2/DPM3/ATP5MG/PANK1/LOC101108520/ATP5F1E/GCDH/ATP5ME/ATP5PB/NME9/MVD/PDHX/PANK3/ACSS2/ATP5F1D/AK1/PIGP/GK/CKB/GPAM/NME4/PIGH/QPRT/ANTKMT/PNPO/ATP5MF/ATP5MC1/PPCDC/PCYT1B/COASY/TKT/PMM1/ATP5F1A/PCYT2/PDHB/SGMS2/PEMT/LOC114117237/LOC114112591	52	SH_Caul vs Alt_Caul
BP	GO:0072522	purine-containing compound biosynthetic process	32/1159	135/15280	0.237037	3.12504	7.10488	4.74251e-09	2.18503e-07	1.92136e-07	ATP5MC3/ACSL6/GUCY2C/ACLY/ATP5F1C/ATP5PF/ATP5PD/ACSS1/ATP5PO/NUDT2/ATP5MG/PANK1/ATP5F1E/GCDH/ATP5ME/ATP5PB/NME9/PDHX/PANK3/ACSS2/ATP5F1D/NME4/QPRT/ANTKMT/ATP5MF/ATP5MC1/PPCDC/COASY/ATP5F1A/PDHB/LOC114117237/LOC114112591	32	SH_Caul vs Alt_Caul
BP	GO:0006163	purine nucleotide metabolic process	37/1159	177/15280	0.20904	2.75593	6.73161	1.20433e-08	5.41662e-07	4.76299e-07	ATP5MC3/RPIA/MDH1/HK2/HINT1/GUCY2C/ATP5F1C/ATP5PF/ATP5PD/ATP5PO/NUDT2/PFKP/ATP5MG/ATP5F1E/PGLS/HK3/ATP5ME/TALDO1/ATP5PB/NME9/GPI/PGD/ATP5F1D/AK1/ALDOA/NME4/GUK1/NUDT3/QPRT/ANTKMT/ATP5MF/ATP5MC1/LOC114111378/TKT/ATP5F1A/LOC114117237/LOC114112591	37	SH_Caul vs Alt_Caul
BP	GO:0044255	cellular lipid metabolic process	73/1159	488/15280	0.14959	1.97216	6.25306	1.41528e-08	6.21738e-07	5.46712e-07	HACD2/TECR/LOC114114086/ACSL6/ABCD2/ABHD1/AGPAT2/PHYH/LOC101115927/BCO1/ACLY/LOC101117028/LOC101110266/DGAT2/APOC2/SPTSSA/DECR1/CPT1B/DGKD/FDFT1/DPM3/PM20D1/ECHS1/GCDH/LOC101119050/ACOT6/MVD/ACSF2/PCK1/GPAT3/ACSF3/PIGP/SRD5A3/CPT1A/GK/ACSM2B/OXSM/GPAM/ACSM3/THEM5/PIGH/ALKBH7/ACER1/HACL1/PLPP3/ACADS/DBI/ABHD5/ELOVL6/PCYT1B/MVK/ACACA/SCD/LOC101122246/LOC101116843/NDUFAB1/SPTLC3/PCYT2/ELOVL3/ACOX2/S…	73	SH_Caul vs Alt_Caul
BP	GO:0016054	organic acid catabolic process	29/1159	121/15280	0.239669	3.15975	6.83309	1.9043e-08	7.99385e-07	7.02922e-07	ABCD2/ABHD1/SARDH/GLS2/PHYH/GCSH/GSTZ1/LOC101117028/DECR1/GCAT/LOC101118164/AMDHD1/HIBCH/ECHS1/ALDH4A1/LOC101113775/GCDH/ALDH5A1/PCK1/BCKDHB/PGD/CDO1/ALDH1L1/QPRT/HACL1/ACADS/FAH/ACOX2/ACAA1	29	SH_Caul vs Alt_Caul
BP	GO:0046395	carboxylic acid catabolic process	29/1159	121/15280	0.239669	3.15975	6.83309	1.9043e-08	7.99385e-07	7.02922e-07	ABCD2/ABHD1/SARDH/GLS2/PHYH/GCSH/GSTZ1/LOC101117028/DECR1/GCAT/LOC101118164/AMDHD1/HIBCH/ECHS1/ALDH4A1/LOC101113775/GCDH/ALDH5A1/PCK1/BCKDHB/PGD/CDO1/ALDH1L1/QPRT/HACL1/ACADS/FAH/ACOX2/ACAA1	29	SH_Caul vs Alt_Caul
BP	GO:0043603	amide metabolic process	38/1159	189/15280	0.201058	2.65071	6.54182	2.33535e-08	9.59015e-07	8.4329e-07	ACSL6/GSS/GSTZ1/ACLY/ACSS1/SPTSSA/TXNRD2/LOC101108705/LOC100037663/PM20D1/AMDHD1/PANK1/GCDH/LOC101116273/LOC101115496/ACOT6/MVD/PDHX/PCSK6/LOC105607169/PANK3/CHAC1/ACSS2/ACSM2B/ACSM3/THEM5/ACER1/NUDT7/ACOT9/SUCLG2/PPCDC/COASY/MCEE/SPTLC3/PDHB/SGMS2/LOC101111664/HAGH	38	SH_Caul vs Alt_Caul
BP	GO:0009117	nucleotide metabolic process	41/1159	213/15280	0.192488	2.53772	6.47457	2.42877e-08	9.76159e-07	8.58365e-07	DTYMK/ATP5MC3/RPIA/MDH1/HK2/HINT1/GUCY2C/ADCY10/ATP5F1C/ATP5PF/ATP5PD/ATP5PO/DUT/NUDT2/PFKP/ATP5MG/ATP5F1E/PGLS/HK3/ATP5ME/TALDO1/ATP5PB/NME9/GPI/PGD/ATP5F1D/AK1/ALDOA/NME4/GUK1/NUDT3/QPRT/ANTKMT/ATP5MF/ATP5MC1/LOC114111378/TKT/ATP5F1A/NT5M/LOC114117237/LOC114112591	41	SH_Caul vs Alt_Caul
BP	GO:0017004	cytochrome complex assembly	13/1159	30/15280	0.433333	5.71297	7.40247	9.09412e-08	3.57892e-06	3.14704e-06	LOC101117181/LOC101107153/LYRM7/LOC101116076/LOC101121607/LOC101111607/LOC101113195/LOC101118647/LOC101112013/LOC101112076/LOC101119459/LOC101118606/LOC101104176	13	SH_Caul vs Alt_Caul
BP	GO:0019693	ribose phosphate metabolic process	31/1159	147/15280	0.210884	2.78025	6.21347	1.47323e-07	5.67946e-06	4.99411e-06	ATP5MC3/HK2/HINT1/GUCY2C/ATP5F1C/ATP5PF/ATP5PD/ATP5PO/NUDT2/PFKP/ATP5MG/ATP5F1E/HK3/NUDT14/ATP5ME/ATP5PB/NME9/GPI/ATP5F1D/AK1/ALDOA/NME4/NUDT3/ANTKMT/ATP5MF/ATP5MC1/LOC114111378/TKT/ATP5F1A/LOC114117237/LOC114112591	31	SH_Caul vs Alt_Caul
BP	GO:0016053	organic acid biosynthetic process	27/1159	121/15280	0.22314	2.94184	6.14365	2.80402e-07	1.03859e-05	9.1326e-06	HACD2/TECR/ABHD1/PHGDH/PSAT1/GLS2/ACLY/CBS/LTA4H/LOC101113775/ASNSD1/MGST2/PSPH/GAMT/ACSM2B/OXSM/ACSM3/BCAT2/RGN/ELOVL6/ACACA/UROS/SCD/LOC101116843/NDUFAB1/ELOVL3/FASN	27	SH_Caul vs Alt_Caul
BP	GO:0046394	carboxylic acid biosynthetic process	27/1159	121/15280	0.22314	2.94184	6.14365	2.80402e-07	1.03859e-05	9.1326e-06	HACD2/TECR/ABHD1/PHGDH/PSAT1/GLS2/ACLY/CBS/LTA4H/LOC101113775/ASNSD1/MGST2/PSPH/GAMT/ACSM2B/OXSM/ACSM3/BCAT2/RGN/ELOVL6/ACACA/UROS/SCD/LOC101116843/NDUFAB1/ELOVL3/FASN	27	SH_Caul vs Alt_Caul
BP	GO:0006637	acyl-CoA metabolic process	15/1159	44/15280	0.340909	4.49447	6.65011	4.07735e-07	1.45323e-05	1.27787e-05	ACSL6/ACLY/ACSS1/GCDH/ACOT6/MVD/PDHX/ACSS2/ACSM2B/ACSM3/THEM5/ACOT9/SUCLG2/MCEE/PDHB	15	SH_Caul vs Alt_Caul
BP	GO:0035383	thioester metabolic process	15/1159	44/15280	0.340909	4.49447	6.65011	4.07735e-07	1.45323e-05	1.27787e-05	ACSL6/ACLY/ACSS1/GCDH/ACOT6/MVD/PDHX/ACSS2/ACSM2B/ACSM3/THEM5/ACOT9/SUCLG2/MCEE/PDHB	15	SH_Caul vs Alt_Caul
BP	GO:0009150	purine ribonucleotide metabolic process	28/1159	131/15280	0.21374	2.81791	5.98648	4.36662e-07	1.49974e-05	1.31876e-05	ATP5MC3/HK2/HINT1/GUCY2C/ATP5F1C/ATP5PF/ATP5PD/ATP5PO/NUDT2/PFKP/ATP5MG/ATP5F1E/HK3/ATP5ME/ATP5PB/NME9/GPI/ATP5F1D/AK1/ALDOA/NME4/NUDT3/ANTKMT/ATP5MF/ATP5MC1/LOC114111378/ATP5F1A/LOC114112591	28	SH_Caul vs Alt_Caul
BP	GO:1901605	alpha-amino acid metabolic process	28/1159	131/15280	0.21374	2.81791	5.98648	4.36662e-07	1.49974e-05	1.31876e-05	TST/MPST/PHGDH/SARDH/PSAT1/GLS2/GCSH/P4HA3/GSTZ1/CBS/EGLN3/GCAT/LOC101118164/AMDHD1/ODC1/HIBCH/ALDH4A1/LOC101113775/SLC7A7/LOC101121661/ASNSD1/PSPH/GLYAT/AGMAT/BCAT2/CDO1/FAH/DDO	28	SH_Caul vs Alt_Caul
BP	GO:0009259	ribonucleotide metabolic process	28/1159	138/15280	0.202899	2.67497	5.66254	1.32634e-06	4.47403e-05	3.93415e-05	ATP5MC3/HK2/HINT1/GUCY2C/ATP5F1C/ATP5PF/ATP5PD/ATP5PO/NUDT2/PFKP/ATP5MG/ATP5F1E/HK3/ATP5ME/ATP5PB/NME9/GPI/ATP5F1D/AK1/ALDOA/NME4/NUDT3/ANTKMT/ATP5MF/ATP5MC1/LOC114111378/ATP5F1A/LOC114112591	28	SH_Caul vs Alt_Caul
BP	GO:0006839	mitochondrial transport	20/1159	81/15280	0.246914	3.25525	5.83025	1.81751e-06	6.02329e-05	5.29646e-05	SAMM50/MPC2/ROMO1/SLC25A1/BNIP3/SFXN5/SLC25A39/SLC25A22/TIMM10/SLC25A4/SFXN4/LOC101118849/SLC25A33/TIMM17B/SLC25A13/SLC25A20/MPC1/PPIF/TOMM7/CORO7	20	SH_Caul vs Alt_Caul
BP	GO:1901615	organic hydroxy compound metabolic process	30/1159	164/15280	0.182927	2.41167	5.20706	5.3174e-06	0.000173182	0.000152284	TPH2/APOE/FDFT1/DDC/PCBD2/TKFC/PCK1/PCBD1/LOC101117622/TM7SF2/SRD5A3/GK/IDH1/AMACR/NUDT3/EBP/PNPO/FAH/MVK/IDH3G/SPTLC3/SDR16C5/HAGH/HAGHL/LOC101107119/ASIP/LOC101107809/LOC101106610/LOC101109377/LOC121818481	30	SH_Caul vs Alt_Caul
BP	GO:0046390	ribose phosphate biosynthetic process	21/1159	95/15280	0.221053	2.91431	5.36195	6.76117e-06	0.000216472	0.00019035	ATP5MC3/GUCY2C/ATP5F1C/ATP5PF/ATP5PD/ATP5PO/NUDT2/ATP5MG/ATP5F1E/ATP5ME/ATP5PB/NME9/ATP5F1D/NME4/ANTKMT/ATP5MF/ATP5MC1/TKT/ATP5F1A/LOC114117237/LOC114112591	21	SH_Caul vs Alt_Caul
BP	GO:0006575	cellular modified amino acid metabolic process	22/1159	103/15280	0.213592	2.81595	5.29769	7.43136e-06	0.000233964	0.000205731	SARDH/CRAT/GSS/P4HA3/GSTZ1/EGLN3/TXNRD2/CPT1B/LOC101108705/LOC100037663/LOC101108520/LOC101116273/LOC101115496/LOC105607169/CHAC1/GAMT/CPT1A/CKB/ALDH1L1/LOC101111664/HAGH/LOC101107147	22	SH_Caul vs Alt_Caul
BP	GO:0006520	amino acid metabolic process	34/1159	201/15280	0.169154	2.23009	5.02928	7.75303e-06	0.00024009	0.000211118	TST/MPST/PHGDH/SARDH/PSAT1/GLS2/TPH2/GCSH/P4HA3/GSTZ1/CARS2/CBS/EGLN3/GCAT/LOC101118164/DDC/PM20D1/AMDHD1/ODC1/HIBCH/ALDH4A1/LOC101113775/ALDH5A1/SLC7A7/LOC101121661/ASNSD1/PSPH/GLYAT/BCKDHB/AGMAT/BCAT2/CDO1/FAH/DDO	34	SH_Caul vs Alt_Caul
BP	GO:0009152	purine ribonucleotide biosynthetic process	19/1159	82/15280	0.231707	3.05478	5.34484	8.92835e-06	0.000272027	0.000239201	ATP5MC3/GUCY2C/ATP5F1C/ATP5PF/ATP5PD/ATP5PO/NUDT2/ATP5MG/ATP5F1E/ATP5ME/ATP5PB/NME9/ATP5F1D/NME4/ANTKMT/ATP5MF/ATP5MC1/ATP5F1A/LOC114112591	19	SH_Caul vs Alt_Caul
BP	GO:0006099	tricarboxylic acid cycle	10/1159	27/15280	0.37037	4.88288	5.78515	1.54712e-05	0.000456641	0.000401538	MDH1/SUCLG1/CS/OGDH/ACLY/ACO1/SDHD/SUCLG2/MDH2/IDH3G	10	SH_Caul vs Alt_Caul
BP	GO:0009069	serine family amino acid metabolic process	10/1159	27/15280	0.37037	4.88288	5.78515	1.54712e-05	0.000456641	0.000401538	TST/MPST/PHGDH/PSAT1/GCSH/CBS/LOC101113775/PSPH/GLYAT/CDO1	10	SH_Caul vs Alt_Caul
BP	GO:0035384	thioester biosynthetic process	7/1159	13/15280	0.538462	7.09896	6.30241	1.62007e-05	0.000459127	0.000403724	ACSL6/ACLY/ACSS1/GCDH/PDHX/ACSS2/PDHB	7	SH_Caul vs Alt_Caul
BP	GO:0071616	acyl-CoA biosynthetic process	7/1159	13/15280	0.538462	7.09896	6.30241	1.62007e-05	0.000459127	0.000403724	ACSL6/ACLY/ACSS1/GCDH/PDHX/ACSS2/PDHB	7	SH_Caul vs Alt_Caul
BP	GO:0043604	amide biosynthetic process	16/1159	64/15280	0.25	3.29594	5.273	1.62846e-05	0.000459127	0.000403724	ACSL6/GSS/ACLY/ACSS1/SPTSSA/PM20D1/PANK1/GCDH/PDHX/PANK3/ACSS2/PPCDC/COASY/SPTLC3/PDHB/SGMS2	16	SH_Caul vs Alt_Caul
BP	GO:0006633	fatty acid biosynthetic process	14/1159	51/15280	0.27451	3.61908	5.36728	1.73738e-05	0.000475639	0.000418243	HACD2/TECR/ABHD1/ACLY/ACSM2B/OXSM/ACSM3/ELOVL6/ACACA/SCD/LOC101116843/NDUFAB1/ELOVL3/FASN	14	SH_Caul vs Alt_Caul
BP	GO:0072329	monocarboxylic acid catabolic process	14/1159	51/15280	0.27451	3.61908	5.36728	1.73738e-05	0.000475639	0.000418243	ABCD2/ABHD1/PHYH/LOC101117028/DECR1/ECHS1/GCDH/PCK1/PGD/HACL1/ACADS/FAH/ACOX2/ACAA1	14	SH_Caul vs Alt_Caul
BP	GO:0043648	dicarboxylic acid metabolic process	11/1159	33/15280	0.333333	4.39459	5.59254	1.85609e-05	0.000500879	0.000440438	MDH1/GLS2/AMDHD1/ALDH4A1/ME1/ME3/ALDH1L1/QPRT/SDHAF3/MDH2/KGD4	11	SH_Caul vs Alt_Caul
BP	GO:0051156	glucose 6-phosphate metabolic process	8/1159	18/15280	0.444444	5.85946	5.90983	2.35011e-05	0.000625261	0.00054981	RPIA/HK2/PGLS/HK3/TALDO1/GPI/PGD/TKT	8	SH_Caul vs Alt_Caul
BP	GO:0009260	ribonucleotide biosynthetic process	19/1159	88/15280	0.215909	2.8465	4.97667	2.60937e-05	0.000684596	0.000601985	ATP5MC3/GUCY2C/ATP5F1C/ATP5PF/ATP5PD/ATP5PO/NUDT2/ATP5MG/ATP5F1E/ATP5ME/ATP5PB/NME9/ATP5F1D/NME4/ANTKMT/ATP5MF/ATP5MC1/ATP5F1A/LOC114112591	19	SH_Caul vs Alt_Caul
BP	GO:0044248	cellular catabolic process	52/1159	382/15280	0.136126	1.79465	4.5061	2.65498e-05	0.00068702	0.000604117	PRDX1/ABCD2/ABHD1/SARDH/GLS2/PHYH/GCSH/LOC101115927/BCO1/GSTZ1/LOC101117028/APOC2/DECR1/GCAT/LOC101118164/PRDX5/ADAM8/AMDHD1/C9orf72/LTA4H/HIBCH/ECHS1/ALDH4A1/LOC101113775/GCDH/ALDH5A1/TNFRSF1B/PCK1/CHAC1/PRDX3/BCKDHB/PGD/SRD5A3/CDO1/ALDH1L1/TIMP3/QPRT/HACL1/CISD1/NUDT7/ACADS/FAH/ENPEP/ABHD5/ACOX2/GFAP/ACAA1/HAGH/HAGHL/PNPLA3/SVIP/LIX1	52	SH_Caul vs Alt_Caul
BP	GO:0006122	mitochondrial electron transport, ubiquinol to cytochrome c	10/1159	29/15280	0.344828	4.54613	5.47597	3.1929e-05	0.000815053	0.0007167	LOC106990092/LOC101113599/LOC101108778/LOC101119721/LOC101112013/LOC101115589/UQCRH/LOC101121420/LOC101113001/LOC101108663	10	SH_Caul vs Alt_Caul
BP	GO:0009165	nucleotide biosynthetic process	24/1159	129/15280	0.186047	2.4528	4.74718	3.3911e-05	0.000846408	0.000744271	DTYMK/ATP5MC3/GUCY2C/ADCY10/ATP5F1C/ATP5PF/ATP5PD/ATP5PO/DUT/NUDT2/ATP5MG/ATP5F1E/ATP5ME/ATP5PB/NME9/ATP5F1D/NME4/QPRT/ANTKMT/ATP5MF/ATP5MC1/ATP5F1A/LOC114117237/LOC114112591	24	SH_Caul vs Alt_Caul
BP	GO:0170033	L-amino acid metabolic process	21/1159	105/15280	0.2	2.63676	4.82137	3.40535e-05	0.000846408	0.000744271	TST/MPST/PHGDH/PSAT1/GLS2/GCSH/P4HA3/GSTZ1/CBS/EGLN3/GCAT/LOC101118164/AMDHD1/ALDH4A1/LOC101113775/ASNSD1/PSPH/GLYAT/BCAT2/CDO1/FAH	21	SH_Caul vs Alt_Caul
BP	GO:0006164	purine nucleotide biosynthetic process	21/1159	106/15280	0.198113	2.61188	4.77081	3.94817e-05	0.000968584	0.000851704	ATP5MC3/GUCY2C/ATP5F1C/ATP5PF/ATP5PD/ATP5PO/NUDT2/ATP5MG/ATP5F1E/ATP5ME/ATP5PB/NME9/ATP5F1D/NME4/QPRT/ANTKMT/ATP5MF/ATP5MC1/ATP5F1A/LOC114117237/LOC114112591	21	SH_Caul vs Alt_Caul
BP	GO:0072330	monocarboxylic acid biosynthetic process	15/1159	63/15280	0.238095	3.139	4.87385	5.51221e-05	0.00133494	0.00117386	HACD2/TECR/ABHD1/ACLY/GAMT/ACSM2B/OXSM/ACSM3/ELOVL6/ACACA/SCD/LOC101116843/NDUFAB1/ELOVL3/FASN	15	SH_Caul vs Alt_Caul
BP	GO:1990542	mitochondrial transmembrane transport	15/1159	64/15280	0.234375	3.08995	4.79989	6.70112e-05	0.00160233	0.00140898	MPC2/ROMO1/SLC25A1/SFXN5/SLC25A39/SLC25A22/SLC25A4/SFXN4/LOC101118849/SLC25A33/TIMM17B/SLC25A13/MPC1/TOMM7/CORO7	15	SH_Caul vs Alt_Caul
BP	GO:0008610	lipid biosynthetic process	41/1159	289/15280	0.141869	1.87036	4.27948	7.31352e-05	0.0017269	0.00151852	HACD2/TECR/ACSL6/ABHD1/RDH8/AGPAT2/ACLY/LOC101110266/DGAT2/SPTSSA/FDFT1/DPM3/GCDH/MVD/PCK1/GPAT3/PIGP/TM7SF2/SRD5A3/ACSM2B/OXSM/GPAM/ACSM3/PIGH/EBP/ELOVL6/PCYT1B/MVK/ACACA/SCD/LOC101122246/LOC101116843/NDUFAB1/SPTLC3/PCYT2/ELOVL3/SGMS2/FASN/PEMT/MID1IP1/THRSP	41	SH_Caul vs Alt_Caul
BP	GO:0170039	proteinogenic amino acid metabolic process	19/1159	95/15280	0.2	2.63676	4.58453	7.9356e-05	0.00185066	0.00162734	TST/MPST/PHGDH/PSAT1/GLS2/GCSH/GSTZ1/CBS/GCAT/LOC101118164/AMDHD1/ALDH4A1/LOC101113775/ASNSD1/PSPH/GLYAT/BCAT2/CDO1/FAH	19	SH_Caul vs Alt_Caul
BP	GO:0019395	fatty acid oxidation	10/1159	33/15280	0.30303	3.99508	4.93435	0.000111548	0.00256968	0.00225959	ABCD2/PHYH/LOC101117028/DECR1/ECHS1/GCDH/HACL1/ACADS/ACOX2/ACAA1	10	SH_Caul vs Alt_Caul
BP	GO:0009062	fatty acid catabolic process	12/1159	46/15280	0.26087	3.43925	4.74662	0.000118384	0.0026943	0.00236918	ABCD2/ABHD1/PHYH/LOC101117028/DECR1/ECHS1/GCDH/PCK1/HACL1/ACADS/ACOX2/ACAA1	12	SH_Caul vs Alt_Caul
BP	GO:0006123	mitochondrial electron transport, cytochrome c to oxygen	13/1159	53/15280	0.245283	3.23376	4.66684	0.000123503	0.00277734	0.0024422	LOC106990092/LOC101102327/LOC101105179/LOC101110664/LOC101116886/LOC121816305/LOC114115573/LOC114114909/LOC101117965/COX5A/LOC106991840/LOC105609918/LOC101110066	13	SH_Caul vs Alt_Caul
BP	GO:0008535	respiratory chain complex IV assembly	8/1159	22/15280	0.363636	4.7941	5.10185	0.000130525	0.00290073	0.00255069	LOC101117181/LOC101107153/LOC101121607/LOC101113195/LOC101112076/LOC101119459/LOC101118606/LOC101104176	8	SH_Caul vs Alt_Caul
BP	GO:0006081	cellular aldehyde metabolic process	9/1159	29/15280	0.310345	4.09152	4.77395	0.000200705	0.00440852	0.00387654	RPIA/BCO1/LOC101119050/TALDO1/PNPO/TKT/SDR16C5/HAGH/HAGHL	9	SH_Caul vs Alt_Caul
BP	GO:0044242	cellular lipid catabolic process	18/1159	97/15280	0.185567	2.44647	4.09425	0.00032427	0.00697246	0.00613108	ABCD2/ABHD1/PHYH/LOC101115927/BCO1/LOC101117028/APOC2/DECR1/ECHS1/GCDH/PCK1/SRD5A3/HACL1/ACADS/ABHD5/ACOX2/ACAA1/PNPLA3	18	SH_Caul vs Alt_Caul
BP	GO:0072524	pyridine-containing compound metabolic process	13/1159	58/15280	0.224138	2.95498	4.27344	0.000324815	0.00697246	0.00613108	RPIA/MDH1/HK2/PFKP/PGLS/HK3/TALDO1/GPI/PGD/ALDOA/QPRT/PNPO/TKT	13	SH_Caul vs Alt_Caul
BP	GO:0045454	cell redox homeostasis	6/1159	14/15280	0.428571	5.65019	4.98688	0.00033182	0.00704278	0.00619292	PRDX1/TXNRD2/PRDX5/PRDX6/PRDX3/TXN2	6	SH_Caul vs Alt_Caul
BP	GO:0006749	glutathione metabolic process	11/1159	44/15280	0.25	3.29594	4.36927	0.00033926	0.00712069	0.00626143	GSS/GSTZ1/TXNRD2/LOC101108705/LOC100037663/LOC101116273/LOC101115496/LOC105607169/CHAC1/LOC101111664/HAGH	11	SH_Caul vs Alt_Caul
BP	GO:0009063	amino acid catabolic process	14/1159	66/15280	0.212121	2.79656	4.19033	0.000356398	0.0073982	0.00650545	SARDH/GLS2/GCSH/GSTZ1/GCAT/LOC101118164/AMDHD1/HIBCH/ALDH4A1/LOC101113775/ALDH5A1/BCKDHB/CDO1/FAH	14	SH_Caul vs Alt_Caul
BP	GO:0006085	acetyl-CoA biosynthetic process	5/1159	10/15280	0.5	6.59189	5.06752	0.000454028	0.00893394	0.00785588	ACLY/ACSS1/PDHX/ACSS2/PDHB	5	SH_Caul vs Alt_Caul
BP	GO:0006740	NADPH regeneration	5/1159	10/15280	0.5	6.59189	5.06752	0.000454028	0.00893394	0.00785588	RPIA/PGLS/TALDO1/PGD/TKT	5	SH_Caul vs Alt_Caul
BP	GO:0015936	coenzyme A metabolic process	5/1159	10/15280	0.5	6.59189	5.06752	0.000454028	0.00893394	0.00785588	PANK1/PANK3/NUDT7/PPCDC/COASY	5	SH_Caul vs Alt_Caul
BP	GO:0072350	tricarboxylic acid metabolic process	5/1159	10/15280	0.5	6.59189	5.06752	0.000454028	0.00893394	0.00785588	CS/ACLY/ACO1/IDH1/IDH3G	5	SH_Caul vs Alt_Caul
BP	GO:0150076	neuroinflammatory response	5/1159	10/15280	0.5	6.59189	5.06752	0.000454028	0.00893394	0.00785588	LOC101114747/CST7/TNFRSF1B/TREM2/TYROBP	5	SH_Caul vs Alt_Caul
BP	GO:0007006	mitochondrial membrane organization	8/1159	26/15280	0.307692	4.05655	4.46871	0.000485212	0.00944912	0.00830889	SAMM50/ROMO1/BNIP3/LOC101111607/MICOS13/TIMM10/APOO/PPIF	8	SH_Caul vs Alt_Caul
BP	GO:0007167	enzyme-linked receptor protein signaling pathway	43/1159	336/15280	0.127976	1.68721	3.64907	0.000498938	0.00961728	0.00845676	INHBA/SYK/CAV2/MERTK/EPHA1/MUC20/STAT6/GUCY2C/SH2D6/BMP2/DOK4/DUSP15/VEGFB/NRG1/SMAD6/VWC2/PDGFRB/NRP2/FGF11/EPHB4/KDR/EPHA2/EPHA10/AXL/PGF/LOC101121655/WFIKKN1/GDF9/FGR/EFNB1/GDF1/VEGFA/FGFR3/INHBB/STAT5A/BMP6/BMP8B/MMRN2/SPRY4/BTC/SPRY3/FGF1/SOST	43	SH_Caul vs Alt_Caul
BP	GO:0005996	monosaccharide metabolic process	15/1159	76/15280	0.197368	2.60206	4.0111	0.000505621	0.00964767	0.00848347	GALM/RPIA/FBP2/GAPDH/PFKP/FUOM/LOC101116273/LOC101115496/GPI/PCK1/RGN/PFKFB1/PFKFB4/PMM1/LOC101117846	15	SH_Caul vs Alt_Caul
BP	GO:0070887	cellular response to chemical stimulus	47/1159	379/15280	0.124011	1.63493	3.58585	0.000568033	0.0107301	0.00943533	PRDX1/LOC114114086/CAV2/SOD1/RXRG/STAT6/CXCL8/LOC101104661/CCL19/EGLN3/TXNRD2/VEGFB/PRDX5/CD86/FAM162A/LAMTOR5/CCL25/PDGFRB/PCK1/PRDX6/NR4A1/LAMTOR2/BGLAP/PGF/FFAR3/SLC2A4/LOC101121655/LAMTOR4/CCL5/ESR1/CD14/VEGFA/CPNE5/STAT5A/CPNE9/ACAA1/PPIF/SYT15B/S100A8/LOC114108665/ASIP/CYP2D6/CXCR2/LOC114114084/LOC121818481/CX3CL1/CXCL9	47	SH_Caul vs Alt_Caul
BP	GO:0006641	triglyceride metabolic process	9/1159	33/15280	0.272727	3.59558	4.27617	0.000586522	0.0109697	0.00964597	LOC101115927/LOC101110266/DGAT2/PCK1/GPAT3/GK/ABHD5/LOC101122246/PNPLA3	9	SH_Caul vs Alt_Caul
BP	GO:0006066	alcohol metabolic process	20/1159	119/15280	0.168067	2.21576	3.8143	0.000600127	0.0111141	0.00977296	APOE/FDFT1/PCBD2/TKFC/PCK1/PCBD1/LOC101117622/SRD5A3/GK/IDH1/NUDT3/EBP/MVK/IDH3G/SPTLC3/SDR16C5/LOC101107119/LOC101107809/LOC101106610/LOC101109377	20	SH_Caul vs Alt_Caul
BP	GO:0006090	pyruvate metabolic process	10/1159	40/15280	0.25	3.29594	4.16539	0.000627425	0.0113962	0.010021	HK2/PFKP/HK3/GPI/PDHX/PCK1/ALDOA/ME1/ME3/PDHB	10	SH_Caul vs Alt_Caul
BP	GO:0034440	lipid oxidation	10/1159	40/15280	0.25	3.29594	4.16539	0.000627425	0.0113962	0.010021	ABCD2/PHYH/LOC101117028/DECR1/ECHS1/GCDH/HACL1/ACADS/ACOX2/ACAA1	10	SH_Caul vs Alt_Caul
BP	GO:0033617	mitochondrial cytochrome c oxidase assembly	7/1159	21/15280	0.333333	4.39459	4.45955	0.000639635	0.0115073	0.0101187	LOC101117181/LOC101107153/LOC101121607/LOC101112076/LOC101119459/LOC101118606/LOC101104176	7	SH_Caul vs Alt_Caul
BP	GO:0140053	mitochondrial gene expression	12/1159	55/15280	0.218182	2.87646	3.99391	0.000707524	0.0126086	0.0110871	MRPL58/MRPL23/MRPL52/LOC114117223/MTERF1/RMND1/CHCHD1/LOC101107495/MRPL12/TUFM/MRPS34/MTERF2	12	SH_Caul vs Alt_Caul
BP	GO:0006690	icosanoid metabolic process	9/1159	34/15280	0.264706	3.48982	4.16377	0.000744615	0.0131456	0.0115593	LOC114114086/LTA4H/MGST2/LOC101107119/LOC101107809/LOC101106610/CYP2D6/LOC101109377/LOC114114084	9	SH_Caul vs Alt_Caul
BP	GO:1903825	organic acid transmembrane transport	10/1159	41/15280	0.243902	3.21556	4.06961	0.000774173	0.0134375	0.011816	ABCD2/MPC2/SLC1A7/SLC25A1/SLC7A10/SLC25A22/SLC1A3/SLC25A13/SLC6A6/MPC1	10	SH_Caul vs Alt_Caul
BP	GO:0006084	acetyl-CoA metabolic process	6/1159	16/15280	0.375	4.94392	4.52179	0.000775377	0.0134375	0.011816	ACLY/ACSS1/MVD/PDHX/ACSS2/PDHB	6	SH_Caul vs Alt_Caul
BP	GO:0019362	pyridine nucleotide metabolic process	12/1159	56/15280	0.214286	2.8251	3.91987	0.000839346	0.0141988	0.0124854	RPIA/MDH1/HK2/PFKP/PGLS/HK3/TALDO1/GPI/PGD/ALDOA/QPRT/TKT	12	SH_Caul vs Alt_Caul
BP	GO:0046496	nicotinamide nucleotide metabolic process	12/1159	56/15280	0.214286	2.8251	3.91987	0.000839346	0.0141988	0.0124854	RPIA/MDH1/HK2/PFKP/PGLS/HK3/TALDO1/GPI/PGD/ALDOA/QPRT/TKT	12	SH_Caul vs Alt_Caul
BP	GO:0016042	lipid catabolic process	21/1159	131/15280	0.160305	2.11343	3.6666	0.000841858	0.0141988	0.0124854	ABCD2/ABHD1/PHYH/LOC101115927/BCO1/LOC101117028/APOE/APOC2/DECR1/ECHS1/GCDH/LOC101116336/PCK1/LOC101117622/SRD5A3/HACL1/ACADS/ABHD5/ACOX2/ACAA1/PNPLA3	21	SH_Caul vs Alt_Caul
BP	GO:0044272	sulfur compound biosynthetic process	13/1159	64/15280	0.203125	2.67796	3.85369	0.000884424	0.0147848	0.0130007	ACSL6/GSS/ACLY/CBS/ACSS1/PANK1/GCDH/PDHX/PANK3/ACSS2/PPCDC/COASY/PDHB	13	SH_Caul vs Alt_Caul
BP	GO:1901606	alpha-amino acid catabolic process	12/1159	57/15280	0.210526	2.77553	3.84744	0.00099103	0.0164215	0.0144399	SARDH/GLS2/GCSH/GSTZ1/GCAT/LOC101118164/AMDHD1/HIBCH/ALDH4A1/LOC101113775/CDO1/FAH	12	SH_Caul vs Alt_Caul
BP	GO:1901292	nucleoside phosphate catabolic process	14/1159	73/15280	0.191781	2.5284	3.75001	0.00103519	0.0170042	0.0149523	HK2/HINT1/ITPA/DUT/PFKP/HK3/GPI/ALDOA/NUDT3/DCTPP1/DNPH1/NUDT7/LOC114111378/NT5M	14	SH_Caul vs Alt_Caul
BP	GO:0006635	fatty acid beta-oxidation	8/1159	29/15280	0.275862	3.6369	4.07193	0.00108686	0.0176989	0.0155632	ABCD2/LOC101117028/DECR1/ECHS1/GCDH/ACADS/ACOX2/ACAA1	8	SH_Caul vs Alt_Caul
BP	GO:0032543	mitochondrial translation	9/1159	36/15280	0.25	3.29594	3.95112	0.00116485	0.0188068	0.0165374	MRPL58/MRPL23/MRPL52/LOC114117223/RMND1/CHCHD1/LOC101107495/TUFM/MRPS34	9	SH_Caul vs Alt_Caul
BP	GO:0009070	serine family amino acid biosynthetic process	5/1159	12/15280	0.416667	5.49324	4.46083	0.00125471	0.020086	0.0176622	PHGDH/PSAT1/CBS/LOC101113775/PSPH	5	SH_Caul vs Alt_Caul
BP	GO:1901617	organic hydroxy compound biosynthetic process	14/1159	76/15280	0.184211	2.42859	3.57678	0.00155573	0.0246956	0.0217156	TPH2/FDFT1/DDC/PCBD2/PCK1/PCBD1/TM7SF2/SRD5A3/EBP/PNPO/MVK/SPTLC3/ASIP/LOC121818481	14	SH_Caul vs Alt_Caul
BP	GO:0046148	pigment biosynthetic process	6/1159	18/15280	0.333333	4.39459	4.12833	0.00157576	0.0248051	0.0218118	UROD/ALAD/ALAS2/LOC101106042/ASIP/LOC121818481	6	SH_Caul vs Alt_Caul
BP	GO:0097529	myeloid leukocyte migration	13/1159	68/15280	0.191176	2.52043	3.59984	0.00159256	0.0248624	0.0218622	CXCL8/LOC101104661/CCL19/VEGFB/CCL25/PGF/CCL5/VEGFA/S100A8/LOC114108665/CXCR2/CX3CL1/CXCL9	13	SH_Caul vs Alt_Caul
BP	GO:0170035	L-amino acid catabolic process	10/1159	45/15280	0.222222	2.92973	3.71396	0.00166985	0.0256452	0.0225505	GLS2/GCSH/GSTZ1/GCAT/LOC101118164/AMDHD1/ALDH4A1/LOC101113775/CDO1/FAH	10	SH_Caul vs Alt_Caul
BP	GO:0170040	proteinogenic amino acid catabolic process	10/1159	45/15280	0.222222	2.92973	3.71396	0.00166985	0.0256452	0.0225505	GLS2/GCSH/GSTZ1/GCAT/LOC101118164/AMDHD1/ALDH4A1/LOC101113775/CDO1/FAH	10	SH_Caul vs Alt_Caul
BP	GO:0001525	angiogenesis	13/1159	69/15280	0.188406	2.4839	3.53921	0.00182878	0.0276365	0.0243016	VEGFB/THBS1/PDGFRB/NRP2/KDR/ITGA5/PGF/ADGRA2/VEGFA/ISM1/SOX17/THBS2/MMRN2	13	SH_Caul vs Alt_Caul
BP	GO:0030595	leukocyte chemotaxis	13/1159	69/15280	0.188406	2.4839	3.53921	0.00182878	0.0276365	0.0243016	CXCL8/LOC101104661/CCL19/VEGFB/CCL25/PGF/CCL5/VEGFA/S100A8/LOC114108665/CXCR2/CX3CL1/CXCL9	13	SH_Caul vs Alt_Caul
BP	GO:0007169	cell surface receptor protein tyrosine kinase signaling pathway	30/1159	226/15280	0.132743	1.75006	3.25447	0.00189541	0.0284161	0.0249871	SYK/CAV2/MERTK/EPHA1/MUC20/STAT6/SH2D6/DOK4/VEGFB/NRG1/PDGFRB/NRP2/FGF11/EPHB4/KDR/EPHA2/EPHA10/AXL/PGF/LOC101121655/FGR/EFNB1/VEGFA/FGFR3/STAT5A/MMRN2/SPRY4/BTC/SPRY3/FGF1	30	SH_Caul vs Alt_Caul
BP	GO:0006334	nucleosome assembly	13/1159	70/15280	0.185714	2.44842	3.47964	0.00209318	0.0308908	0.0271632	H1-2/LOC101109397/LOC101109652/LOC101113369/LOC114113063/LOC114112654/LOC114109700/LOC114109699/LOC101105290/LOC101109919/LOC101109129/H1-6/NAP1L5	13	SH_Caul vs Alt_Caul
BP	GO:0007411	axon guidance	16/1159	96/15280	0.166667	2.1973	3.37133	0.00222443	0.0323226	0.0284222	BOC/EPHA1/VASP/SEMA5B/UNC5A/NRP2/PALLD/EPHB4/EPHA2/EPHA10/LAMB3/EFNB1/SEMA7A/PRTG/PLXNB3/RAC3	16	SH_Caul vs Alt_Caul
BP	GO:0097485	neuron projection guidance	16/1159	96/15280	0.166667	2.1973	3.37133	0.00222443	0.0323226	0.0284222	BOC/EPHA1/VASP/SEMA5B/UNC5A/NRP2/PALLD/EPHB4/EPHA2/EPHA10/LAMB3/EFNB1/SEMA7A/PRTG/PLXNB3/RAC3	16	SH_Caul vs Alt_Caul
BP	GO:0006638	neutral lipid metabolic process	10/1159	47/15280	0.212766	2.80506	3.55062	0.00236058	0.0330307	0.0290449	LOC101115927/LOC101110266/DGAT2/DGKD/PCK1/GPAT3/GK/ABHD5/LOC101122246/PNPLA3	10	SH_Caul vs Alt_Caul
BP	GO:0006639	acylglycerol metabolic process	10/1159	47/15280	0.212766	2.80506	3.55062	0.00236058	0.0330307	0.0290449	LOC101115927/LOC101110266/DGAT2/DGKD/PCK1/GPAT3/GK/ABHD5/LOC101122246/PNPLA3	10	SH_Caul vs Alt_Caul
BP	GO:0007596	blood coagulation	10/1159	47/15280	0.212766	2.80506	3.55062	0.00236058	0.0330307	0.0290449	SYK/KNG1/SERPINC1/AXL/ADRA2A/ADRA2C/HGFAC/F2RL2/F13A1/P2RY1	10	SH_Caul vs Alt_Caul
BP	GO:0007599	hemostasis	10/1159	47/15280	0.212766	2.80506	3.55062	0.00236058	0.0330307	0.0290449	SYK/KNG1/SERPINC1/AXL/ADRA2A/ADRA2C/HGFAC/F2RL2/F13A1/P2RY1	10	SH_Caul vs Alt_Caul
BP	GO:0030593	neutrophil chemotaxis	10/1159	47/15280	0.212766	2.80506	3.55062	0.00236058	0.0330307	0.0290449	CXCL8/LOC101104661/CCL19/CCL25/CCL5/S100A8/LOC114108665/CXCR2/CX3CL1/CXCL9	10	SH_Caul vs Alt_Caul
BP	GO:1905039	carboxylic acid transmembrane transport	9/1159	40/15280	0.225	2.96635	3.56743	0.00257216	0.0354399	0.0311633	ABCD2/MPC2/SLC1A7/SLC25A1/SLC7A10/SLC25A22/SLC1A3/SLC25A13/MPC1	9	SH_Caul vs Alt_Caul
BP	GO:0045765	regulation of angiogenesis	7/1159	26/15280	0.269231	3.54948	3.72737	0.00258905	0.0354399	0.0311633	VEGFB/THBS1/KDR/PGF/VEGFA/ISM1/THBS2	7	SH_Caul vs Alt_Caul
BP	GO:1901342	regulation of vasculature development	7/1159	26/15280	0.269231	3.54948	3.72737	0.00258905	0.0354399	0.0311633	VEGFB/THBS1/KDR/PGF/VEGFA/ISM1/THBS2	7	SH_Caul vs Alt_Caul
BP	GO:0035295	tube development	15/1159	89/15280	0.168539	2.22199	3.31226	0.00269381	0.0366087	0.0321911	VEGFB/THBS1/VASP/PDGFRB/NRP2/KDR/ITGA5/PGF/ADGRA2/GRHL2/VEGFA/ISM1/SOX17/THBS2/MMRN2	15	SH_Caul vs Alt_Caul
BP	GO:0002040	sprouting angiogenesis	5/1159	14/15280	0.357143	4.70849	3.977	0.00279033	0.0368596	0.0324117	VEGFB/PGF/ADGRA2/VEGFA/MMRN2	5	SH_Caul vs Alt_Caul
BP	GO:0006739	NADP metabolic process	5/1159	14/15280	0.357143	4.70849	3.977	0.00279033	0.0368596	0.0324117	RPIA/PGLS/TALDO1/PGD/TKT	5	SH_Caul vs Alt_Caul
BP	GO:0006779	porphyrin-containing compound biosynthetic process	5/1159	14/15280	0.357143	4.70849	3.977	0.00279033	0.0368596	0.0324117	UROD/ALAD/ALAS2/UROS/LOC101106042	5	SH_Caul vs Alt_Caul
BP	GO:0033014	tetrapyrrole biosynthetic process	5/1159	14/15280	0.357143	4.70849	3.977	0.00279033	0.0368596	0.0324117	UROD/ALAD/ALAS2/UROS/LOC101106042	5	SH_Caul vs Alt_Caul
BP	GO:0050900	leukocyte migration	15/1159	90/15280	0.166667	2.1973	3.26363	0.00301134	0.0395029	0.0347361	CXCL8/LOC101104661/CCL19/VEGFB/ADAM8/CCL25/PLVAP/PGF/CCL5/VEGFA/S100A8/LOC114108665/CXCR2/CX3CL1/CXCL9	15	SH_Caul vs Alt_Caul
BP	GO:0070098	chemokine-mediated signaling pathway	9/1159	41/15280	0.219512	2.894	3.47897	0.00307784	0.0395513	0.0347786	CXCL8/LOC101104661/CCL19/ACKR1/CCL25/CCL5/LOC114108665/CX3CL1/CXCL9	9	SH_Caul vs Alt_Caul
BP	GO:1990868	response to chemokine	9/1159	41/15280	0.219512	2.894	3.47897	0.00307784	0.0395513	0.0347786	CXCL8/LOC101104661/CCL19/ACKR1/CCL25/CCL5/LOC114108665/CX3CL1/CXCL9	9	SH_Caul vs Alt_Caul
BP	GO:1990869	cellular response to chemokine	9/1159	41/15280	0.219512	2.894	3.47897	0.00307784	0.0395513	0.0347786	CXCL8/LOC101104661/CCL19/ACKR1/CCL25/CCL5/LOC114108665/CX3CL1/CXCL9	9	SH_Caul vs Alt_Caul
BP	GO:0042180	cellular ketone metabolic process	12/1159	65/15280	0.184615	2.43393	3.31898	0.00322233	0.0411003	0.0361407	COQ9/COQ4/NDUFA9/SLC7A7/COQ5/COQ7/HAGH/HAGHL/LOC101107119/LOC101107809/LOC101106610/LOC101109377	12	SH_Caul vs Alt_Caul
BP	GO:0035239	tube morphogenesis	14/1159	82/15280	0.170732	2.25089	3.25379	0.00325683	0.0411003	0.0361407	VEGFB/THBS1/VASP/PDGFRB/NRP2/KDR/ITGA5/PGF/ADGRA2/VEGFA/ISM1/SOX17/THBS2/MMRN2	14	SH_Caul vs Alt_Caul
BP	GO:0050817	coagulation	10/1159	49/15280	0.204082	2.69057	3.39565	0.00326366	0.0411003	0.0361407	SYK/KNG1/SERPINC1/AXL/ADRA2A/ADRA2C/HGFAC/F2RL2/F13A1/P2RY1	10	SH_Caul vs Alt_Caul
BP	GO:0071495	cellular response to endogenous stimulus	33/1159	265/15280	0.124528	1.64175	3.01915	0.00330832	0.0413869	0.0363927	INHBA/CAV2/RXRG/STAT6/BMP2/DUSP15/VEGFB/SMAD6/VWC2/NRP2/PCK1/FGF11/NR4A1/BGLAP/PGF/SLC2A4/LOC101121655/WFIKKN1/GDF9/GDF1/ESR1/VEGFA/FGFR3/INHBB/STAT5A/MMRN2/TMEM100/ASIP/SPRY4/SPRY3/FGF1/LOC121818481/SOST	33	SH_Caul vs Alt_Caul
BP	GO:0006954	inflammatory response	25/1159	185/15280	0.135135	1.78159	3.06412	0.00341947	0.042496	0.0373679	LOC101114747/CXCL8/LOC101104661/TLR4/CCL19/CST7/RELB/ADAM8/ACKR1/TNFRSF1B/NLRP1/CCL25/LOC101102413/C5AR1/TREM2/TLR2/CCL5/CD14/TYROBP/SEMA7A/IL4R/S100A8/LOC114108665/CX3CL1/CXCL9	25	SH_Caul vs Alt_Caul
BP	GO:0072655	establishment of protein localization to mitochondrion	9/1159	42/15280	0.214286	2.8251	3.39315	0.0036587	0.0451718	0.0397209	SAMM50/PMPCA/ROMO1/LOC101111607/TIMM10/LOC101118849/TIMM17B/TOMM7/CORO7	9	SH_Caul vs Alt_Caul
BP	GO:0042440	pigment metabolic process	6/1159	21/15280	0.285714	3.76679	3.63479	0.00378387	0.0464138	0.040813	UROD/ALAD/ALAS2/LOC101106042/ASIP/LOC121818481	6	SH_Caul vs Alt_Caul
BP	GO:1901616	organic hydroxy compound catabolic process	5/1159	15/15280	0.333333	4.39459	3.76826	0.00392666	0.0475743	0.0418335	APOE/TKFC/LOC101117622/SRD5A3/FAH	5	SH_Caul vs Alt_Caul
BP	GO:0034728	nucleosome organization	13/1159	75/15280	0.173333	2.28519	3.1964	0.00392885	0.0475743	0.0418335	H1-2/LOC101109397/LOC101109652/LOC101113369/LOC114113063/LOC114112654/LOC114109700/LOC114109699/LOC101105290/LOC101109919/LOC101109129/H1-6/NAP1L5	13	SH_Caul vs Alt_Caul
BP	GO:0009719	response to endogenous stimulus	34/1159	280/15280	0.121429	1.60089	2.90725	0.0043287	0.0520823	0.0457975	INHBA/CAV2/RXRG/STAT6/BMP2/DUSP15/VEGFB/PAQR7/SMAD6/VWC2/NRP2/PCK1/FGF11/NR4A1/BGLAP/PGF/SLC2A4/LOC101121655/WFIKKN1/GDF9/GDF1/ESR1/VEGFA/FGFR3/INHBB/STAT5A/MMRN2/TMEM100/ASIP/SPRY4/SPRY3/FGF1/LOC121818481/SOST	34	SH_Caul vs Alt_Caul
BP	GO:0001568	blood vessel development	13/1159	76/15280	0.171053	2.25512	3.14246	0.00441854	0.0522057	0.045906	VEGFB/THBS1/PDGFRB/NRP2/KDR/ITGA5/PGF/ADGRA2/VEGFA/ISM1/SOX17/THBS2/MMRN2	13	SH_Caul vs Alt_Caul
BP	GO:0048514	blood vessel morphogenesis	13/1159	76/15280	0.171053	2.25512	3.14246	0.00441854	0.0522057	0.045906	VEGFB/THBS1/PDGFRB/NRP2/KDR/ITGA5/PGF/ADGRA2/VEGFA/ISM1/SOX17/THBS2/MMRN2	13	SH_Caul vs Alt_Caul
BP	GO:1990266	neutrophil migration	10/1159	51/15280	0.196078	2.58505	3.24825	0.00442187	0.0522057	0.045906	CXCL8/LOC101104661/CCL19/CCL25/CCL5/S100A8/LOC114108665/CXCR2/CX3CL1/CXCL9	10	SH_Caul vs Alt_Caul
BP	GO:0060326	cell chemotaxis	14/1159	85/15280	0.164706	2.17145	3.10269	0.00455532	0.0534472	0.0469977	CXCL8/LOC101104661/CCL19/VEGFB/CCL25/PDGFRB/PGF/CCL5/VEGFA/S100A8/LOC114108665/CXCR2/CX3CL1/CXCL9	14	SH_Caul vs Alt_Caul
BP	GO:0050878	regulation of body fluid levels	12/1159	68/15280	0.176471	2.32655	3.14081	0.00472537	0.0551002	0.0484512	SYK/KNG1/SCT/SERPINC1/AXL/ADRA2A/ADRA2C/HGFAC/F2RL2/F13A1/P2RY1/P2RY2	12	SH_Caul vs Alt_Caul
BP	GO:0042776	proton motive force-driven mitochondrial ATP synthesis	4/1159	10/15280	0.4	5.27351	3.87277	0.00477001	0.0552794	0.0486088	ATP5PO/ATP5F1E/ANTKMT/ATP5MF	4	SH_Caul vs Alt_Caul
BP	GO:0019748	secondary metabolic process	6/1159	22/15280	0.272727	3.59558	3.49022	0.00487387	0.0561386	0.0493643	LOC101107119/ASIP/LOC101107809/LOC101106610/LOC101109377/LOC121818481	6	SH_Caul vs Alt_Caul
BP	GO:0043409	negative regulation of MAPK cascade	7/1159	29/15280	0.241379	3.18229	3.36992	0.00503092	0.0575964	0.0506462	DUSP2/DUSP8/PEBP1/DUSP5/SPRED3/SPRY4/SPRY3	7	SH_Caul vs Alt_Caul
BP	GO:0070585	protein localization to mitochondrion	9/1159	44/15280	0.204545	2.69668	3.22885	0.00507559	0.0577577	0.0507881	SAMM50/PMPCA/ROMO1/LOC101111607/TIMM10/LOC101118849/TIMM17B/TOMM7/CORO7	9	SH_Caul vs Alt_Caul
BP	GO:0006743	ubiquinone metabolic process	5/1159	16/15280	0.3125	4.11993	3.57707	0.00535905	0.0592003	0.0520566	COQ9/COQ4/NDUFA9/COQ5/COQ7	5	SH_Caul vs Alt_Caul
BP	GO:0006744	ubiquinone biosynthetic process	5/1159	16/15280	0.3125	4.11993	3.57707	0.00535905	0.0592003	0.0520566	COQ9/COQ4/NDUFA9/COQ5/COQ7	5	SH_Caul vs Alt_Caul
BP	GO:0042116	macrophage activation	5/1159	16/15280	0.3125	4.11993	3.57707	0.00535905	0.0592003	0.0520566	SYK/CST7/TREM2/TYROBP/VSIG4	5	SH_Caul vs Alt_Caul
BP	GO:1901661	quinone metabolic process	5/1159	16/15280	0.3125	4.11993	3.57707	0.00535905	0.0592003	0.0520566	COQ9/COQ4/NDUFA9/COQ5/COQ7	5	SH_Caul vs Alt_Caul
BP	GO:1901663	quinone biosynthetic process	5/1159	16/15280	0.3125	4.11993	3.57707	0.00535905	0.0592003	0.0520566	COQ9/COQ4/NDUFA9/COQ5/COQ7	5	SH_Caul vs Alt_Caul
BP	GO:0070848	response to growth factor	21/1159	154/15280	0.136364	1.79779	2.85064	0.00624117	0.0681478	0.0599243	INHBA/BMP2/DUSP15/VEGFB/SMAD6/VWC2/NRP2/FGF11/PGF/WFIKKN1/GDF9/GDF1/VEGFA/FGFR3/INHBB/MMRN2/TMEM100/SPRY4/SPRY3/FGF1/SOST	21	SH_Caul vs Alt_Caul
BP	GO:0071363	cellular response to growth factor stimulus	21/1159	154/15280	0.136364	1.79779	2.85064	0.00624117	0.0681478	0.0599243	INHBA/BMP2/DUSP15/VEGFB/SMAD6/VWC2/NRP2/FGF11/PGF/WFIKKN1/GDF9/GDF1/VEGFA/FGFR3/INHBB/MMRN2/TMEM100/SPRY4/SPRY3/FGF1/SOST	21	SH_Caul vs Alt_Caul
BP	GO:0120254	olefinic compound metabolic process	10/1159	54/15280	0.185185	2.44144	3.03989	0.00673947	0.0719692	0.0632846	LOC114114086/BCO1/LOC101119050/SDR16C5/LOC101107119/LOC101107809/LOC101106610/CYP2D6/LOC101109377/LOC114114084	10	SH_Caul vs Alt_Caul
BP	GO:0006626	protein targeting to mitochondrion	8/1159	38/15280	0.210526	2.77553	3.13947	0.00674011	0.0719692	0.0632846	SAMM50/PMPCA/ROMO1/TIMM10/LOC101118849/TIMM17B/TOMM7/CORO7	8	SH_Caul vs Alt_Caul
BP	GO:0032101	regulation of response to external stimulus	22/1159	165/15280	0.133333	1.75784	2.80395	0.00678584	0.0719692	0.0632846	LOC101102227/KNG1/LOC101114747/TLR4/CST7/VEGFB/SEMA5B/TNFRSF1B/NLRP1/TREM2/SERPINC1/SEC14L1/PGF/TLR2/CCL5/CD14/VEGFA/VSIG4/SEMA7A/LOC101101976/LOC105613002/TLR7	22	SH_Caul vs Alt_Caul
BP	GO:0005975	carbohydrate metabolic process	33/1159	278/15280	0.118705	1.56498	2.72357	0.00687222	0.0719692	0.0632846	GALM/RPIA/CTBS/HK2/FBP2/CS/AMY2B/GAPDH/GYS2/KL/PFKP/FUOM/PGLS/LOC101116273/LOC101115496/CHID1/HK3/PYGM/TALDO1/PHKA2/GPI/TKFC/PCK1/PGD/ALDOA/GK/RGN/PFKFB1/PFKFB4/PMM1/HEXD/LOC101117846/CHST1	33	SH_Caul vs Alt_Caul
BP	GO:0001944	vasculature development	13/1159	80/15280	0.1625	2.14236	2.93484	0.00689027	0.0719692	0.0632846	VEGFB/THBS1/PDGFRB/NRP2/KDR/ITGA5/PGF/ADGRA2/VEGFA/ISM1/SOX17/THBS2/MMRN2	13	SH_Caul vs Alt_Caul
BP	GO:0033993	response to lipid	13/1159	80/15280	0.1625	2.14236	2.93484	0.00689027	0.0719692	0.0632846	RXRG/CXCL8/LOC101104661/CD86/PAQR7/PCK1/FFAR3/ESR1/CD14/SCD/S100A8/LOC114108665/CXCL9	13	SH_Caul vs Alt_Caul
BP	GO:0038084	vascular endothelial growth factor signaling pathway	4/1159	11/15280	0.363636	4.7941	3.60626	0.00704974	0.0719692	0.0632846	VEGFB/NRP2/PGF/VEGFA	4	SH_Caul vs Alt_Caul
BP	GO:0045766	positive regulation of angiogenesis	4/1159	11/15280	0.363636	4.7941	3.60626	0.00704974	0.0719692	0.0632846	VEGFB/KDR/PGF/VEGFA	4	SH_Caul vs Alt_Caul
BP	GO:1904018	positive regulation of vasculature development	4/1159	11/15280	0.363636	4.7941	3.60626	0.00704974	0.0719692	0.0632846	VEGFB/KDR/PGF/VEGFA	4	SH_Caul vs Alt_Caul
BP	GO:0006778	porphyrin-containing compound metabolic process	5/1159	17/15280	0.294118	3.87758	3.40086	0.00712453	0.0719692	0.0632846	UROD/ALAD/ALAS2/UROS/LOC101106042	5	SH_Caul vs Alt_Caul
BP	GO:0019432	triglyceride biosynthetic process	5/1159	17/15280	0.294118	3.87758	3.40086	0.00712453	0.0719692	0.0632846	LOC101110266/DGAT2/PCK1/GPAT3/LOC101122246	5	SH_Caul vs Alt_Caul
BP	GO:0046460	neutral lipid biosynthetic process	5/1159	17/15280	0.294118	3.87758	3.40086	0.00712453	0.0719692	0.0632846	LOC101110266/DGAT2/PCK1/GPAT3/LOC101122246	5	SH_Caul vs Alt_Caul
BP	GO:0046463	acylglycerol biosynthetic process	5/1159	17/15280	0.294118	3.87758	3.40086	0.00712453	0.0719692	0.0632846	LOC101110266/DGAT2/PCK1/GPAT3/LOC101122246	5	SH_Caul vs Alt_Caul
BP	GO:0019318	hexose metabolic process	11/1159	63/15280	0.174603	2.30193	2.96654	0.00725983	0.0729458	0.0641434	GALM/FBP2/GAPDH/PFKP/FUOM/GPI/PCK1/PFKFB1/PFKFB4/PMM1/LOC101117846	11	SH_Caul vs Alt_Caul
BP	GO:0071621	granulocyte chemotaxis	10/1159	55/15280	0.181818	2.39705	2.97352	0.00769141	0.0764688	0.0672412	CXCL8/LOC101104661/CCL19/CCL25/CCL5/S100A8/LOC114108665/CXCR2/CX3CL1/CXCL9	10	SH_Caul vs Alt_Caul
BP	GO:0072523	purine-containing compound catabolic process	10/1159	55/15280	0.181818	2.39705	2.97352	0.00769141	0.0764688	0.0672412	HK2/HINT1/PFKP/HK3/GPI/GDA/ALDOA/NUDT3/NUDT7/LOC114111378	10	SH_Caul vs Alt_Caul
BP	GO:0046434	organophosphate catabolic process	15/1159	100/15280	0.15	1.97757	2.80975	0.00821639	0.0812605	0.0714547	HK2/HINT1/ITPA/APOC2/DUT/PFKP/HK3/GPI/ALDOA/NUDT3/DCTPP1/DNPH1/NUDT7/LOC114111378/NT5M	15	SH_Caul vs Alt_Caul
BP	GO:0002181	cytoplasmic translation	16/1159	110/15280	0.145455	1.91764	2.76715	0.00868068	0.0854052	0.0750993	RWDD1/LOC114108766/LOC101103232/RPL36/RPLP2/RPL31/LOC101112471/RPLP1/RPSA/MRPL2/LOC114116830/LOC101107098/MCTS1/LOC100037664/RPL22/RPL35A	16	SH_Caul vs Alt_Caul
BP	GO:0042181	ketone biosynthetic process	5/1159	18/15280	0.277778	3.66216	3.23759	0.00925867	0.0906198	0.0796847	COQ9/COQ4/NDUFA9/COQ5/COQ7	5	SH_Caul vs Alt_Caul
BP	GO:0002687	positive regulation of leukocyte migration	6/1159	25/15280	0.24	3.16411	3.10241	0.00951672	0.0926654	0.0814834	VEGFB/ADAM8/PLVAP/PGF/CCL5/VEGFA	6	SH_Caul vs Alt_Caul
BP	GO:0065004	protein-DNA complex assembly	17/1159	121/15280	0.140496	1.85227	2.69643	0.00978854	0.0944239	0.0830297	CENPP/CENPT/H1-2/LOC101109397/TAF7L/CENPX/LOC101109652/LOC101113369/LOC114113063/LOC114112654/LOC114109700/LOC114109699/LOC101105290/LOC101109919/LOC101109129/H1-6/NAP1L5	17	SH_Caul vs Alt_Caul
BP	GO:0001936	regulation of endothelial cell proliferation	4/1159	12/15280	0.333333	4.39459	3.37011	0.00994725	0.0944239	0.0830297	CAV2/VEGFB/PGF/VEGFA	4	SH_Caul vs Alt_Caul
BP	GO:0006783	heme biosynthetic process	4/1159	12/15280	0.333333	4.39459	3.37011	0.00994725	0.0944239	0.0830297	UROD/ALAD/ALAS2/LOC101106042	4	SH_Caul vs Alt_Caul
BP	GO:0046189	phenol-containing compound biosynthetic process	4/1159	12/15280	0.333333	4.39459	3.37011	0.00994725	0.0944239	0.0830297	TPH2/DDC/ASIP/LOC121818481	4	SH_Caul vs Alt_Caul
BP	GO:0090151	establishment of protein localization to mitochondrial membrane	4/1159	12/15280	0.333333	4.39459	3.37011	0.00994725	0.0944239	0.0830297	SAMM50/ROMO1/LOC101111607/TIMM10	4	SH_Caul vs Alt_Caul
BP	GO:0009154	purine ribonucleotide catabolic process	8/1159	41/15280	0.195122	2.57244	2.88832	0.0107683	0.1007	0.0885483	HK2/HINT1/PFKP/HK3/GPI/ALDOA/NUDT3/LOC114111378	8	SH_Caul vs Alt_Caul
BP	GO:0009261	ribonucleotide catabolic process	8/1159	41/15280	0.195122	2.57244	2.88832	0.0107683	0.1007	0.0885483	HK2/HINT1/PFKP/HK3/GPI/ALDOA/NUDT3/LOC114111378	8	SH_Caul vs Alt_Caul
BP	GO:0060395	SMAD protein signal transduction	8/1159	41/15280	0.195122	2.57244	2.88832	0.0107683	0.1007	0.0885483	INHBA/BMP2/SMAD6/GDF9/GDF1/INHBB/BMP6/BMP8B	8	SH_Caul vs Alt_Caul
BP	GO:0009166	nucleotide catabolic process	10/1159	58/15280	0.172414	2.27307	2.78282	0.0111755	0.103992	0.0914436	HK2/HINT1/DUT/PFKP/HK3/GPI/ALDOA/NUDT3/LOC114111378/NT5M	10	SH_Caul vs Alt_Caul
BP	GO:0042060	wound healing	11/1159	67/15280	0.164179	2.1645	2.73669	0.0114987	0.106476	0.0936274	SYK/KNG1/PPL/SERPINC1/AXL/ADRA2A/ADRA2C/HGFAC/F2RL2/F13A1/P2RY1	11	SH_Caul vs Alt_Caul
BP	GO:0030150	protein import into mitochondrial matrix	5/1159	19/15280	0.263158	3.46942	3.08557	0.0117951	0.108687	0.0955721	ROMO1/LOC101118849/TIMM17B/TOMM7/CORO7	5	SH_Caul vs Alt_Caul
BP	GO:0006720	isoprenoid metabolic process	7/1159	34/15280	0.205882	2.71431	2.86686	0.0124551	0.113313	0.0996395	BCO1/FDFT1/LOC101119050/MVD/SRD5A3/MVK/SDR16C5	7	SH_Caul vs Alt_Caul
BP	GO:0006935	chemotaxis	18/1159	134/15280	0.134328	1.77096	2.56797	0.012529	0.113313	0.0996395	CXCL8/LOC101104661/CCL19/VEGFB/SEMA5B/CCL25/PDGFRB/C5AR1/RNASE2/PGF/CCL5/VEGFA/SEMA7A/S100A8/LOC114108665/CXCR2/CX3CL1/CXCL9	18	SH_Caul vs Alt_Caul
BP	GO:0042330	taxis	18/1159	134/15280	0.134328	1.77096	2.56797	0.012529	0.113313	0.0996395	CXCL8/LOC101104661/CCL19/VEGFB/SEMA5B/CCL25/PDGFRB/C5AR1/RNASE2/PGF/CCL5/VEGFA/SEMA7A/S100A8/LOC114108665/CXCR2/CX3CL1/CXCL9	18	SH_Caul vs Alt_Caul
BP	GO:0097530	granulocyte migration	10/1159	59/15280	0.169492	2.23454	2.72186	0.0125681	0.113313	0.0996395	CXCL8/LOC101104661/CCL19/CCL25/CCL5/S100A8/LOC114108665/CXCR2/CX3CL1/CXCL9	10	SH_Caul vs Alt_Caul
BP	GO:0043408	regulation of MAPK cascade	19/1159	144/15280	0.131944	1.73953	2.55438	0.012597	0.113313	0.0996395	DUSP2/CAV2/DOK4/CCL19/DUSP15/DUSP8/PEBP1/CCL25/TREM2/DUSP5/SPRED3/CCL5/GPR37L1/FGFR3/SEMA7A/WNT7A/SPRY4/SPRY3/CX3CL1	19	SH_Caul vs Alt_Caul
BP	GO:0001935	endothelial cell proliferation	4/1159	13/15280	0.307692	4.05655	3.15851	0.0135183	0.117932	0.103701	CAV2/VEGFB/PGF/VEGFA	4	SH_Caul vs Alt_Caul
BP	GO:0030647	aminoglycoside antibiotic metabolic process	4/1159	13/15280	0.307692	4.05655	3.15851	0.0135183	0.117932	0.103701	LOC101107119/LOC101107809/LOC101106610/LOC101109377	4	SH_Caul vs Alt_Caul
BP	GO:0044597	daunorubicin metabolic process	4/1159	13/15280	0.307692	4.05655	3.15851	0.0135183	0.117932	0.103701	LOC101107119/LOC101107809/LOC101106610/LOC101109377	4	SH_Caul vs Alt_Caul
BP	GO:0044598	doxorubicin metabolic process	4/1159	13/15280	0.307692	4.05655	3.15851	0.0135183	0.117932	0.103701	LOC101107119/LOC101107809/LOC101106610/LOC101109377	4	SH_Caul vs Alt_Caul
BP	GO:0051014	actin filament severing	4/1159	13/15280	0.307692	4.05655	3.15851	0.0135183	0.117932	0.103701	SCIN/CAPG/GMFB/SVIL	4	SH_Caul vs Alt_Caul
BP	GO:0016052	carbohydrate catabolic process	9/1159	51/15280	0.176471	2.32655	2.7185	0.0135475	0.117932	0.103701	GALM/HK2/PFKP/HK3/PYGM/GPI/TKFC/PGD/ALDOA	9	SH_Caul vs Alt_Caul
BP	GO:0031331	positive regulation of cellular catabolic process	6/1159	27/15280	0.222222	2.92973	2.87513	0.0139737	0.120848	0.106265	LOC101115927/APOC2/ADAM8/TNFRSF1B/ABHD5/SVIP	6	SH_Caul vs Alt_Caul
BP	GO:0030198	extracellular matrix organization	12/1159	78/15280	0.153846	2.02827	2.60833	0.0140744	0.120848	0.106265	ADAMTS4/ADAMTS5/ADAMTS1/MMP19/MMP15/MMP14/ADAMTS15/COL6A6/MMP12/ADAMTS18/MMP17/ADAMTS16	12	SH_Caul vs Alt_Caul
BP	GO:0045229	external encapsulating structure organization	12/1159	78/15280	0.153846	2.02827	2.60833	0.0140744	0.120848	0.106265	ADAMTS4/ADAMTS5/ADAMTS1/MMP19/MMP15/MMP14/ADAMTS15/COL6A6/MMP12/ADAMTS18/MMP17/ADAMTS16	12	SH_Caul vs Alt_Caul
BP	GO:0002758	innate immune response-activating signaling pathway	8/1159	43/15280	0.186047	2.4528	2.73304	0.014297	0.121653	0.106973	LOC101102227/TLR4/SEC14L1/TLR2/CD14/LOC101101976/LOC105613002/TLR7	8	SH_Caul vs Alt_Caul
BP	GO:0170041	non-proteinogenic amino acid metabolic process	8/1159	43/15280	0.186047	2.4528	2.73304	0.014297	0.121653	0.106973	TST/MPST/SARDH/P4HA3/EGLN3/ODC1/ALDH5A1/DDO	8	SH_Caul vs Alt_Caul
BP	GO:0007007	inner mitochondrial membrane organization	5/1159	20/15280	0.25	3.29594	2.94344	0.014765	0.123411	0.108519	ROMO1/LOC101111607/MICOS13/TIMM10/APOO	5	SH_Caul vs Alt_Caul
BP	GO:0030574	collagen catabolic process	5/1159	20/15280	0.25	3.29594	2.94344	0.014765	0.123411	0.108519	MMP19/MMP15/MMP14/MMP12/MMP17	5	SH_Caul vs Alt_Caul
BP	GO:0033013	tetrapyrrole metabolic process	5/1159	20/15280	0.25	3.29594	2.94344	0.014765	0.123411	0.108519	UROD/ALAD/ALAS2/UROS/LOC101106042	5	SH_Caul vs Alt_Caul
BP	GO:0034599	cellular response to oxidative stress	5/1159	20/15280	0.25	3.29594	2.94344	0.014765	0.123411	0.108519	PRDX1/SOD1/TXNRD2/PRDX5/PPIF	5	SH_Caul vs Alt_Caul
BP	GO:0071824	protein-DNA complex organization	17/1159	127/15280	0.133858	1.76476	2.47932	0.0154491	0.128561	0.113047	CENPP/CENPT/H1-2/LOC101109397/TAF7L/CENPX/LOC101109652/LOC101113369/LOC114113063/LOC114112654/LOC114109700/LOC114109699/LOC101105290/LOC101109919/LOC101109129/H1-6/NAP1L5	17	SH_Caul vs Alt_Caul
BP	GO:0043062	extracellular structure organization	12/1159	80/15280	0.15	1.97757	2.51146	0.0170038	0.140878	0.123878	ADAMTS4/ADAMTS5/ADAMTS1/MMP19/MMP15/MMP14/ADAMTS15/COL6A6/MMP12/ADAMTS18/MMP17/ADAMTS16	12	SH_Caul vs Alt_Caul
BP	GO:0061564	axon development	19/1159	149/15280	0.127517	1.68115	2.39365	0.0176361	0.14377	0.126421	BOC/EPHA1/GPM6B/VASP/SEMA5B/UNC5A/NRP2/CDK5/PALLD/EPHB4/EPHA2/EPHA10/LAMB3/ISL2/EFNB1/SEMA7A/PRTG/PLXNB3/RAC3	19	SH_Caul vs Alt_Caul
BP	GO:0140546	defense response to symbiont	29/1159	254/15280	0.114173	1.50523	2.32619	0.0176973	0.14377	0.126421	LOC101102227/SYK/CLEC5A/PTX3/CXCL8/LOC101104661/GNLY/TLR4/CCL19/RELB/NLRP1/BST-2B/CCL25/RNASE2/WFDC3/SEC14L1/LOC114110140/TLR2/FGR/LEAP2/CCL5/CD14/VSIG4/LOC101101976/LOC114108665/LOC105613002/TLR7/CX3CL1/CXCL9	29	SH_Caul vs Alt_Caul
BP	GO:0006835	dicarboxylic acid transport	4/1159	14/15280	0.285714	3.76679	2.96712	0.0178096	0.14377	0.126421	SLC1A7/SLC25A22/SLC1A3/SLC25A13	4	SH_Caul vs Alt_Caul
BP	GO:0009147	pyrimidine nucleoside triphosphate metabolic process	4/1159	14/15280	0.285714	3.76679	2.96712	0.0178096	0.14377	0.126421	DTYMK/DUT/NME9/NME4	4	SH_Caul vs Alt_Caul
BP	GO:0035924	cellular response to vascular endothelial growth factor stimulus	4/1159	14/15280	0.285714	3.76679	2.96712	0.0178096	0.14377	0.126421	VEGFB/NRP2/PGF/VEGFA	4	SH_Caul vs Alt_Caul
BP	GO:0042761	very long-chain fatty acid biosynthetic process	4/1159	14/15280	0.285714	3.76679	2.96712	0.0178096	0.14377	0.126421	HACD2/TECR/ELOVL6/ELOVL3	4	SH_Caul vs Alt_Caul
BP	GO:0042127	regulation of cell population proliferation	24/1159	201/15280	0.119403	1.57418	2.34757	0.0179104	0.143969	0.126596	SYK/CAV2/IL6R/STAT6/CDKN2C/DUSP15/IL6/VEGFB/CD86/MYC/TNFRSF1B/JUNB/FGF11/NUPR2/PGF/S100A11/TYROBP/VEGFA/VSIG4/FGFR3/STAT5A/JUN/BTC/FGF1	24	SH_Caul vs Alt_Caul
BP	GO:0001666	response to hypoxia	5/1159	21/15280	0.238095	3.139	2.81004	0.0181965	0.144425	0.126998	EGLN3/VEGFB/FAM162A/PGF/VEGFA	5	SH_Caul vs Alt_Caul
BP	GO:0036293	response to decreased oxygen levels	5/1159	21/15280	0.238095	3.139	2.81004	0.0181965	0.144425	0.126998	EGLN3/VEGFB/FAM162A/PGF/VEGFA	5	SH_Caul vs Alt_Caul
BP	GO:0062197	cellular response to chemical stress	5/1159	21/15280	0.238095	3.139	2.81004	0.0181965	0.144425	0.126998	PRDX1/SOD1/TXNRD2/PRDX5/PPIF	5	SH_Caul vs Alt_Caul
BP	GO:0170034	L-amino acid biosynthetic process	8/1159	45/15280	0.177778	2.34378	2.58625	0.018599	0.146389	0.128724	PHGDH/PSAT1/GLS2/CBS/LOC101113775/ASNSD1/PSPH/BCAT2	8	SH_Caul vs Alt_Caul
BP	GO:0170038	proteinogenic amino acid biosynthetic process	8/1159	45/15280	0.177778	2.34378	2.58625	0.018599	0.146389	0.128724	PHGDH/PSAT1/GLS2/CBS/LOC101113775/ASNSD1/PSPH/BCAT2	8	SH_Caul vs Alt_Caul
BP	GO:0009611	response to wounding	11/1159	72/15280	0.152778	2.01419	2.47119	0.0191851	0.150376	0.13223	SYK/KNG1/PPL/SERPINC1/AXL/ADRA2A/ADRA2C/HGFAC/F2RL2/F13A1/P2RY1	11	SH_Caul vs Alt_Caul
BP	GO:0006979	response to oxidative stress	9/1159	54/15280	0.166667	2.1973	2.525	0.0193431	0.150988	0.132768	PRDX1/NDUFA6/SOD1/TXNRD2/PRDX5/NDUFA12/PRDX3/GPX4/PPIF	9	SH_Caul vs Alt_Caul
BP	GO:0042255	ribosome assembly	12/1159	82/15280	0.146341	1.92933	2.41736	0.0203696	0.158346	0.139239	MRPS11/RPS27L/RPS5/LOC101118481/LOC101116922/LOC101104787/RPSA/RPS19/CMC1/RPL3L/LOC114108601/LOC121818183	12	SH_Caul vs Alt_Caul
BP	GO:0000165	MAPK cascade	20/1159	162/15280	0.123457	1.62763	2.30074	0.0209432	0.162138	0.142573	DUSP2/CAV2/DOK4/CCL19/DUSP15/DUSP8/PEBP1/CCL25/TREM2/DUSP5/SPRED3/CCL5/GPR37L1/FGFR3/SEMA7A/MAP2K6/WNT7A/SPRY4/SPRY3/CX3CL1	20	SH_Caul vs Alt_Caul
BP	GO:0007409	axonogenesis	18/1159	142/15280	0.126761	1.67118	2.30201	0.0216561	0.166973	0.146824	BOC/EPHA1/VASP/SEMA5B/UNC5A/NRP2/CDK5/PALLD/EPHB4/EPHA2/EPHA10/LAMB3/ISL2/EFNB1/SEMA7A/PRTG/PLXNB3/RAC3	18	SH_Caul vs Alt_Caul
BP	GO:0006220	pyrimidine nucleotide metabolic process	5/1159	22/15280	0.227273	2.99631	2.6844	0.022115	0.169818	0.149326	DTYMK/DUT/NME9/NME4/NT5M	5	SH_Caul vs Alt_Caul
BP	GO:0002220	innate immune response activating cell surface receptor signaling pathway	4/1159	15/15280	0.266667	3.51567	2.7926	0.0228579	0.174107	0.153097	LOC101102227/CD14/LOC101101976/LOC105613002	4	SH_Caul vs Alt_Caul
BP	GO:0042168	heme metabolic process	4/1159	15/15280	0.266667	3.51567	2.7926	0.0228579	0.174107	0.153097	UROD/ALAD/ALAS2/LOC101106042	4	SH_Caul vs Alt_Caul
BP	GO:0072526	pyridine-containing compound catabolic process	6/1159	30/15280	0.2	2.63676	2.57079	0.0231012	0.175254	0.154106	HK2/PFKP/HK3/GPI/ALDOA/QPRT	6	SH_Caul vs Alt_Caul
BP	GO:0032103	positive regulation of response to external stimulus	13/1159	94/15280	0.138298	1.82329	2.29377	0.0248704	0.18792	0.165244	LOC101102227/TLR4/VEGFB/TREM2/SEC14L1/PGF/TLR2/CCL5/CD14/VEGFA/LOC101101976/LOC105613002/TLR7	13	SH_Caul vs Alt_Caul
BP	GO:0031347	regulation of defense response	15/1159	114/15280	0.131579	1.73471	2.25573	0.02531	0.19048	0.167495	LOC101102227/LOC101114747/TLR4/CST7/TNFRSF1B/NLRP1/TREM2/SEC14L1/TLR2/CD14/VSIG4/SEMA7A/LOC101101976/LOC105613002/TLR7	15	SH_Caul vs Alt_Caul
BP	GO:1902652	secondary alcohol metabolic process	7/1159	39/15280	0.179487	2.36632	2.44757	0.0256452	0.192237	0.16904	APOE/FDFT1/LOC101117622/IDH1/EBP/MVK/IDH3G	7	SH_Caul vs Alt_Caul
BP	GO:0006801	superoxide metabolic process	5/1159	23/15280	0.217391	2.86604	2.5657	0.026542	0.193806	0.170419	PRDX1/SOD1/NCF2/LOC101106452/SH3PXD2B	5	SH_Caul vs Alt_Caul
BP	GO:0018958	phenol-containing compound metabolic process	5/1159	23/15280	0.217391	2.86604	2.5657	0.026542	0.193806	0.170419	TPH2/DDC/FAH/ASIP/LOC121818481	5	SH_Caul vs Alt_Caul
BP	GO:0030168	platelet activation	5/1159	23/15280	0.217391	2.86604	2.5657	0.026542	0.193806	0.170419	SYK/AXL/ADRA2A/ADRA2C/P2RY1	5	SH_Caul vs Alt_Caul
BP	GO:0032963	collagen metabolic process	5/1159	23/15280	0.217391	2.86604	2.5657	0.026542	0.193806	0.170419	MMP19/MMP15/MMP14/MMP12/MMP17	5	SH_Caul vs Alt_Caul
BP	GO:0002218	activation of innate immune response	8/1159	48/15280	0.166667	2.1973	2.38013	0.0266752	0.193806	0.170419	LOC101102227/TLR4/SEC14L1/TLR2/CD14/LOC101101976/LOC105613002/TLR7	8	SH_Caul vs Alt_Caul
BP	GO:0006195	purine nucleotide catabolic process	8/1159	48/15280	0.166667	2.1973	2.38013	0.0266752	0.193806	0.170419	HK2/HINT1/PFKP/HK3/GPI/ALDOA/NUDT3/LOC114111378	8	SH_Caul vs Alt_Caul
BP	GO:0072593	reactive oxygen species metabolic process	8/1159	48/15280	0.166667	2.1973	2.38013	0.0266752	0.193806	0.170419	PRDX1/SOD1/NCF2/PRDX5/LOC101106452/PRDX3/SH3PXD2B/COQ7	8	SH_Caul vs Alt_Caul
BP	GO:1901607	alpha-amino acid biosynthetic process	8/1159	48/15280	0.166667	2.1973	2.38013	0.0266752	0.193806	0.170419	PHGDH/PSAT1/GLS2/CBS/LOC101113775/ASNSD1/PSPH/BCAT2	8	SH_Caul vs Alt_Caul
BP	GO:0002685	regulation of leukocyte migration	6/1159	31/15280	0.193548	2.5517	2.47756	0.026864	0.19443	0.170968	VEGFB/ADAM8/PLVAP/PGF/CCL5/VEGFA	6	SH_Caul vs Alt_Caul
BP	GO:0000096	sulfur amino acid metabolic process	4/1159	16/15280	0.25	3.29594	2.63235	0.0286908	0.206072	0.181205	TST/MPST/CBS/CDO1	4	SH_Caul vs Alt_Caul
BP	GO:0050678	regulation of epithelial cell proliferation	4/1159	16/15280	0.25	3.29594	2.63235	0.0286908	0.206072	0.181205	CAV2/VEGFB/PGF/VEGFA	4	SH_Caul vs Alt_Caul
BP	GO:0009132	nucleoside diphosphate metabolic process	7/1159	40/15280	0.175	2.30716	2.3715	0.0291192	0.208357	0.183214	DTYMK/HK2/PFKP/HK3/GPI/ALDOA/NUDT7	7	SH_Caul vs Alt_Caul
BP	GO:0048646	anatomical structure formation involved in morphogenesis	17/1159	137/15280	0.124088	1.63594	2.14205	0.0301651	0.215026	0.189078	DUSP2/VEGFB/THBS1/VASP/PDGFRB/NRP2/DUSP5/KDR/ITGA5/PGF/ADGRA2/TYROBP/VEGFA/ISM1/SOX17/THBS2/MMRN2	17	SH_Caul vs Alt_Caul
BP	GO:0090288	negative regulation of cellular response to growth factor stimulus	5/1159	24/15280	0.208333	2.74662	2.45324	0.0314956	0.223666	0.196676	VWC2/MMRN2/SPRY4/SPRY3/SOST	5	SH_Caul vs Alt_Caul
BP	GO:0045087	innate immune response	23/1159	202/15280	0.113861	1.50112	2.05402	0.0328566	0.232457	0.204406	LOC101102227/SYK/CLEC5A/PTX3/TLR4/CCL19/RELB/NLRP1/BST-2B/CCL25/RNASE2/WFDC3/SEC14L1/LOC114110140/TLR2/FGR/CCL5/CD14/VSIG4/LOC101101976/LOC105613002/TLR7/CX3CL1	23	SH_Caul vs Alt_Caul
BP	GO:0046165	alcohol biosynthetic process	8/1159	50/15280	0.16	2.1094	2.25103	0.0332459	0.234334	0.206057	FDFT1/PCBD2/PCK1/PCBD1/SRD5A3/EBP/MVK/SPTLC3	8	SH_Caul vs Alt_Caul
BP	GO:0044273	sulfur compound catabolic process	3/1159	10/15280	0.3	3.95513	2.67802	0.0348837	0.240043	0.211077	CHAC1/CDO1/NUDT7	3	SH_Caul vs Alt_Caul
BP	GO:0050918	positive chemotaxis	3/1159	10/15280	0.3	3.95513	2.67802	0.0348837	0.240043	0.211077	VEGFB/PGF/VEGFA	3	SH_Caul vs Alt_Caul
BP	GO:0072529	pyrimidine-containing compound catabolic process	3/1159	10/15280	0.3	3.95513	2.67802	0.0348837	0.240043	0.211077	DUT/NT5M/CDA	3	SH_Caul vs Alt_Caul
BP	GO:0097237	cellular response to toxic substance	3/1159	10/15280	0.3	3.95513	2.67802	0.0348837	0.240043	0.211077	PRDX1/SOD1/PRDX6	3	SH_Caul vs Alt_Caul
BP	GO:1990748	cellular detoxification	3/1159	10/15280	0.3	3.95513	2.67802	0.0348837	0.240043	0.211077	PRDX1/SOD1/PRDX6	3	SH_Caul vs Alt_Caul
BP	GO:0009605	response to external stimulus	47/1159	474/15280	0.0991561	1.30725	1.9468	0.0352297	0.240043	0.211077	LOC101102227/SYK/CLEC5A/KNG1/LOC101114747/PTX3/CXCL8/LOC101104661/GNLY/TLR4/CCL19/CST7/RELB/VEGFB/CD86/SEMA5B/TNFRSF1B/NLRP1/BST-2B/CCL25/PDGFRB/C5AR1/RNASE2/TREM2/WFDC3/SERPINC1/SEC14L1/PGF/LOC114110140/TLR2/FGR/LEAP2/CCL5/CD14/VEGFA/VSIG4/SEMA7A/S100A8/LOC101101976/PGLYRP2/LOC114108665/LOC101117151/LOC105613002/CXCR2/TLR7/CX3CL1/CXCL9	47	SH_Caul vs Alt_Caul
BP	GO:0006767	water-soluble vitamin metabolic process	4/1159	17/15280	0.235294	3.10207	2.48432	0.0353266	0.240043	0.211077	LOC101116273/LOC101115496/RGN/PNPO	4	SH_Caul vs Alt_Caul
BP	GO:0016137	glycoside metabolic process	4/1159	17/15280	0.235294	3.10207	2.48432	0.0353266	0.240043	0.211077	LOC101107119/LOC101107809/LOC101106610/LOC101109377	4	SH_Caul vs Alt_Caul
BP	GO:0019915	lipid storage	4/1159	17/15280	0.235294	3.10207	2.48432	0.0353266	0.240043	0.211077	PLIN5/PLIN2/ABHD5/CIDEA	4	SH_Caul vs Alt_Caul
BP	GO:0050673	epithelial cell proliferation	4/1159	17/15280	0.235294	3.10207	2.48432	0.0353266	0.240043	0.211077	CAV2/VEGFB/PGF/VEGFA	4	SH_Caul vs Alt_Caul
BP	GO:0072527	pyrimidine-containing compound metabolic process	6/1159	33/15280	0.181818	2.39705	2.30162	0.0355547	0.240727	0.211678	DTYMK/DUT/NME9/NME4/NT5M/CDA	6	SH_Caul vs Alt_Caul
BP	GO:1901657	glycosyl compound metabolic process	7/1159	42/15280	0.166667	2.1973	2.22597	0.0369885	0.249541	0.219428	LOC101105064/MACROD1/LOC101107119/CDA/LOC101107809/LOC101106610/LOC101109377	7	SH_Caul vs Alt_Caul
BP	GO:0051604	protein maturation	31/1159	293/15280	0.105802	1.39487	1.95519	0.0372964	0.250722	0.220467	MME/PMPCA/GCSH/CST7/FKBP2/PFDN5/DPM3/MMP14/CAST/PCSK6/ARL2/LOC101105132/PFDN4/BOLA2B/PIGP/CALR3/CRYAB/HSPB2/HGFAC/HSPA4L/PIGH/PHEX/MKKS/SEC11C/F13A1/PLAT/PPIF/MOB4/LOC101122667/LOC121815981/HSPA1A	31	SH_Caul vs Alt_Caul
BP	GO:0016485	protein processing	10/1159	70/15280	0.142857	1.8834	2.12225	0.0376281	0.252055	0.221639	MME/PMPCA/CST7/MMP14/CAST/PCSK6/HGFAC/PHEX/SEC11C/PLAT	10	SH_Caul vs Alt_Caul
BP	GO:0008652	amino acid biosynthetic process	8/1159	52/15280	0.153846	2.02827	2.12787	0.0408375	0.272587	0.239694	PHGDH/PSAT1/GLS2/CBS/LOC101113775/ASNSD1/PSPH/BCAT2	8	SH_Caul vs Alt_Caul
BP	GO:0000027	ribosomal large subunit assembly	7/1159	43/15280	0.162791	2.1462	2.15625	0.0414008	0.275374	0.242144	LOC101118481/LOC101116922/LOC101104787/CMC1/RPL3L/LOC114108601/LOC121818183	7	SH_Caul vs Alt_Caul
BP	GO:0040011	locomotion	26/1159	240/15280	0.108333	1.42824	1.9157	0.0416863	0.2763	0.242959	CXCL8/LOC101104661/CCL19/VEGFB/ADAM8/SEMA5B/CCL25/PLVAP/PDGFRB/C5AR1/RNASE2/FGF11/CORT/PGF/CCL5/VEGFA/SEMA7A/PLXNB3/TMSB4X/MMRN2/S100A8/LOC114108665/CXCR2/FGF1/CX3CL1/CXCL9	26	SH_Caul vs Alt_Caul
BP	GO:0016226	iron-sulfur cluster assembly	4/1159	18/15280	0.222222	2.92973	2.34684	0.0427746	0.277667	0.244161	ISCU/NFU1/HSCB/LYRM4	4	SH_Caul vs Alt_Caul
BP	GO:0031163	metallo-sulfur cluster assembly	4/1159	18/15280	0.222222	2.92973	2.34684	0.0427746	0.277667	0.244161	ISCU/NFU1/HSCB/LYRM4	4	SH_Caul vs Alt_Caul
BP	GO:0033500	carbohydrate homeostasis	4/1159	18/15280	0.222222	2.92973	2.34684	0.0427746	0.277667	0.244161	HK2/HK3/PCK1/VGF	4	SH_Caul vs Alt_Caul
BP	GO:0034219	carbohydrate transmembrane transport	4/1159	18/15280	0.222222	2.92973	2.34684	0.0427746	0.277667	0.244161	AQP3/AQP7/SLC2A3/SLC2A4	4	SH_Caul vs Alt_Caul
BP	GO:0046364	monosaccharide biosynthetic process	4/1159	18/15280	0.222222	2.92973	2.34684	0.0427746	0.277667	0.244161	FBP2/GPI/PCK1/RGN	4	SH_Caul vs Alt_Caul
BP	GO:1902475	L-alpha-amino acid transmembrane transport	4/1159	18/15280	0.222222	2.92973	2.34684	0.0427746	0.277667	0.244161	SLC1A7/SLC25A22/SLC1A3/SLC25A13	4	SH_Caul vs Alt_Caul
BP	GO:0070482	response to oxygen levels	5/1159	26/15280	0.192308	2.53534	2.24469	0.0430368	0.278413	0.244816	EGLN3/VEGFB/FAM162A/PGF/VEGFA	5	SH_Caul vs Alt_Caul
BP	GO:0001678	intracellular glucose homeostasis	3/1159	11/15280	0.272727	3.59558	2.46707	0.0453215	0.285374	0.250938	HK2/HK3/PCK1	3	SH_Caul vs Alt_Caul
BP	GO:0002223	stimulatory C-type lectin receptor signaling pathway	3/1159	11/15280	0.272727	3.59558	2.46707	0.0453215	0.285374	0.250938	LOC101102227/LOC101101976/LOC105613002	3	SH_Caul vs Alt_Caul
BP	GO:0006536	glutamate metabolic process	3/1159	11/15280	0.272727	3.59558	2.46707	0.0453215	0.285374	0.250938	GLS2/AMDHD1/ALDH4A1	3	SH_Caul vs Alt_Caul
BP	GO:0009143	nucleoside triphosphate catabolic process	3/1159	11/15280	0.272727	3.59558	2.46707	0.0453215	0.285374	0.250938	ITPA/DUT/DCTPP1	3	SH_Caul vs Alt_Caul
BP	GO:0045834	positive regulation of lipid metabolic process	3/1159	11/15280	0.272727	3.59558	2.46707	0.0453215	0.285374	0.250938	LOC101115927/APOC2/ABHD5	3	SH_Caul vs Alt_Caul
BP	GO:1990840	response to lectin	3/1159	11/15280	0.272727	3.59558	2.46707	0.0453215	0.285374	0.250938	LOC101102227/LOC101101976/LOC105613002	3	SH_Caul vs Alt_Caul
BP	GO:1990858	cellular response to lectin	3/1159	11/15280	0.272727	3.59558	2.46707	0.0453215	0.285374	0.250938	LOC101102227/LOC101101976/LOC105613002	3	SH_Caul vs Alt_Caul
BP	GO:2000117	negative regulation of cysteine-type endopeptidase activity	3/1159	11/15280	0.272727	3.59558	2.46707	0.0453215	0.285374	0.250938	CST7/LAMTOR5/CAST	3	SH_Caul vs Alt_Caul
BP	GO:0043207	response to external biotic stimulus	33/1159	321/15280	0.102804	1.35534	1.84333	0.0457426	0.286119	0.251592	LOC101102227/SYK/CLEC5A/PTX3/CXCL8/LOC101104661/GNLY/TLR4/CCL19/RELB/CD86/NLRP1/BST-2B/CCL25/RNASE2/WFDC3/SEC14L1/LOC114110140/TLR2/FGR/LEAP2/CCL5/CD14/VSIG4/S100A8/LOC101101976/PGLYRP2/LOC114108665/LOC101117151/LOC105613002/TLR7/CX3CL1/CXCL9	33	SH_Caul vs Alt_Caul
BP	GO:0051707	response to other organism	33/1159	321/15280	0.102804	1.35534	1.84333	0.0457426	0.286119	0.251592	LOC101102227/SYK/CLEC5A/PTX3/CXCL8/LOC101104661/GNLY/TLR4/CCL19/RELB/CD86/NLRP1/BST-2B/CCL25/RNASE2/WFDC3/SEC14L1/LOC114110140/TLR2/FGR/LEAP2/CCL5/CD14/VSIG4/S100A8/LOC101101976/PGLYRP2/LOC114108665/LOC101117151/LOC105613002/TLR7/CX3CL1/CXCL9	33	SH_Caul vs Alt_Caul
BP	GO:0008202	steroid metabolic process	12/1159	93/15280	0.129032	1.70113	1.94295	0.0481733	0.29934	0.263219	RDH8/APOE/FDFT1/LOC101117622/TM7SF2/AMACR/EBP/MVK/LOC101107119/LOC101107809/LOC101106610/LOC101109377	12	SH_Caul vs Alt_Caul
BP	GO:0030258	lipid modification	12/1159	93/15280	0.129032	1.70113	1.94295	0.0481733	0.29934	0.263219	ABCD2/PHYH/LOC101117028/DECR1/DGKD/ECHS1/GCDH/HACL1/PLPP3/ACADS/ACOX2/ACAA1	12	SH_Caul vs Alt_Caul
BP	GO:0009607	response to biotic stimulus	33/1159	323/15280	0.102167	1.34695	1.80552	0.0491284	0.301524	0.265138	LOC101102227/SYK/CLEC5A/PTX3/CXCL8/LOC101104661/GNLY/TLR4/CCL19/RELB/CD86/NLRP1/BST-2B/CCL25/RNASE2/WFDC3/SEC14L1/LOC114110140/TLR2/FGR/LEAP2/CCL5/CD14/VSIG4/S100A8/LOC101101976/PGLYRP2/LOC114108665/LOC101117151/LOC105613002/TLR7/CX3CL1/CXCL9	33	SH_Caul vs Alt_Caul
BP	GO:0048667	cell morphogenesis involved in neuron differentiation	19/1159	167/15280	0.113772	1.49995	1.86109	0.0493328	0.301524	0.265138	BOC/EPHA1/VASP/HECW1/SEMA5B/UNC5A/NRP2/CDK5/PALLD/EPHB4/EPHA2/EPHA10/LAMB3/ISL2/EFNB1/SEMA7A/PRTG/PLXNB3/RAC3	19	SH_Caul vs Alt_Caul
BP	GO:0006096	glycolytic process	5/1159	27/15280	0.185185	2.44144	2.14762	0.0496421	0.301524	0.265138	HK2/PFKP/HK3/GPI/ALDOA	5	SH_Caul vs Alt_Caul
BP	GO:0009137	purine nucleoside diphosphate catabolic process	5/1159	27/15280	0.185185	2.44144	2.14762	0.0496421	0.301524	0.265138	HK2/PFKP/HK3/GPI/ALDOA	5	SH_Caul vs Alt_Caul
BP	GO:0009181	purine ribonucleoside diphosphate catabolic process	5/1159	27/15280	0.185185	2.44144	2.14762	0.0496421	0.301524	0.265138	HK2/PFKP/HK3/GPI/ALDOA	5	SH_Caul vs Alt_Caul
BP	GO:0009191	ribonucleoside diphosphate catabolic process	5/1159	27/15280	0.185185	2.44144	2.14762	0.0496421	0.301524	0.265138	HK2/PFKP/HK3/GPI/ALDOA	5	SH_Caul vs Alt_Caul
BP	GO:0046032	ADP catabolic process	5/1159	27/15280	0.185185	2.44144	2.14762	0.0496421	0.301524	0.265138	HK2/PFKP/HK3/GPI/ALDOA	5	SH_Caul vs Alt_Caul
CC	GO:0005840	ribosome	104/1117	424/14545	0.245283	3.19395	13.2233	1.63478e-27	5.80347e-25	5.455e-25	RPS27A/MRPS5/LOC105613234/LOC114118459/LOC114114914/LOC101110758/NSUN3/MRPL50/RPL28/LOC101103150/RPS26/MRPL58/LOC105613145/MRPS6/RPS21/MRPL40/MRPS26/LOC114108766/MRPL11/MRPL1/MRPS11/MRPL23/RPL37/LOC101102690/LOC101103232/RPL36/RPS27L/RPS5/MRPL52/LOC101118481/LOC101116922/LOC101104787/MRPL34/RPLP2/LOC114117223/RPL31/MRPL42/RPL21/RPS18/MRPL13/MRPL30/LOC101112471/RPLP1/MRPS15/FAU/LOC101104797/MRPS28…	104	SH_Caul vs Alt_Caul
CC	GO:0044391	ribosomal subunit	87/1117	344/14545	0.252907	3.29322	12.4145	4.0583e-24	7.20349e-22	6.77096e-22	LOC105613234/LOC114118459/LOC114114914/LOC101110758/NSUN3/MRPL50/RPL28/LOC101103150/RPS26/MRPL58/LOC105613145/MRPS6/RPS21/MRPL40/MRPS26/LOC114108766/MRPL11/MRPL1/MRPS11/MRPL23/RPL37/LOC101102690/LOC101103232/RPL36/RPS27L/RPS5/MRPL52/LOC101118481/LOC101116922/LOC101104787/MRPL34/RPLP2/RPL31/MRPL42/RPL21/RPS18/MRPL13/MRPL30/LOC101112471/RPLP1/FAU/LOC101104797/MRPS28/MRPL21/MRPL28/LOC121815980/RPL23…	87	SH_Caul vs Alt_Caul
CC	GO:0015934	large ribosomal subunit	58/1117	224/14545	0.258929	3.37163	10.3169	5.91503e-17	6.99945e-15	6.57917e-15	NSUN3/MRPL50/RPL28/LOC101103150/MRPL58/MRPL40/LOC114108766/MRPL11/MRPL1/MRPL23/RPL37/LOC101102690/LOC101103232/RPL36/MRPL52/LOC101118481/LOC101116922/LOC101104787/MRPL34/RPLP2/RPL31/MRPL42/RPL21/MRPL13/MRPL30/LOC101112471/RPLP1/MRPL21/MRPL28/RPL23/MRPL54/RPL30/LOC101106855/LOC101110546/RPL12/MRPL55/LOC121816084/RPL14/RPL13/RPL36AL/RPL10A/LOC114116830/LOC101107098/CMC1/MRPL12/RPL32/RPL38/LOC101120…	58	SH_Caul vs Alt_Caul
CC	GO:0005759	mitochondrial matrix	40/1117	125/14545	0.32	4.16688	10.2557	1.84316e-15	1.63581e-13	1.53759e-13	SARDH/CS/NSUN3/MRPL50/ISCU/MRPL58/MRPS6/MRPL40/MRPS26/MRPL11/MRPS11/MRPL23/LACTB2/MRPL52/MRPL34/LOC114117223/MRPL42/MRPL13/MTERF1/MRPS28/MRPL21/ACSM2B/MRPL28/MRPL54/ACSM3/IBA57/LOC101118647/MRPL55/THEM5/ALKBH7/CHCHD1/ALAS2/LOC101107495/MRPL12/MRPS34/MOB4/LOC101122667/MRPL27/MRPL41/MTERF2	40	SH_Caul vs Alt_Caul
CC	GO:0005740	mitochondrial envelope	59/1117	271/14545	0.217712	2.83494	8.79418	1.42978e-13	1.01514e-11	9.5419e-12	MTX2/LOC106990092/MTLN/SAMM50/LOC101117181/LOC101107153/TOMM5/MPC2/ENDOG/COQ9/NDUFA3/LOC101121607/ROMO1/LOC101102990/MICOS10/BNIP3/VDAC2/SFXN5/LOC101111607/MCL1/COQ4/MICOS13/SLC25A16/ATP5F1E/GCDH/MTARC1/TIMM10/NDUFA7/SLC25A25/SLC25A4/SFXN4/MGARP/LOC101118849/LOC101110664/CYB5A/GPAM/LOC101119721/LOC101121538/SDHD/TIMM17B/CISD1/LOC101112013/SDHAF3/LOC101117965/NDUFAF3/LOC101112076/SLC25A20/BCL2A1/A…	59	SH_Caul vs Alt_Caul
CC	GO:0098798	mitochondrial protein-containing complex	35/1117	113/14545	0.309735	4.0332	9.33556	3.17569e-13	1.87895e-11	1.76613e-11	MTX2/SAMM50/TOMM5/NSUN3/MRPL50/MRPL58/ROMO1/MRPS6/MRPL40/MRPS26/MRPL11/LOC101102990/MICOS10/MRPS11/MRPL23/MICOS13/MRPL52/MRPL34/MRPL42/MRPL13/LOC101118849/MRPS28/MRPL21/MRPL28/MRPL54/MRPL55/TIMM17B/APOO/LOC101107495/MRPL12/MRPS34/TOMM7/MRPL27/MRPL41/CORO7	35	SH_Caul vs Alt_Caul
CC	GO:0022626	cytosolic ribosome	58/1117	270/14545	0.214815	2.79721	8.59716	4.22495e-13	2.14265e-11	2.014e-11	LOC105613234/LOC114118459/LOC114114914/LOC101110758/RPL28/LOC101103150/RPS26/LOC105613145/RPS21/LOC114108766/RPL37/LOC101102690/LOC101103232/RPL36/RPS27L/RPS5/LOC101118481/LOC101116922/LOC101104787/RPLP2/RPL31/RPL21/LOC101112471/RPLP1/FAU/LOC101104797/LOC121815980/RPL23/RPL30/LOC101106855/LOC101110546/RPSA/RPL12/LOC121816084/RPL14/RPS10/RPL13/RPL36AL/RPS23/RPS9/LOC114116830/LOC101107098/RPS19/CMC…	58	SH_Caul vs Alt_Caul
CC	GO:0031966	mitochondrial membrane	51/1117	220/14545	0.231818	3.01862	8.70123	5.17581e-13	2.29676e-11	2.15886e-11	MTX2/MTLN/SAMM50/TOMM5/MPC2/ENDOG/COQ9/NDUFA3/LOC101121607/ROMO1/LOC101102990/MICOS10/BNIP3/VDAC2/SFXN5/LOC101111607/MCL1/COQ4/MICOS13/SLC25A16/ATP5F1E/GCDH/MTARC1/TIMM10/NDUFA7/SLC25A25/SLC25A4/SFXN4/MGARP/LOC101118849/CYB5A/GPAM/LOC101119721/LOC101121538/TIMM17B/CISD1/LOC101112013/LOC101117965/NDUFAF3/LOC101112076/BCL2A1/APOO/COX5A/LOC101106042/COQ7/MPC1/MIEF2/LOC101118606/NDUFB2/TOMM7/CORO7	51	SH_Caul vs Alt_Caul
CC	GO:0000313	organellar ribosome	25/1117	63/14545	0.396825	5.16726	9.56025	1.4984e-12	5.31932e-11	4.99993e-11	NSUN3/MRPL50/MRPL58/MRPS6/MRPL40/MRPS26/MRPL11/MRPS11/MRPL23/MRPL52/MRPL34/LOC114117223/MRPL42/MRPL13/MRPS28/MRPL21/MRPL28/MRPL54/MRPL55/CHCHD1/LOC101107495/MRPL12/MRPS34/MRPL27/MRPL41	25	SH_Caul vs Alt_Caul
CC	GO:0005761	mitochondrial ribosome	25/1117	63/14545	0.396825	5.16726	9.56025	1.4984e-12	5.31932e-11	4.99993e-11	NSUN3/MRPL50/MRPL58/MRPS6/MRPL40/MRPS26/MRPL11/MRPS11/MRPL23/MRPL52/MRPL34/LOC114117223/MRPL42/MRPL13/MRPS28/MRPL21/MRPL28/MRPL54/MRPL55/CHCHD1/LOC101107495/MRPL12/MRPS34/MRPL27/MRPL41	25	SH_Caul vs Alt_Caul
CC	GO:0005743	mitochondrial inner membrane	37/1117	139/14545	0.266187	3.46615	8.42594	1.10422e-11	3.56362e-10	3.34965e-10	MTLN/MPC2/ENDOG/COQ9/NDUFA3/LOC101121607/ROMO1/LOC101102990/MICOS10/SFXN5/LOC101111607/COQ4/MICOS13/SLC25A16/ATP5F1E/GCDH/MTARC1/TIMM10/NDUFA7/SLC25A25/SLC25A4/SFXN4/LOC101118849/LOC101119721/LOC101121538/TIMM17B/LOC101112013/LOC101117965/NDUFAF3/LOC101112076/APOO/COX5A/COQ7/MPC1/LOC101118606/NDUFB2/CORO7	37	SH_Caul vs Alt_Caul
CC	GO:0019866	organelle inner membrane	38/1117	160/14545	0.2375	3.0926	7.67635	2.29271e-10	6.78261e-09	6.37536e-09	MTLN/MPC2/ENDOG/COQ9/NDUFA3/LOC101121607/ROMO1/LOC101102990/MICOS10/SFXN5/LOC101111607/COQ4/MICOS13/SLC25A16/ATP5F1E/GCDH/MTARC1/TIMM10/NDUFA7/SLC25A25/SLC25A4/SFXN4/LOC101118849/TM7SF2/LOC101119721/LOC101121538/TIMM17B/LOC101112013/LOC101117965/NDUFAF3/LOC101112076/APOO/COX5A/COQ7/MPC1/LOC101118606/NDUFB2/CORO7	38	SH_Caul vs Alt_Caul
CC	GO:0000786	nucleosome	31/1117	116/14545	0.267241	3.47988	7.734	4.651e-10	1.27008e-08	1.19382e-08	H1-2/LOC101109397/LOC101107687/LOC101110974/LOC101109652/LOC101111669/LOC101113369/LOC114113063/LOC114112654/LOC114109700/LOC114109699/LOC101105290/LOC101109919/LOC101109129/LOC114109701/LOC114109686/LOC106990414/LOC105603814/LOC101118484/LOC101122148/LOC101121387/H1-6/LOC114109692/LOC114109691/LOC101119941/LOC101119679/LOC101111915/LOC101110711/LOC101110457/LOC101110185/LOC101108086	31	SH_Caul vs Alt_Caul
CC	GO:0031967	organelle envelope	65/1117	384/14545	0.169271	2.20416	6.89707	9.83291e-10	2.49334e-08	2.34363e-08	MTX2/LOC106990092/PLPP7/MTLN/SAMM50/MGST3/LOC101117181/LOC101107153/TOMM5/MPC2/ENDOG/COQ9/NDUFA3/LOC101121607/ROMO1/LOC101102990/MICOS10/BNIP3/VDAC2/SFXN5/LOC101111607/MCL1/COQ4/MICOS13/SLC25A16/ATP5F1E/GCDH/MTARC1/TIMM10/SYNE3/NDUFA7/MGST2/SLC25A25/SLC25A4/SFXN4/MGARP/LOC101118849/TM7SF2/LOC101110664/CYB5A/GPAM/LOC101119721/LOC101121538/SDHD/TIMM17B/CISD1/LOC101112013/SDHAF3/LOC101117965/NDUFAF3…	65	SH_Caul vs Alt_Caul
CC	GO:0000315	organellar large ribosomal subunit	17/1117	40/14545	0.425	5.53413	8.28186	1.6227e-09	3.60037e-08	3.38419e-08	NSUN3/MRPL50/MRPL58/MRPL40/MRPL11/MRPL23/MRPL52/MRPL34/MRPL42/MRPL13/MRPL21/MRPL28/MRPL54/MRPL55/MRPL12/MRPL27/MRPL41	17	SH_Caul vs Alt_Caul
CC	GO:0005762	mitochondrial large ribosomal subunit	17/1117	40/14545	0.425	5.53413	8.28186	1.6227e-09	3.60037e-08	3.38419e-08	NSUN3/MRPL50/MRPL58/MRPL40/MRPL11/MRPL23/MRPL52/MRPL34/MRPL42/MRPL13/MRPL21/MRPL28/MRPL54/MRPL55/MRPL12/MRPL27/MRPL41	17	SH_Caul vs Alt_Caul
CC	GO:0022625	cytosolic large ribosomal subunit	37/1117	173/14545	0.213873	2.78494	6.81164	8.63884e-09	1.80399e-07	1.69567e-07	RPL28/LOC101103150/LOC114108766/RPL37/LOC101102690/LOC101103232/RPL36/LOC101118481/LOC101116922/LOC101104787/RPLP2/RPL31/RPL21/LOC101112471/RPLP1/RPL23/RPL30/LOC101106855/LOC101110546/RPL12/LOC121816084/RPL14/RPL13/RPL36AL/LOC114116830/LOC101107098/CMC1/RPL32/RPL38/RPL3L/LOC114114491/LOC100037664/LOC114108601/LOC106990819/RPL35A/RPL39/LOC121818183	37	SH_Caul vs Alt_Caul
CC	GO:0015935	small ribosomal subunit	29/1117	120/14545	0.241667	3.14686	6.81082	2.03299e-08	4.00951e-07	3.76876e-07	LOC105613234/LOC114118459/LOC114114914/LOC101110758/RPS26/LOC105613145/MRPS6/RPS21/MRPS26/MRPS11/RPS27L/RPS5/RPS18/FAU/LOC101104797/MRPS28/LOC121815980/RPSA/RPS10/RPS23/RPS9/RPS19/RPS15A/LOC100037668/MRPS12/LOC101107495/RPS20/MRPS34/RPS13	29	SH_Caul vs Alt_Caul
CC	GO:0032993	protein-DNA complex	32/1117	150/14545	0.213333	2.77792	6.31269	9.23076e-08	1.72469e-06	1.62114e-06	H1-2/LOC101109397/POLD4/LOC101107687/LOC101110974/LOC101109652/LOC101111669/LOC101113369/LOC114113063/LOC114112654/LOC114109700/LOC114109699/LOC101105290/LOC101109919/LOC101109129/LOC114109701/LOC114109686/LOC106990414/LOC105603814/LOC101118484/LOC101122148/LOC101121387/H1-6/LOC114109692/LOC114109691/LOC101119941/LOC101119679/LOC101111915/LOC101110711/LOC101110457/LOC101110185/LOC101108086	32	SH_Caul vs Alt_Caul
CC	GO:0022627	cytosolic small ribosomal subunit	21/1117	97/14545	0.216495	2.81908	5.18439	1.14871e-05	0.000203896	0.000191653	LOC105613234/LOC114118459/LOC114114914/LOC101110758/RPS26/LOC105613145/RPS21/RPS27L/RPS5/FAU/LOC101104797/LOC121815980/RPSA/RPS10/RPS23/RPS9/RPS19/RPS15A/LOC100037668/RPS20/RPS13	21	SH_Caul vs Alt_Caul
CC	GO:0019867	outer membrane	13/1117	63/14545	0.206349	2.68697	3.87014	0.000847954	0.0136829	0.0128613	MTX2/SAMM50/TOMM5/BNIP3/VDAC2/MCL1/SYNE3/MGARP/CYB5A/CISD1/BCL2A1/MIEF2/TOMM7	13	SH_Caul vs Alt_Caul
CC	GO:0031968	organelle outer membrane	13/1117	63/14545	0.206349	2.68697	3.87014	0.000847954	0.0136829	0.0128613	MTX2/SAMM50/TOMM5/BNIP3/VDAC2/MCL1/SYNE3/MGARP/CYB5A/CISD1/BCL2A1/MIEF2/TOMM7	13	SH_Caul vs Alt_Caul
CC	GO:0030312	external encapsulating structure	26/1117	180/14545	0.144444	1.88088	3.42976	0.00131159	0.0194006	0.0182357	ADAMTS4/ADAMTS5/ADAMTS1/MMP19/CCN6/ANGPTL2/LGALS1/LRRC32/MMP15/SPON1/MMP14/ADAM11/ANGPTL4/PCSK6/ADAMTS15/EMILIN3/CCN3/CCN2/COL6A6/MMP12/TIMP3/LAMB3/ADAMTS18/MMP17/ADAMTS16/F13A1	26	SH_Caul vs Alt_Caul
CC	GO:0031012	extracellular matrix	26/1117	180/14545	0.144444	1.88088	3.42976	0.00131159	0.0194006	0.0182357	ADAMTS4/ADAMTS5/ADAMTS1/MMP19/CCN6/ANGPTL2/LGALS1/LRRC32/MMP15/SPON1/MMP14/ADAM11/ANGPTL4/PCSK6/ADAMTS15/EMILIN3/CCN3/CCN2/COL6A6/MMP12/TIMP3/LAMB3/ADAMTS18/MMP17/ADAMTS16/F13A1	26	SH_Caul vs Alt_Caul
CC	GO:0005741	mitochondrial outer membrane	12/1117	59/14545	0.20339	2.64844	3.65921	0.00151428	0.0215028	0.0202117	MTX2/SAMM50/TOMM5/BNIP3/VDAC2/MCL1/MGARP/CYB5A/CISD1/BCL2A1/MIEF2/TOMM7	12	SH_Caul vs Alt_Caul
CC	GO:0005811	lipid droplet	8/1117	31/14545	0.258065	3.36038	3.79431	0.00188645	0.0257573	0.0242107	DHRS3/LOC101116336/PLIN5/PLIN2/ABHD5/CIDEA/SDR16C5/PNPLA3	8	SH_Caul vs Alt_Caul
CC	GO:0000314	organellar small ribosomal subunit	6/1117	19/14545	0.315789	4.11205	3.91483	0.00229699	0.0291226	0.0273739	MRPS6/MRPS26/MRPS11/MRPS28/LOC101107495/MRPS34	6	SH_Caul vs Alt_Caul
CC	GO:0005763	mitochondrial small ribosomal subunit	6/1117	19/14545	0.315789	4.11205	3.91483	0.00229699	0.0291226	0.0273739	MRPS6/MRPS26/MRPS11/MRPS28/LOC101107495/MRPS34	6	SH_Caul vs Alt_Caul
CC	GO:0098800	inner mitochondrial membrane protein complex	8/1117	34/14545	0.235294	3.06388	3.47486	0.00353517	0.0432753	0.0406769	ROMO1/LOC101102990/MICOS10/MICOS13/LOC101118849/TIMM17B/APOO/CORO7	8	SH_Caul vs Alt_Caul
CC	GO:0005744	TIM23 mitochondrial import inner membrane translocase complex	4/1117	11/14545	0.363636	4.73509	3.5741	0.00736611	0.0871657	0.0819318	ROMO1/LOC101118849/TIMM17B/CORO7	4	SH_Caul vs Alt_Caul
CC	GO:0005680	anaphase-promoting complex	5/1117	18/14545	0.277778	3.61708	3.20426	0.00974455	0.111591	0.10489	LOC101120997/ANAPC16/CDC26/ANAPC11/ANAPC13	5	SH_Caul vs Alt_Caul
CC	GO:1990204	oxidoreductase complex	7/1117	34/14545	0.205882	2.68089	2.83005	0.0132713	0.147228	0.138388	OGDH/GCSH/NCF2/LOC101106452/PDHX/LOC101113195/LOC101121538	7	SH_Caul vs Alt_Caul
CC	GO:0000785	chromatin	37/1117	334/14545	0.110778	1.4425	2.35959	0.0153708	0.165353	0.155424	DMAP1/H1-2/LOC101109397/TAF10/INO80C/HR/ZNHIT1/LOC101107687/LOC101110974/LOC101109652/LOC101111669/LOC101113369/LOC114113063/LOC114112654/LOC114109700/LOC114109699/LOC101105290/LOC101109919/LOC101109129/LOC114109701/LOC114109686/LOC106990414/LOC105603814/LOC101118484/LOC101122148/LOC101121387/H1-6/NAP1L5/LOC114109692/LOC114109691/LOC101119941/LOC101119679/LOC101111915/LOC101110711/LOC101110457/LO…	37	SH_Caul vs Alt_Caul
CC	GO:0005742	mitochondrial outer membrane translocase complex	4/1117	14/14545	0.285714	3.72042	2.93708	0.0185666	0.188318	0.17701	MTX2/SAMM50/TOMM5/TOMM7	4	SH_Caul vs Alt_Caul
CC	GO:0098799	outer mitochondrial membrane protein complex	4/1117	14/14545	0.285714	3.72042	2.93708	0.0185666	0.188318	0.17701	MTX2/SAMM50/TOMM5/TOMM7	4	SH_Caul vs Alt_Caul
CC	GO:0005839	proteasome core complex	5/1117	21/14545	0.238095	3.10035	2.77793	0.0191069	0.188415	0.177102	PSMB10/PSMB5/PSMA3/PSMB6/PSMB1	5	SH_Caul vs Alt_Caul
CC	GO:0005777	peroxisome	10/1117	68/14545	0.147059	1.91492	2.18104	0.0339524	0.317187	0.298141	ABCD2/SOD1/CRAT/PEX11G/PRDX5/LOC101119050/IDH1/HACL1/ACOX2/ACAA1	10	SH_Caul vs Alt_Caul
CC	GO:0042579	microbody	10/1117	68/14545	0.147059	1.91492	2.18104	0.0339524	0.317187	0.298141	ABCD2/SOD1/CRAT/PEX11G/PRDX5/LOC101119050/IDH1/HACL1/ACOX2/ACAA1	10	SH_Caul vs Alt_Caul
MF	GO:0003735	structural constituent of ribosome	97/1200	410/15852	0.236585	3.12529	12.4776	8.0505e-25	5.10401e-22	4.39811e-22	RPS27A/MRPS5/LOC105613234/LOC114118459/LOC114114914/LOC101110758/RPL28/LOC101103150/RPS26/LOC105613145/MRPS6/RPS21/LOC114108766/MRPL11/MRPL1/MRPS11/MRPL23/RPL37/LOC101102690/LOC101103232/RPL36/RPS27L/RPS5/MRPL52/LOC101118481/LOC101116922/LOC101104787/MRPL34/RPLP2/LOC114117223/RPL31/RPL21/RPS18/MRPL13/MRPL30/LOC101112471/RPLP1/MRPS15/FAU/LOC101104797/MRPL21/MRPL28/LOC121815980/RPL23/MRPL54/RPL30/L…	97	SH_Caul vs Alt_Caul
MF	GO:0030527	structural constituent of chromatin	31/1200	109/15852	0.284404	3.75697	8.26556	5.91605e-11	1.87539e-08	1.61602e-08	H1-2/LOC101109397/LOC101107687/LOC101110974/LOC101109652/LOC101111669/LOC101113369/LOC114113063/LOC114112654/LOC114109700/LOC114109699/LOC101105290/LOC101109919/LOC101109129/LOC114109701/LOC114109686/LOC106990414/LOC105603814/LOC101118484/LOC101122148/LOC101121387/H1-6/LOC114109692/LOC114109691/LOC101119941/LOC101119679/LOC101111915/LOC101110711/LOC101110457/LOC101110185/LOC101108086	31	SH_Caul vs Alt_Caul
MF	GO:0046982	protein heterodimerization activity	33/1200	150/15852	0.22	2.9062	6.71285	1.90772e-08	4.03165e-06	3.47406e-06	POLE4/CENPT/DGKD/MCL1/CENPS/BCL2A1/LOC101107687/LOC101110974/LOC101111669/LOC101113369/LOC114113063/LOC114112654/LOC114109700/LOC114109699/LOC101105290/LOC101109919/LOC101109129/LOC114109701/LOC114109686/LOC106990414/LOC105603814/LOC101118484/LOC101122148/LOC101121387/LOC114109692/LOC114109691/LOC101119941/LOC101119679/LOC101111915/LOC101110711/LOC101110457/LOC101110185/LOC101108086	33	SH_Caul vs Alt_Caul
MF	GO:0016614	oxidoreductase activity, acting on CH-OH group of donors	24/1200	115/15852	0.208696	2.75687	5.41125	4.31834e-06	0.000684457	0.000589795	MDH1/PHGDH/RDH8/GRHPR/LDHB/LOC101118164/DHRS3/LOC101119050/LOC101114663/LOC101115172/PGD/IDH1/ME1/ME3/L2HGDH/MDH2/IDH3G/SDR16C5/ADHFE1/LOC101107119/LOC101107809/LOC101106610/LOC101109377/LOC101114408	24	SH_Caul vs Alt_Caul
MF	GO:0016616	oxidoreductase activity, acting on the CH-OH group of donors, NAD or NADP as acceptor	23/1200	111/15852	0.207207	2.73721	5.25615	7.70876e-06	0.000977471	0.000842284	MDH1/PHGDH/RDH8/GRHPR/LDHB/LOC101118164/DHRS3/LOC101119050/LOC101114663/LOC101115172/PGD/IDH1/ME1/ME3/MDH2/IDH3G/SDR16C5/ADHFE1/LOC101107119/LOC101107809/LOC101106610/LOC101109377/LOC101114408	23	SH_Caul vs Alt_Caul
MF	GO:0015078	proton transmembrane transporter activity	19/1200	85/15852	0.223529	2.95282	5.16617	1.51043e-05	0.00159603	0.00137529	ATP5MC3/ATP5F1C/ATP5PF/ATP5PD/ATP5PO/ATP5MG/ATP5F1E/ATP5ME/ATP5PB/NDUFV1/SLC9C2/NDUFS3/ATP5F1D/NDUFS7/ATP5MF/ATP5MC1/ATP5F1A/LOC101113001/LOC114112591	19	SH_Caul vs Alt_Caul
MF	GO:0004364	glutathione transferase activity	10/1200	32/15852	0.3125	4.12812	5.06905	8.20563e-05	0.00664634	0.00572713	MGST3/GSTZ1/LOC101108705/LOC100037663/LOC101116273/LOC101115496/LOC105607169/MGST2/LOC101111664/MGST1	10	SH_Caul vs Alt_Caul
MF	GO:0046983	protein dimerization activity	44/1200	323/15852	0.136223	1.7995	4.15452	0.000102372	0.00664634	0.00572713	POLE4/CENPT/SCX/ID2/DGKD/MCL1/MYF6/MYC/HSPB8/ID3/CENPS/SIM2/SRF/TCF21/MLXIPL/BCL2A1/LOC101107687/LOC101110974/HES4/LOC101111669/LOC101113369/LOC114113063/LOC114112654/LOC114109700/LOC114109699/LOC101105290/LOC101109919/LOC101109129/LOC114109701/LOC114109686/LOC106990414/LOC105603814/LOC101118484/LOC101122148/LOC101121387/LOC114109692/LOC114109691/LOC101119941/LOC101119679/LOC101111915/LOC10111071…	44	SH_Caul vs Alt_Caul
MF	GO:0005200	structural constituent of cytoskeleton	11/1200	39/15852	0.282051	3.7259	4.87759	0.000103561	0.00664634	0.00572713	LOC101122734/TUBB2B/TUBB1/TUBD1/SPTBN4/NEFM/CYLC1/TUBB4B/TUBB6/GFAP/TUBA8	11	SH_Caul vs Alt_Caul
MF	GO:0016878	acid-thiol ligase activity	9/1200	27/15852	0.333333	4.40333	5.06506	0.000106295	0.00664634	0.00572713	ACSL6/SUCLG1/ACSS1/ACSF2/ACSS2/ACSF3/ACSM2B/ACSM3/SUCLG2	9	SH_Caul vs Alt_Caul
MF	GO:0046933	proton-transporting ATP synthase activity, rotational mechanism	6/1200	12/15852	0.5	6.605	5.55852	0.000115315	0.00664634	0.00572713	ATP5F1C/ATP5PO/ATP5F1E/ATP5F1D/ATP5MF/ATP5F1A	6	SH_Caul vs Alt_Caul
MF	GO:0019843	rRNA binding	15/1200	68/15852	0.220588	2.91397	4.52639	0.000137066	0.00724168	0.00624013	LOC101103150/MRPS6/MRPL11/MRPS11/RPS5/LOC101118481/LOC101116922/LOC101104787/RPL23/RPL12/RPS9/LOC114116830/LOC101107098/RPS13/LOC121818183	15	SH_Caul vs Alt_Caul
MF	GO:0004222	metalloendopeptidase activity	20/1200	113/15852	0.176991	2.33805	4.08502	0.000292142	0.0122455	0.0105519	ADAMTS4/LOC101112445/LOC101112189/MME/PMPCA/ADAMTS5/ADAMTS1/ADAM33/MMP19/MMP15/ADAM8/MMP14/ADAM11/ADAMTS15/MMP12/ADAMTS18/PHEX/MMP17/ADAMTS16/LOC101102527	20	SH_Caul vs Alt_Caul
MF	GO:1901681	sulfur compound binding	14/1200	65/15852	0.215385	2.84523	4.26607	0.000295811	0.0122455	0.0105519	EVA1C/GSS/OGDH/ADGRG1/CCN6/VEGFB/GCDH/CCN3/CCN2/HACL1/VEGFA/DBI/TKT/ACBD4	14	SH_Caul vs Alt_Caul
MF	GO:0016829	lyase activity	23/1200	139/15852	0.165468	2.18583	4.01855	0.000298195	0.0122455	0.0105519	HACD2/GUCY2C/ADCY10/UROD/LOC101117028/CBS/DDC/PCBD2/ODC1/ACO1/ECHS1/LOC101113775/CA5A/MVD/PCK1/MGST2/CHAC1/PCBD1/ALDOA/ALAD/PPCDC/UROS/ETNPPL	23	SH_Caul vs Alt_Caul
MF	GO:0008237	metallopeptidase activity	28/1200	185/15852	0.151351	1.99935	3.91275	0.000328009	0.0122455	0.0105519	ADAMTS4/CPA5/RNPEPL1/LOC101112445/LOC101112189/MME/METAP1D/PMPCA/CPM/ADAMTS5/ADAMTS1/ADAM33/MMP19/MMP15/ADAM8/LTA4H/MMP14/ADAM11/AMZ2/ADAMTS15/MMP12/ADAMTS18/PHEX/ENPEP/MMP17/ADAMTS16/LOC101102527/XPNPEP3	28	SH_Caul vs Alt_Caul
MF	GO:0016854	racemase and epimerase activity	6/1200	14/15852	0.428571	5.66143	4.99348	0.00032835	0.0122455	0.0105519	GALM/FUOM/AMACR/YJEFN3/MCEE/NAXE	6	SH_Caul vs Alt_Caul
MF	GO:0019842	vitamin binding	17/1200	92/15852	0.184783	2.44098	3.96683	0.000484658	0.0170707	0.0147098	PSAT1/OGDH/P4HA3/GPT/GPT2/EGLN3/GCAT/DDC/MTARC1/LOC101121661/PYGM/HACL1/ALAS2/TKT/SPTLC3/ETNPPL/FASN	17	SH_Caul vs Alt_Caul
MF	GO:0016408	C-acyltransferase activity	6/1200	15/15852	0.4	5.284	4.75039	0.000512315	0.0170952	0.0147308	SPTSSA/GCAT/ACSM2B/ACSM3/SPTLC3/ACAA1	6	SH_Caul vs Alt_Caul
MF	GO:0018455	alcohol dehydrogenase [NAD(P)+] activity	10/1200	41/15852	0.243902	3.22195	4.07678	0.00076283	0.0241817	0.0208373	LOC101119050/LOC101114663/LOC101115172/SDR16C5/ADHFE1/LOC101107119/LOC101107809/LOC101106610/LOC101109377/LOC101114408	10	SH_Caul vs Alt_Caul
MF	GO:0016765	transferase activity, transferring alkyl or aryl (other than methyl) groups	13/1200	64/15852	0.203125	2.68328	3.86148	0.000869146	0.0262399	0.0226109	MGST3/MMAB/GSTZ1/CBS/LOC101108705/FDFT1/LOC100037663/LOC101116273/LOC101115496/LOC105607169/MGST2/LOC101111664/MGST1	13	SH_Caul vs Alt_Caul
MF	GO:0008106	alcohol dehydrogenase (NADP+) activity	8/1200	29/15852	0.275862	3.64414	4.07858	0.00107337	0.0306138	0.0263798	LOC101119050/LOC101114663/LOC101115172/LOC101107119/LOC101107809/LOC101106610/LOC101109377/LOC101114408	8	SH_Caul vs Alt_Caul
MF	GO:0015252	proton channel activity	6/1200	17/15852	0.352941	4.66235	4.32361	0.0011106	0.0306138	0.0263798	ATP5F1C/ATP5PO/ATP5F1E/ATP5F1D/ATP5MF/ATP5F1A	6	SH_Caul vs Alt_Caul
MF	GO:0033218	amide binding	14/1200	74/15852	0.189189	2.49919	3.69928	0.00116813	0.0308582	0.0265904	GSS/LOC101114089/APOE/ITGB2/GCDH/CRHR2/APBA2/PLEKHA8/PLTP/TLR2/CLSTN3/DBI/ACBD4/FASN	14	SH_Caul vs Alt_Caul
MF	GO:0016747	acyltransferase activity, transferring groups other than amino-acyl groups	24/1200	166/15852	0.144578	1.90988	3.3725	0.00161735	0.0401003	0.0345543	CRAT/AGPAT2/LOC101110266/DGAT2/SPTSSA/CPT1B/GCAT/SAT2/GLYAT/LOC101108949/GPAT3/CPT1A/ACSM2B/OXSM/GPAM/ACSM3/ELOVL6/ALAS2/LOC101122246/LOC101116529/SPTLC3/ELOVL3/FASN/ACAA1	24	SH_Caul vs Alt_Caul
MF	GO:0016877	ligase activity, forming carbon-sulfur bonds	9/1200	38/15852	0.236842	3.12868	3.7597	0.00173523	0.0401003	0.0345543	ACSL6/SUCLG1/ACSS1/ACSF2/ACSS2/ACSF3/ACSM2B/ACSM3/SUCLG2	9	SH_Caul vs Alt_Caul
MF	GO:0030170	pyridoxal phosphate binding	11/1200	53/15852	0.207547	2.7417	3.63468	0.00177099	0.0401003	0.0345543	PSAT1/GPT/GPT2/GCAT/DDC/MTARC1/LOC101121661/PYGM/ALAS2/SPTLC3/ETNPPL	11	SH_Caul vs Alt_Caul
MF	GO:0070279	vitamin B6 binding	11/1200	53/15852	0.207547	2.7417	3.63468	0.00177099	0.0401003	0.0345543	PSAT1/GPT/GPT2/GCAT/DDC/MTARC1/LOC101121661/PYGM/ALAS2/SPTLC3/ETNPPL	11	SH_Caul vs Alt_Caul
MF	GO:0016835	carbon-oxygen lyase activity	11/1200	54/15852	0.203704	2.69093	3.56198	0.00207475	0.0431762	0.0372048	HACD2/LOC101117028/CBS/PCBD2/ACO1/ECHS1/CA5A/PCBD1/ALAD/UROS/ETNPPL	11	SH_Caul vs Alt_Caul
MF	GO:0004033	aldo-keto reductase (NADPH) activity	8/1200	32/15852	0.25	3.3025	3.73114	0.00214687	0.0431762	0.0372048	LOC101119050/LOC101114663/LOC101115172/LOC101107119/LOC101107809/LOC101106610/LOC101109377/LOC101114408	8	SH_Caul vs Alt_Caul
MF	GO:0016790	thiolester hydrolase activity	8/1200	32/15852	0.25	3.3025	3.73114	0.00214687	0.0431762	0.0372048	HIBCH/ACOT6/ABHD17A/NUDT7/ACOT9/HAGH/HAGHL/LOC114109597	8	SH_Caul vs Alt_Caul
MF	GO:0016853	isomerase activity	20/1200	132/15852	0.151515	2.00152	3.30665	0.00217924	0.0431762	0.0372048	GALM/RPIA/GSTZ1/LOC101119655/FKBP2/FUOM/FKBP14/GPI/AMACR/YJEFN3/EBP/LOC114110613/FKBP3/LOC101116603/MCEE/PMM1/MIF/NAXE/PPIF/ECH1	20	SH_Caul vs Alt_Caul
MF	GO:0050145	nucleoside monophosphate kinase activity	5/1200	14/15852	0.357143	4.71786	3.98269	0.00276655	0.0531512	0.0458002	DTYMK/AK6/AK1/GUK1/AK4	5	SH_Caul vs Alt_Caul
MF	GO:0016289	acyl-CoA hydrolase activity	5/1200	15/15852	0.333333	4.40333	3.77385	0.00389366	0.0726053	0.0625638	HIBCH/ACOT6/NUDT7/ACOT9/LOC114109597	5	SH_Caul vs Alt_Caul
MF	GO:0016776	phosphotransferase activity, phosphate group as acceptor	7/1200	28/15852	0.25	3.3025	3.48972	0.00403543	0.073099	0.0629892	DTYMK/AK6/NME9/AK1/NME4/GUK1/AK4	7	SH_Caul vs Alt_Caul
MF	GO:0004090	carbonyl reductase (NADPH) activity	4/1200	10/15852	0.4	5.284	3.87806	0.00473641	0.0799304	0.0688758	LOC101119050/LOC101114663/LOC101115172/LOC101114408	4	SH_Caul vs Alt_Caul
MF	GO:0016209	antioxidant activity	11/1200	60/15852	0.183333	2.42183	3.15774	0.00490131	0.0799304	0.0688758	PRDX1/SOD1/MGST3/TXNRD2/PRDX5/LOC101116273/LOC101115496/MGST2/PRDX6/PRDX3/GPX4	11	SH_Caul vs Alt_Caul
MF	GO:0008374	O-acyltransferase activity	9/1200	44/15852	0.204545	2.70205	3.23541	0.00501241	0.0799304	0.0688758	CRAT/AGPAT2/LOC101110266/DGAT2/CPT1B/GPAT3/CPT1A/GPAM/LOC101122246	9	SH_Caul vs Alt_Caul
MF	GO:0051287	NAD binding	9/1200	44/15852	0.204545	2.70205	3.23541	0.00501241	0.0799304	0.0688758	PHGDH/GRHPR/GAPDH/NDUFV1/IDH1/ME1/ME3/SIRT4/IDH3G	9	SH_Caul vs Alt_Caul
MF	GO:0016836	hydro-lyase activity	10/1200	52/15852	0.192308	2.54038	3.184	0.00504293	0.0799304	0.0688758	HACD2/LOC101117028/CBS/PCBD2/ACO1/ECHS1/CA5A/PCBD1/ALAD/UROS	10	SH_Caul vs Alt_Caul
MF	GO:0016874	ligase activity	21/1200	152/15852	0.138158	1.82507	2.92503	0.00525804	0.0813073	0.0700622	ACSL6/SUCLG1/GSS/CARS2/ATP5F1C/ACSS1/ATP5PO/ATP5F1E/ASNSD1/ACSF2/ACSS2/ACSF3/ATP5F1D/HLCS/PCCB/ACSM2B/ACSM3/ATP5MF/SUCLG2/ACACA/ATP5F1A	21	SH_Caul vs Alt_Caul
MF	GO:0019205	nucleobase-containing compound kinase activity	7/1200	30/15852	0.233333	3.08233	3.26701	0.00607665	0.0902343	0.0777546	DTYMK/AK6/NME9/AK1/NME4/GUK1/AK4	7	SH_Caul vs Alt_Caul
MF	GO:0008483	transaminase activity	6/1200	23/15852	0.26087	3.44609	3.35954	0.00611999	0.0902343	0.0777546	PSAT1/GPT/GPT2/LOC101121661/BCAT2/ETNPPL	6	SH_Caul vs Alt_Caul
MF	GO:0016810	hydrolase activity, acting on carbon-nitrogen (but not peptide) bonds	16/1200	107/15852	0.149533	1.97533	2.89695	0.00655081	0.0917324	0.0790455	GLS2/LOC101109035/APMAP/HDAC10/PM20D1/AMDHD1/COG8/GDA/AGMAT/ASPG/ASPA/ACER1/DPYSL3/LOC101107147/PGLYRP2/CDA	16	SH_Caul vs Alt_Caul
MF	GO:0004714	transmembrane receptor protein tyrosine kinase activity	10/1200	54/15852	0.185185	2.4463	3.04666	0.00665137	0.0917324	0.0790455	MERTK/EPHA1/PDGFRB/NRP2/EPHB4/KDR/EPHA2/EPHA10/AXL/FGFR3	10	SH_Caul vs Alt_Caul
MF	GO:0051536	iron-sulfur cluster binding	9/1200	46/15852	0.195652	2.58457	3.07998	0.00680035	0.0917324	0.0790455	ISCU/NFU1/ACO1/NDUFV1/NDUFS8/BOLA2B/NDUFS7/CISD1/LOC101113001	9	SH_Caul vs Alt_Caul
MF	GO:0051540	metal cluster binding	9/1200	46/15852	0.195652	2.58457	3.07998	0.00680035	0.0917324	0.0790455	ISCU/NFU1/ACO1/NDUFV1/NDUFS8/BOLA2B/NDUFS7/CISD1/LOC101113001	9	SH_Caul vs Alt_Caul
MF	GO:0016769	transferase activity, transferring nitrogenous groups	6/1200	24/15852	0.25	3.3025	3.23045	0.00764678	0.101001	0.0870324	PSAT1/GPT/GPT2/LOC101121661/BCAT2/ETNPPL	6	SH_Caul vs Alt_Caul
MF	GO:0008138	protein tyrosine/serine/threonine phosphatase activity	8/1200	39/15852	0.205128	2.70974	3.05933	0.00783982	0.101438	0.0874085	DUSP2/DUSP15/DUSP8/DUSP23/PTPMT1/DUSP5/STYXL1/DUSP28	8	SH_Caul vs Alt_Caul
MF	GO:0008083	growth factor activity	14/1200	91/15852	0.153846	2.03231	2.82624	0.00826674	0.104822	0.090325	INHBA/BMP2/IL6/VEGFB/CSF1/FGF11/PGF/GDF9/GDF1/VEGFA/INHBB/BMP6/BMP8B/FGF1	14	SH_Caul vs Alt_Caul
MF	GO:0016405	CoA-ligase activity	5/1200	18/15852	0.277778	3.66944	3.24289	0.00918416	0.114172	0.0983815	ACSL6/ACSS1/ACSF2/ACSS2/ACSF3	5	SH_Caul vs Alt_Caul
MF	GO:0015036	disulfide oxidoreductase activity	6/1200	25/15852	0.24	3.1704	3.108	0.00942987	0.114972	0.0990709	TXN/ENOX1/TXNRD2/LOC101116273/LOC101115496/TXN2	6	SH_Caul vs Alt_Caul
MF	GO:0005313	L-glutamate transmembrane transporter activity	4/1200	12/15852	0.333333	4.40333	3.37511	0.0098795	0.115993	0.0999505	SLC1A7/SLC25A22/SLC1A3/SLC25A13	4	SH_Caul vs Alt_Caul
MF	GO:0010181	FMN binding	4/1200	12/15852	0.333333	4.40333	3.37511	0.0098795	0.115993	0.0999505	NOS3/NDUFV1/PNPO/PPCDC	4	SH_Caul vs Alt_Caul
MF	GO:0009055	electron transfer activity	7/1200	33/15852	0.212121	2.80212	2.96566	0.0104592	0.120566	0.103891	LOC106990092/LOC101113599/NDUFV1/NDUFS3/NDUFS7/ETFB/LOC101113001	7	SH_Caul vs Alt_Caul
MF	GO:0005178	integrin binding	10/1200	58/15852	0.172414	2.27759	2.78951	0.0110347	0.124929	0.107651	FERMT1/ICAM1/CCN6/ITGB2/ITGA5/CCN3/CCN2/ITGBL1/SEMA7A/ITGAX	10	SH_Caul vs Alt_Caul
MF	GO:0008009	chemokine activity	8/1200	42/15852	0.190476	2.51619	2.81568	0.0123063	0.136586	0.117696	CXCL8/LOC101104661/CCL19/CCL25/CCL5/LOC114108665/CX3CL1/CXCL9	8	SH_Caul vs Alt_Caul
MF	GO:0004550	nucleoside diphosphate kinase activity	4/1200	13/15852	0.307692	4.06462	3.1634	0.0134278	0.136586	0.117696	NME9/AK1/NME4/AK4	4	SH_Caul vs Alt_Caul
MF	GO:0045236	CXCR chemokine receptor binding	4/1200	13/15852	0.307692	4.06462	3.1634	0.0134278	0.136586	0.117696	CXCL8/LOC101104661/LOC114108665/CXCL9	4	SH_Caul vs Alt_Caul
MF	GO:0047023	androsterone dehydrogenase activity	4/1200	13/15852	0.307692	4.06462	3.1634	0.0134278	0.136586	0.117696	LOC101107119/LOC101107809/LOC101106610/LOC101109377	4	SH_Caul vs Alt_Caul
MF	GO:0047617	fatty acyl-CoA hydrolase activity	4/1200	13/15852	0.307692	4.06462	3.1634	0.0134278	0.136586	0.117696	HIBCH/ACOT6/ACOT9/LOC114109597	4	SH_Caul vs Alt_Caul
MF	GO:0016627	oxidoreductase activity, acting on the CH-CH group of donors	8/1200	43/15852	0.186047	2.45767	2.73913	0.0141437	0.136586	0.117696	TECR/DECR1/GCDH/ACAD9/TM7SF2/SRD5A3/LOC101105533/ACOX2	8	SH_Caul vs Alt_Caul
MF	GO:0016830	carbon-carbon lyase activity	8/1200	43/15852	0.186047	2.45767	2.73913	0.0141437	0.136586	0.117696	UROD/DDC/ODC1/LOC101113775/MVD/PCK1/ALDOA/PPCDC	8	SH_Caul vs Alt_Caul
MF	GO:0008201	heparin binding	7/1200	35/15852	0.2	2.642	2.78302	0.0144333	0.136586	0.117696	EVA1C/ADGRG1/CCN6/VEGFB/CCN3/CCN2/VEGFA	7	SH_Caul vs Alt_Caul
MF	GO:0016667	oxidoreductase activity, acting on a sulfur group of donors	7/1200	35/15852	0.2	2.642	2.78302	0.0144333	0.136586	0.117696	TXN/ENOX1/TXNRD2/LOC101116273/LOC101115496/TXN2/MSRB1	7	SH_Caul vs Alt_Caul
MF	GO:0048029	monosaccharide binding	7/1200	35/15852	0.2	2.642	2.78302	0.0144333	0.136586	0.117696	HK2/P4HA3/EGLN3/PFKP/FUOM/HK3/GPI	7	SH_Caul vs Alt_Caul
MF	GO:0015645	fatty acid ligase activity	5/1200	20/15852	0.25	3.3025	2.94861	0.0146496	0.136586	0.117696	ACSL6/ACSF2/ACSF3/ACSM2B/ACSM3	5	SH_Caul vs Alt_Caul
MF	GO:0019200	carbohydrate kinase activity	5/1200	20/15852	0.25	3.3025	2.94861	0.0146496	0.136586	0.117696	HK2/PFKP/HK3/PFKFB1/PFKFB4	5	SH_Caul vs Alt_Caul
MF	GO:0004713	protein tyrosine kinase activity	14/1200	98/15852	0.142857	1.88714	2.52105	0.0154815	0.142251	0.122577	SYK/ABL1/MERTK/EPHA1/PDGFRB/PTK2B/NRP2/EPHB4/KDR/EPHA2/EPHA10/AXL/FGR/FGFR3	14	SH_Caul vs Alt_Caul
MF	GO:0016831	carboxy-lyase activity	6/1200	28/15852	0.214286	2.83071	2.77467	0.016526	0.143098	0.123307	UROD/DDC/ODC1/MVD/PCK1/PPCDC	6	SH_Caul vs Alt_Caul
MF	GO:0003707	nuclear steroid receptor activity	4/1200	14/15852	0.285714	3.77429	2.97191	0.0176923	0.143098	0.123307	RXRG/PAQR7/HNF4A/ESR1	4	SH_Caul vs Alt_Caul
MF	GO:0005003	ephrin receptor activity	4/1200	14/15852	0.285714	3.77429	2.97191	0.0176923	0.143098	0.123307	EPHA1/EPHB4/EPHA2/EPHA10	4	SH_Caul vs Alt_Caul
MF	GO:0005005	transmembrane-ephrin receptor activity	4/1200	14/15852	0.285714	3.77429	2.97191	0.0176923	0.143098	0.123307	EPHA1/EPHB4/EPHA2/EPHA10	4	SH_Caul vs Alt_Caul
MF	GO:0015172	acidic amino acid transmembrane transporter activity	4/1200	14/15852	0.285714	3.77429	2.97191	0.0176923	0.143098	0.123307	SLC1A7/SLC25A22/SLC1A3/SLC25A13	4	SH_Caul vs Alt_Caul
MF	GO:0016411	acylglycerol O-acyltransferase activity	4/1200	14/15852	0.285714	3.77429	2.97191	0.0176923	0.143098	0.123307	AGPAT2/LOC101110266/DGAT2/LOC101122246	4	SH_Caul vs Alt_Caul
MF	GO:0032052	bile acid binding	4/1200	14/15852	0.285714	3.77429	2.97191	0.0176923	0.143098	0.123307	LOC101107119/LOC101107809/LOC101106610/LOC101109377	4	SH_Caul vs Alt_Caul
MF	GO:0047086	ketosteroid monooxygenase activity	4/1200	14/15852	0.285714	3.77429	2.97191	0.0176923	0.143098	0.123307	LOC101107119/LOC101107809/LOC101106610/LOC101109377	4	SH_Caul vs Alt_Caul
MF	GO:0005184	neuropeptide hormone activity	5/1200	21/15852	0.238095	3.14524	2.81515	0.0180565	0.143098	0.123307	CORT/NPFF/VGF/ASIP/LOC121818481	5	SH_Caul vs Alt_Caul
MF	GO:0050997	quaternary ammonium group binding	5/1200	21/15852	0.238095	3.14524	2.81515	0.0180565	0.143098	0.123307	OGDH/PLTP/HACL1/PCYT1B/TKT	5	SH_Caul vs Alt_Caul
MF	GO:0160041	neuropeptide activity	5/1200	21/15852	0.238095	3.14524	2.81515	0.0180565	0.143098	0.123307	CORT/NPFF/VGF/ASIP/LOC121818481	5	SH_Caul vs Alt_Caul
MF	GO:0016229	steroid dehydrogenase activity	6/1200	29/15852	0.206897	2.7331	2.67331	0.0195385	0.151066	0.130173	RDH8/SRD5A3/LOC101107119/LOC101107809/LOC101106610/LOC101109377	6	SH_Caul vs Alt_Caul
MF	GO:0016709	oxidoreductase activity, acting on paired donors, with incorporation or reduction of molecular oxygen, NAD(P)H as one donor, and incorporation of one atom of oxygen	6/1200	29/15852	0.206897	2.7331	2.67331	0.0195385	0.151066	0.130173	NOS3/LOC101117622/LOC101107119/LOC101107809/LOC101106610/LOC101109377	6	SH_Caul vs Alt_Caul
MF	GO:0001540	amyloid-beta binding	4/1200	15/15852	0.266667	3.52267	2.7973	0.02271	0.173472	0.14948	APOE/ITGB2/APBA2/CLSTN3	4	SH_Caul vs Alt_Caul
MF	GO:0004175	endopeptidase activity	45/1200	439/15852	0.102506	1.3541	2.1532	0.0230947	0.173612	0.149601	ADAMTS4/LOC101112445/LOC101112189/MME/PMPCA/LOC114109030/LOC114109111/LOC101108034/ADAMTS5/ADAMTS1/PSMB10/ADAM33/MMP19/LOC101109961/MMP15/ADAM8/RHBDD3/MMP14/ADAM11/USP36/LOC101102413/PCSK6/ADAMTS15/HPN/PAMR1/PSMB5/PRSS23/LOC101116376/HGFAC/MST1/MMP12/CLPP/RHBDL1/NRIP3/ADAMTS18/HTRA4/PHEX/MMP17/PRSS36/ADAMTS16/LOC101102527/PSMB6/SEC11C/CAPN6/PLAT	45	SH_Caul vs Alt_Caul
MF	GO:0016811	hydrolase activity, acting on carbon-nitrogen (but not peptide) bonds, in linear amides	8/1200	47/15852	0.170213	2.24851	2.4531	0.0235109	0.173612	0.149601	GLS2/HDAC10/PM20D1/COG8/ASPG/ASPA/ACER1/PGLYRP2	8	SH_Caul vs Alt_Caul
MF	GO:0048018	receptor ligand activity	40/1200	383/15852	0.104439	1.37963	2.15231	0.0237041	0.173612	0.149601	INHBA/WNT16/CXCL8/LOC101104661/BMP2/CCL19/IL6/VEGFB/NRG1/CSF1/SEMA5B/CCL25/IL10/SCT/FGF11/CORT/GAL/PGF/WNT4/NPFF/NRG4/GDF9/CCL5/GDF1/POMC/VEGFA/INHBB/SEMA7A/BMP6/VGF/MIF/BMP8B/WNT7A/OSM/LOC114108665/ASIP/FGF1/LOC121818481/CX3CL1/CXCL9	40	SH_Caul vs Alt_Caul
MF	GO:0042379	chemokine receptor binding	9/1200	56/15852	0.160714	2.12304	2.40926	0.0238237	0.173612	0.149601	CXCL8/LOC101104661/CCL19/CCL25/CCL5/NES/LOC114108665/CX3CL1/CXCL9	9	SH_Caul vs Alt_Caul
MF	GO:0030246	carbohydrate binding	15/1200	114/15852	0.131579	1.73816	2.26359	0.0249345	0.179641	0.154796	GALM/EVA1C/HK2/P4HA3/EGLN3/LGALS1/PFKP/FUOM/CHID1/HK3/GPI/LOC101115646/MLEC/LOC101117846/LOC101117151	15	SH_Caul vs Alt_Caul
MF	GO:0030546	signaling receptor activator activity	40/1200	385/15852	0.103896	1.37247	2.11732	0.025521	0.181597	0.156481	INHBA/WNT16/CXCL8/LOC101104661/BMP2/CCL19/IL6/VEGFB/NRG1/CSF1/SEMA5B/CCL25/IL10/SCT/FGF11/CORT/GAL/PGF/WNT4/NPFF/NRG4/GDF9/CCL5/GDF1/POMC/VEGFA/INHBB/SEMA7A/BMP6/VGF/MIF/BMP8B/WNT7A/OSM/LOC114108665/ASIP/FGF1/LOC121818481/CX3CL1/CXCL9	40	SH_Caul vs Alt_Caul
MF	GO:0030545	signaling receptor regulator activity	42/1200	408/15852	0.102941	1.35985	2.10739	0.0258056	0.181597	0.156481	INHBA/WNT16/CXCL8/LOC101104661/BMP2/CCL19/IL6/VEGFB/NRG1/CSF1/SEMA5B/CCL25/IL10/SCT/FGF11/CORT/GAL/PGF/WNT4/WFIKKN1/NPFF/NRG4/GDF9/CCL5/GDF1/POMC/DKK1/VEGFA/INHBB/SEMA7A/BMP6/VGF/MIF/BMP8B/WNT7A/OSM/LOC114108665/ASIP/FGF1/LOC121818481/CX3CL1/CXCL9	42	SH_Caul vs Alt_Caul
MF	GO:0004177	aminopeptidase activity	5/1200	23/15852	0.217391	2.87174	2.57071	0.0263438	0.181597	0.156481	RNPEPL1/METAP1D/LTA4H/ENPEP/XPNPEP3	5	SH_Caul vs Alt_Caul
MF	GO:0005125	cytokine activity	23/1200	198/15852	0.116162	1.53449	2.16588	0.0263515	0.181597	0.156481	INHBA/WNT16/CXCL8/LOC101104661/BMP2/CCL19/IL6/CSF1/CCL25/IL10/WNT4/GDF9/CCL5/GDF1/INHBB/BMP6/MIF/BMP8B/WNT7A/OSM/LOC114108665/CX3CL1/CXCL9	23	SH_Caul vs Alt_Caul
MF	GO:0019199	transmembrane receptor protein kinase activity	10/1200	67/15852	0.149254	1.97164	2.28082	0.0284736	0.192281	0.165688	MERTK/EPHA1/PDGFRB/NRP2/EPHB4/KDR/EPHA2/EPHA10/AXL/FGFR3	10	SH_Caul vs Alt_Caul
MF	GO:0016641	oxidoreductase activity, acting on the CH-NH2 group of donors, oxygen as acceptor	4/1200	16/15852	0.25	3.3025	2.63698	0.0285085	0.192281	0.165688	PNPO/DDO/LOXL2/LOC101112584	4	SH_Caul vs Alt_Caul
MF	GO:0008198	ferrous iron binding	6/1200	32/15852	0.1875	2.47688	2.39324	0.0307537	0.203102	0.175013	ISCU/EGLN3/CDO1/FTL/LOC121820289/LOC114109119	6	SH_Caul vs Alt_Caul
MF	GO:0016903	oxidoreductase activity, acting on the aldehyde or oxo group of donors	6/1200	32/15852	0.1875	2.47688	2.39324	0.0307537	0.203102	0.175013	OGDH/GAPDH/ALDH4A1/ALDH5A1/ALDH1L1/PDHB	6	SH_Caul vs Alt_Caul
MF	GO:0005539	glycosaminoglycan binding	9/1200	59/15852	0.152542	2.01508	2.23546	0.0323285	0.211301	0.182078	EVA1C/ADGRG1/CCN6/VEGFB/CCN3/CCN2/VEGFA/HAPLN2/PGLYRP2	9	SH_Caul vs Alt_Caul
MF	GO:0044183	protein folding chaperone	8/1200	50/15852	0.16	2.1136	2.25699	0.0329169	0.212952	0.1835	WDR83OS/CRYAB/HSPB2/HSPA4L/MOB4/LOC101122667/LOC121815981/HSPA1A	8	SH_Caul vs Alt_Caul
MF	GO:0004144	diacylglycerol O-acyltransferase activity	3/1200	10/15852	0.3	3.963	2.68224	0.0347064	0.21363	0.184084	LOC101110266/DGAT2/LOC101122246	3	SH_Caul vs Alt_Caul
MF	GO:0008330	protein tyrosine/threonine phosphatase activity	3/1200	10/15852	0.3	3.963	2.68224	0.0347064	0.21363	0.184084	DUSP2/DUSP8/DUSP5	3	SH_Caul vs Alt_Caul
MF	GO:0016655	oxidoreductase activity, acting on NAD(P)H, quinone or similar compound as acceptor	3/1200	10/15852	0.3	3.963	2.68224	0.0347064	0.21363	0.184084	NDUFV1/NDUFS3/NDUFS7	3	SH_Caul vs Alt_Caul
MF	GO:0016812	hydrolase activity, acting on carbon-nitrogen (but not peptide) bonds, in cyclic amides	3/1200	10/15852	0.3	3.963	2.68224	0.0347064	0.21363	0.184084	LOC101109035/AMDHD1/DPYSL3	3	SH_Caul vs Alt_Caul
MF	GO:0050308	sugar-phosphatase activity	3/1200	10/15852	0.3	3.963	2.68224	0.0347064	0.21363	0.184084	FBP2/PFKFB1/PFKFB4	3	SH_Caul vs Alt_Caul
MF	GO:0015035	protein-disulfide reductase activity	4/1200	17/15852	0.235294	3.10824	2.48889	0.0351061	0.214012	0.184414	TXN/ENOX1/TXNRD2/TXN2	4	SH_Caul vs Alt_Caul
MF	GO:0016859	cis-trans isomerase activity	8/1200	51/15852	0.156863	2.07216	2.19468	0.0365498	0.219643	0.189266	GSTZ1/LOC101119655/FKBP2/FKBP14/LOC114110613/FKBP3/LOC101116603/PPIF	8	SH_Caul vs Alt_Caul
MF	GO:0033764	steroid dehydrogenase activity, acting on the CH-OH group of donors, NAD or NADP as acceptor	5/1200	25/15852	0.2	2.642	2.35133	0.0367227	0.219643	0.189266	RDH8/LOC101107119/LOC101107809/LOC101106610/LOC101109377	5	SH_Caul vs Alt_Caul
MF	GO:0016651	oxidoreductase activity, acting on NAD(P)H	5/1200	26/15852	0.192308	2.54038	2.24958	0.0427303	0.253016	0.218023	NDUFV1/NDUFS8/NDUFS3/NDUFS7/NDUFV2	5	SH_Caul vs Alt_Caul
MF	GO:0004298	threonine-type endopeptidase activity	3/1200	11/15852	0.272727	3.60273	2.47118	0.045096	0.253016	0.218023	PSMB10/PSMB5/PSMB6	3	SH_Caul vs Alt_Caul
MF	GO:0004300	enoyl-CoA hydratase activity	3/1200	11/15852	0.272727	3.60273	2.47118	0.045096	0.253016	0.218023	HACD2/LOC101117028/ECHS1	3	SH_Caul vs Alt_Caul
MF	GO:0008097	5S rRNA binding	3/1200	11/15852	0.272727	3.60273	2.47118	0.045096	0.253016	0.218023	LOC101118481/LOC101116922/LOC101104787	3	SH_Caul vs Alt_Caul
MF	GO:0016783	sulfurtransferase activity	3/1200	11/15852	0.272727	3.60273	2.47118	0.045096	0.253016	0.218023	TST/MPST/TSTD1	3	SH_Caul vs Alt_Caul
MF	GO:0019203	carbohydrate phosphatase activity	3/1200	11/15852	0.272727	3.60273	2.47118	0.045096	0.253016	0.218023	FBP2/PFKFB1/PFKFB4	3	SH_Caul vs Alt_Caul
MF	GO:0047429	nucleoside triphosphate diphosphatase activity	3/1200	11/15852	0.272727	3.60273	2.47118	0.045096	0.253016	0.218023	ITPA/DUT/DCTPP1	3	SH_Caul vs Alt_Caul
MF	GO:0016791	phosphatase activity	26/1200	243/15852	0.106996	1.41342	1.85854	0.0464201	0.258161	0.222457	PHPT1/DUSP2/PLPP7/PTPRZ1/TNS3/FBP2/ACP6/PHOSPHO2/DUSP15/DUSP8/DUSP23/PTPMT1/PSPH/PTPRT/DUSP5/PLPP3/STYXL1/PPM1K/PFKFB1/PFKFB4/ACP7/PDXP/PTPN5/PGP/NT5M/DUSP28	26	SH_Caul vs Alt_Caul
MF	GO:0004252	serine-type endopeptidase activity	19/1200	167/15852	0.113772	1.50293	1.86981	0.0485659	0.267746	0.230716	LOC114109030/LOC114109111/LOC101108034/LOC101109961/RHBDD3/LOC101102413/PCSK6/HPN/PAMR1/PRSS23/LOC101116376/HGFAC/MST1/CLPP/RHBDL1/HTRA4/PRSS36/SEC11C/PLAT	19	SH_Caul vs Alt_Caul
BP	GO:0006091	generation of precursor metabolites and energy	58/993	204/15280	0.284314	4.37494	12.7935	1.48864e-22	2.74059e-19	2.52756e-19	NDUFA10/SUCLG1/OGDH/NDUFS4/NDUFA5/LOC101102327/LOC101113599/ATP5PO/LOC101105179/NDUFB6/NDUFS6/ATP5F1E/PGLS/SLC27A5/PYGM/SLC25A22/NDUFB9/TALDO1/PHKA2/GPI/WDR93/NDUFA7/HMGCL/NDUFV1/FDX1/LOC101108778/NDUFS8/NDUFA8/PGD/NDUFS7/ALDOA/LOC101110664/NDUFB3/LOC101116886/LOC101119721/NDUFV2/ANTKMT/LOC101112013/LOC101115589/UQCRH/LOC101121420/SLC25A13/LOC121816305/LOC114115573/LOC114114909/LOC101117965/ATP5M…	58	Tib_Caul vs Alt_Caul
BP	GO:0022900	electron transport chain	39/993	97/15280	0.402062	6.18681	13.5101	1.28284e-21	1.18085e-18	1.08906e-18	NDUFA10/NDUFS4/NDUFA5/LOC101102327/LOC101113599/LOC101105179/NDUFB6/NDUFS6/SLC25A22/NDUFB9/WDR93/NDUFA7/NDUFV1/FDX1/LOC101108778/NDUFS8/NDUFA8/LOC101110664/NDUFB3/LOC101116886/LOC101119721/NDUFV2/LOC101112013/LOC101115589/UQCRH/LOC101121420/SLC25A13/LOC121816305/LOC114115573/LOC114114909/LOC101117965/COX5A/NDUFB8/LOC106991840/LOC105609918/LOC101110066/LOC101113001/LOC101108663/ETFRF1	39	Tib_Caul vs Alt_Caul
BP	GO:0045333	cellular respiration	43/993	128/15280	0.335938	5.16931	12.4878	4.0572e-20	2.48977e-17	2.29623e-17	NDUFA10/SUCLG1/OGDH/NDUFA5/LOC101102327/LOC101113599/ATP5PO/LOC101105179/NDUFB6/NDUFS6/ATP5F1E/SLC25A22/NDUFB9/NDUFA7/NDUFV1/LOC101108778/NDUFS8/NDUFA8/NDUFS7/LOC101110664/LOC101116886/LOC101119721/NDUFV2/ANTKMT/LOC101112013/LOC101115589/UQCRH/LOC101121420/SLC25A13/LOC121816305/LOC114115573/LOC114114909/LOC101117965/ATP5MF/COX5A/MDH2/NDUFB8/LOC106991840/LOC105609918/LOC101110066/LOC101113001/LOC1…	43	Tib_Caul vs Alt_Caul
BP	GO:0022904	respiratory electron transport chain	35/993	91/15280	0.384615	5.91835	12.4059	8.5861e-19	3.95175e-16	3.64458e-16	NDUFA10/NDUFA5/LOC101102327/LOC101113599/LOC101105179/NDUFB6/NDUFS6/SLC25A22/NDUFB9/NDUFA7/NDUFV1/LOC101108778/NDUFS8/NDUFA8/LOC101110664/LOC101116886/LOC101119721/NDUFV2/LOC101112013/LOC101115589/UQCRH/LOC101121420/SLC25A13/LOC121816305/LOC114115573/LOC114114909/LOC101117965/COX5A/NDUFB8/LOC106991840/LOC105609918/LOC101110066/LOC101113001/LOC101108663/ETFRF1	35	Tib_Caul vs Alt_Caul
BP	GO:0015980	energy derivation by oxidation of organic compounds	45/993	154/15280	0.292208	4.49641	11.4967	2.75623e-18	1.01484e-15	9.35957e-16	NDUFA10/SUCLG1/OGDH/NDUFA5/LOC101102327/LOC101113599/ATP5PO/LOC101105179/NDUFB6/NDUFS6/ATP5F1E/PYGM/SLC25A22/NDUFB9/PHKA2/NDUFA7/NDUFV1/LOC101108778/NDUFS8/NDUFA8/NDUFS7/LOC101110664/LOC101116886/LOC101119721/NDUFV2/ANTKMT/LOC101112013/LOC101115589/UQCRH/LOC101121420/SLC25A13/LOC121816305/LOC114115573/LOC114114909/LOC101117965/ATP5MF/COX5A/MDH2/NDUFB8/LOC106991840/LOC105609918/LOC101110066/LOC101…	45	Tib_Caul vs Alt_Caul
BP	GO:0006119	oxidative phosphorylation	35/993	95/15280	0.368421	5.66916	12.035	4.3556e-18	1.33644e-15	1.23256e-15	NDUFA10/LOC101102327/LOC101113599/ATP5PO/LOC101105179/NDUFB6/NDUFS6/ATP5F1E/NDUFB9/NDUFA7/NDUFV1/LOC101108778/NDUFS8/NDUFA8/LOC101110664/LOC101116886/LOC101119721/NDUFV2/ANTKMT/LOC101112013/LOC101115589/UQCRH/LOC101121420/LOC121816305/LOC114115573/LOC114114909/LOC101117965/ATP5MF/COX5A/NDUFB8/LOC106991840/LOC105609918/LOC101110066/LOC101113001/LOC101108663	35	Tib_Caul vs Alt_Caul
BP	GO:0043436	oxoacid metabolic process	78/993	413/15280	0.188862	2.90615	10.3532	5.69934e-18	1.49893e-15	1.38241e-15	HACD2/TST/LOC114114086/ACSL6/FAAH/ABCD2/ABHD1/PHGDH/AASS/GLUL/PHYH/GCSH/EGLN3/DECR1/LDHB/ASAH2/CPT1B/AS3MT/ODC1/ECHS1/ALDH4A1/PC/LOC101113775/SLC27A5/LOC101115496/MTARC2/MTARC1/LPIN1/ACOT6/GPI/CTH/ANXA1/HMGCL/ACSF2/MGST2/SGPL1/PSPH/GLYAT/ACSF3/PGD/GAMT/ALDOA/CPT1A/ACSL4/ACSM2B/IDH1/OXSM/ME1/AMACR/BCAT2/LDHD/RGN/ALKBH7/ALDH1L1/HACL1/GOT1L1/ALDH8A1/SDHAF3/ACADS/DBI/ELOVL6/MDH2/UROS/ABCD1/LOC1011168…	78	Tib_Caul vs Alt_Caul
BP	GO:0009060	aerobic respiration	39/993	120/15280	0.325	5.00101	11.6001	8.4832e-18	1.9522e-15	1.80045e-15	NDUFA10/SUCLG1/OGDH/LOC101102327/LOC101113599/ATP5PO/LOC101105179/NDUFB6/NDUFS6/ATP5F1E/NDUFB9/NDUFA7/NDUFV1/LOC101108778/NDUFS8/NDUFA8/NDUFS7/LOC101110664/LOC101116886/LOC101119721/NDUFV2/ANTKMT/LOC101112013/LOC101115589/UQCRH/LOC101121420/LOC121816305/LOC114115573/LOC114114909/LOC101117965/ATP5MF/COX5A/MDH2/NDUFB8/LOC106991840/LOC105609918/LOC101110066/LOC101113001/LOC101108663	39	Tib_Caul vs Alt_Caul
[truncated: 2,059 more rows]

## Sheet: Caul_KEGG
category	subcategory	ID	Description	GeneRatio	BgRatio	RichFactor	FoldEnrichment	zScore	pvalue	p.adjust	qvalue	geneID	geneSymbols	Count	Group
[truncated: 510 more rows]

## Sheet: Intermuscular_GO
ONTOLOGY	ID	Description	GeneRatio	BgRatio	RichFactor	FoldEnrichment	zScore	pvalue	p.adjust	qvalue	geneID	Count	Group
BP	GO:0006633	fatty acid biosynthetic process	5/70	51/15280	0.0980392	21.4006	9.89973	3.48131e-06	0.00166059	0.00145849	ACLY/ELOVL6/ACACA/SCD/FASN	5	Mer_Inter vs Alt_Inter
[truncated: 3,172 more rows]

## Sheet: Intermuscular_KEGG
category	subcategory	ID	Description	GeneRatio	BgRatio	RichFactor	FoldEnrichment	zScore	pvalue	p.adjust	qvalue	geneID	geneSymbols	Count	Group
[truncated: 523 more rows]

[truncated: 6 more sheets: Perirenal_GO, Perirenal_KEGG, Subcutaneous_GO, Subcutaneous_KEGG, Tail_GO, Tail_KEGG]
