# Supplementary material for: Transcriptome Analysis of Adipose Tissues from Five Sheep Breeds Reveals Key Genes Involved in Fat Deposition
Source: Genes (Basel). 2026 Jan 17;17(1):93. doi: 10.3390/genes17010093 (PMC12841507; doi:10.3390/genes17010093)
Supplement: Supplementary file 1 [file genes-17-00093-s001.zip › Supplementary tables/Table S3.xlsx]

## Sheet: Table S3
Table S3: Tail_terms_by_Class_and_Theme
Term_key	Term_std	FatTail	ShortFatTail	ThinTail	Class	Theme
GO:0033627	cell adhesion mediated by integrin	1	1	1	All_Shared	ECM_Collagen_Fibrosis
GO:0062023	collagen containing extracellular matrix	1	1	1	All_Shared	ECM_Collagen_Fibrosis
GO:0031012	extracellular matrix	1	1	1	All_Shared	ECM_Collagen_Fibrosis
oas04510	focal adhesion	1	1	1	All_Shared	ECM_Collagen_Fibrosis
GO:0005178	integrin binding	1	1	1	All_Shared	ECM_Collagen_Fibrosis
GO:0008305	integrin complex	1	1	1	All_Shared	ECM_Collagen_Fibrosis
GO:0007229	integrin mediated signaling pathway	1	1	1	All_Shared	ECM_Collagen_Fibrosis
GO:0009062	fatty acid catabolic process	1	1	1	All_Shared	FattyAcid_Oxidation
GO:0006631	fatty acid metabolic process	1	1	1	All_Shared	FattyAcid_Oxidation
oas01212	fatty acid metabolism	1	1	1	All_Shared	FattyAcid_Oxidation
GO:0019395	fatty acid oxidation	1	1	1	All_Shared	FattyAcid_Oxidation
GO:0002253	activation of immune response	1	1	1	All_Shared	Immune_Inflammation
GO:0061844	antimicrobial humoral immune response mediated by antimicrobial peptide	1	1	1	All_Shared	Immune_Inflammation
GO:1990869	cellular response to chemokine	1	1	1	All_Shared	Immune_Inflammation
GO:0008009	chemokine activity	1	1	1	All_Shared	Immune_Inflammation
GO:0070098	chemokine mediated signaling pathway	1	1	1	All_Shared	Immune_Inflammation
oas04062	chemokine signaling pathway	1	1	1	All_Shared	Immune_Inflammation
GO:0045236	cxcr chemokine receptor binding	1	1	1	All_Shared	Immune_Inflammation
GO:0019955	cytokine binding	1	1	1	All_Shared	Immune_Inflammation
oas04060	cytokine cytokine receptor interaction	1	1	1	All_Shared	Immune_Inflammation
GO:0004896	cytokine receptor activity	1	1	1	All_Shared	Immune_Inflammation
GO:0002252	immune effector process	1	1	1	All_Shared	Immune_Inflammation
GO:0002429	immune response activating cell surface receptor signaling pathway	1	1	1	All_Shared	Immune_Inflammation
GO:0002757	immune response activating signaling pathway	1	1	1	All_Shared	Immune_Inflammation
GO:0002768	immune response regulating cell surface receptor signaling pathway	1	1	1	All_Shared	Immune_Inflammation
GO:0002764	immune response regulating signaling pathway	1	1	1	All_Shared	Immune_Inflammation
GO:0016064	immunoglobulin mediated immune response	1	1	1	All_Shared	Immune_Inflammation
GO:0006954	inflammatory response	1	1	1	All_Shared	Immune_Inflammation
GO:0002220	innate immune response activating cell surface receptor signaling pathway	1	1	1	All_Shared	Immune_Inflammation
GO:0002683	negative regulation of immune system process	1	1	1	All_Shared	Immune_Inflammation
GO:0050778	positive regulation of immune response	1	1	1	All_Shared	Immune_Inflammation
GO:0002684	positive regulation of immune system process	1	1	1	All_Shared	Immune_Inflammation
GO:0045089	positive regulation of innate immune response	1	1	1	All_Shared	Immune_Inflammation
GO:0002697	regulation of immune effector process	1	1	1	All_Shared	Immune_Inflammation
GO:0050776	regulation of immune response	1	1	1	All_Shared	Immune_Inflammation
GO:0002682	regulation of immune system process	1	1	1	All_Shared	Immune_Inflammation
GO:0045088	regulation of innate immune response	1	1	1	All_Shared	Immune_Inflammation
GO:1990868	response to chemokine	1	1	1	All_Shared	Immune_Inflammation
oas04061	viral protein interaction with cytokine and cytokine receptor	1	1	1	All_Shared	Immune_Inflammation
GO:0044242	cellular lipid catabolic process	1	1	1	All_Shared	Lipid_storage_synthesis
GO:0044255	cellular lipid metabolic process	1	1	1	All_Shared	Lipid_storage_synthesis
GO:0071396	cellular response to lipid	1	1	1	All_Shared	Lipid_storage_synthesis
oas05417	lipid and atherosclerosis	1	1	1	All_Shared	Lipid_storage_synthesis
GO:0016042	lipid catabolic process	1	1	1	All_Shared	Lipid_storage_synthesis
GO:0034440	lipid oxidation	1	1	1	All_Shared	Lipid_storage_synthesis
oas03320	ppar signaling pathway	1	1	1	All_Shared	Lipid_storage_synthesis
GO:0033993	response to lipid	1	1	1	All_Shared	Lipid_storage_synthesis
GO:0019646	aerobic electron transport chain	1	1	1	All_Shared	Mito_OXPHOS
GO:0042773	atp synthesis coupled electron transport	1	1	1	All_Shared	Mito_OXPHOS
GO:0022900	electron transport chain	1	1	1	All_Shared	Mito_OXPHOS
GO:0042775	mitochondrial atp synthesis coupled electron transport	1	1	1	All_Shared	Mito_OXPHOS
GO:0006120	mitochondrial electron transport nadh to ubiquinone	1	1	1	All_Shared	Mito_OXPHOS
GO:0098798	mitochondrial protein containing complex	1	1	1	All_Shared	Mito_OXPHOS
GO:0033108	mitochondrial respiratory chain complex assembly	1	1	1	All_Shared	Mito_OXPHOS
GO:0006119	oxidative phosphorylation	1	1	1	All_Shared	Mito_OXPHOS
oas00190	oxidative phosphorylation	1	1	1	All_Shared	Mito_OXPHOS
GO:0022904	respiratory electron transport chain	1	1	1	All_Shared	Mito_OXPHOS
oas04512	ecm receptor interaction	1	1	0	Fat_ShortFat_Shared	ECM_Collagen_Fibrosis
GO:0050840	extracellular matrix binding	1	1	0	Fat_ShortFat_Shared	ECM_Collagen_Fibrosis
GO:0030198	extracellular matrix organization	1	1	0	Fat_ShortFat_Shared	ECM_Collagen_Fibrosis
oas01040	biosynthesis of unsaturated fatty acids	1	1	0	Fat_ShortFat_Shared	FattyAcid_Oxidation
GO:0006633	fatty acid biosynthetic process	1	1	0	Fat_ShortFat_Shared	FattyAcid_Oxidation
GO:0030497	fatty acid elongation	1	1	0	Fat_ShortFat_Shared	FattyAcid_Oxidation
oas00062	fatty acid elongation	1	1	0	Fat_ShortFat_Shared	FattyAcid_Oxidation
GO:0033559	unsaturated fatty acid metabolic process	1	1	0	Fat_ShortFat_Shared	FattyAcid_Oxidation
GO:0042761	very long chain fatty acid biosynthetic process	1	1	0	Fat_ShortFat_Shared	FattyAcid_Oxidation
GO:0000038	very long chain fatty acid metabolic process	1	1	0	Fat_ShortFat_Shared	FattyAcid_Oxidation
GO:0002218	activation of innate immune response	1	1	0	Fat_ShortFat_Shared	Immune_Inflammation
GO:0019956	chemokine binding	1	1	0	Fat_ShortFat_Shared	Immune_Inflammation
GO:0042592	homeostatic process	1	1	0	Fat_ShortFat_Shared	Immune_Inflammation
GO:0140375	immune receptor activity	1	1	0	Fat_ShortFat_Shared	Immune_Inflammation
GO:0002758	innate immune response activating signaling pathway	1	1	0	Fat_ShortFat_Shared	Immune_Inflammation
GO:0002699	positive regulation of immune effector process	1	1	0	Fat_ShortFat_Shared	Immune_Inflammation
GO:0051156	glucose 6 phosphate metabolic process	1	1	0	Fat_ShortFat_Shared	Insulin_Glucose
GO:0006006	glucose metabolic process	1	1	0	Fat_ShortFat_Shared	Insulin_Glucose
oas00010	glycolysis gluconeogenesis	1	1	0	Fat_ShortFat_Shared	Insulin_Glucose
oas04151	pi3k akt signaling pathway	1	1	0	Fat_ShortFat_Shared	Insulin_Glucose
GO:0071616	acyl coa biosynthetic process	1	1	0	Fat_ShortFat_Shared	Lipid_storage_synthesis
GO:0006637	acyl coa metabolic process	1	1	0	Fat_ShortFat_Shared	Lipid_storage_synthesis
GO:0046463	acylglycerol biosynthetic process	1	1	0	Fat_ShortFat_Shared	Lipid_storage_synthesis
GO:0046464	acylglycerol catabolic process	1	1	0	Fat_ShortFat_Shared	Lipid_storage_synthesis
GO:0006639	acylglycerol metabolic process	1	1	0	Fat_ShortFat_Shared	Lipid_storage_synthesis
GO:0016747	acyltransferase activity transferring groups other than amino acyl groups	1	1	0	Fat_ShortFat_Shared	Lipid_storage_synthesis
GO:0048006	antigen processing and presentation endogenous lipid antigen via mhc class ib	1	1	0	Fat_ShortFat_Shared	Lipid_storage_synthesis
GO:0048007	antigen processing and presentation exogenous lipid antigen via mhc class ib	1	1	0	Fat_ShortFat_Shared	Lipid_storage_synthesis
GO:0048003	antigen processing and presentation of lipid antigen via mhc class ib	1	1	0	Fat_ShortFat_Shared	Lipid_storage_synthesis
GO:0004144	diacylglycerol o acyltransferase activity	1	1	0	Fat_ShortFat_Shared	Lipid_storage_synthesis
GO:0030883	endogenous lipid antigen binding	1	1	0	Fat_ShortFat_Shared	Lipid_storage_synthesis
GO:0030884	exogenous lipid antigen binding	1	1	0	Fat_ShortFat_Shared	Lipid_storage_synthesis
GO:0045017	glycerolipid biosynthetic process	1	1	0	Fat_ShortFat_Shared	Lipid_storage_synthesis
GO:0046486	glycerolipid metabolic process	1	1	0	Fat_ShortFat_Shared	Lipid_storage_synthesis
oas00561	glycerolipid metabolism	1	1	0	Fat_ShortFat_Shared	Lipid_storage_synthesis
GO:0030882	lipid antigen binding	1	1	0	Fat_ShortFat_Shared	Lipid_storage_synthesis
GO:0008610	lipid biosynthetic process	1	1	0	Fat_ShortFat_Shared	Lipid_storage_synthesis
GO:0046460	neutral lipid biosynthetic process	1	1	0	Fat_ShortFat_Shared	Lipid_storage_synthesis
GO:0046461	neutral lipid catabolic process	1	1	0	Fat_ShortFat_Shared	Lipid_storage_synthesis
GO:0006638	neutral lipid metabolic process	1	1	0	Fat_ShortFat_Shared	Lipid_storage_synthesis
GO:0008374	o acyltransferase activity	1	1	0	Fat_ShortFat_Shared	Lipid_storage_synthesis
GO:0019216	regulation of lipid metabolic process	1	1	0	Fat_ShortFat_Shared	Lipid_storage_synthesis
GO:0019432	triglyceride biosynthetic process	1	1	0	Fat_ShortFat_Shared	Lipid_storage_synthesis
GO:0006641	triglyceride metabolic process	1	1	0	Fat_ShortFat_Shared	Lipid_storage_synthesis
GO:0033617	mitochondrial cytochrome c oxidase assembly	1	1	0	Fat_ShortFat_Shared	Mito_OXPHOS
GO:0005762	mitochondrial large ribosomal subunit	1	1	0	Fat_ShortFat_Shared	Mito_OXPHOS
GO:0005759	mitochondrial matrix	1	1	0	Fat_ShortFat_Shared	Mito_OXPHOS
GO:0097250	mitochondrial respirasome assembly	1	1	0	Fat_ShortFat_Shared	Mito_OXPHOS
GO:0005761	mitochondrial ribosome	1	1	0	Fat_ShortFat_Shared	Mito_OXPHOS
GO:0007005	mitochondrion organization	1	1	0	Fat_ShortFat_Shared	Mito_OXPHOS
GO:0008535	respiratory chain complex iv assembly	1	1	0	Fat_ShortFat_Shared	Mito_OXPHOS
GO:0006635	fatty acid beta oxidation	1	0	1	Fat_Thin_Shared	FattyAcid_Oxidation
oas00071	fatty acid degradation	1	0	1	Fat_Thin_Shared	FattyAcid_Oxidation
GO:0042379	chemokine receptor binding	1	0	1	Fat_Thin_Shared	Immune_Inflammation
GO:0002381	immunoglobulin production involved in immunoglobulin mediated immune response	1	0	1	Fat_Thin_Shared	Immune_Inflammation
oas05321	inflammatory bowel disease	1	0	1	Fat_Thin_Shared	Immune_Inflammation
oas04672	intestinal immune network for iga production	1	0	1	Fat_Thin_Shared	Immune_Inflammation
GO:0001819	positive regulation of cytokine production	1	0	1	Fat_Thin_Shared	Immune_Inflammation
GO:0002702	positive regulation of production of molecular mediator of immune response	1	0	1	Fat_Thin_Shared	Immune_Inflammation
GO:0002440	production of molecular mediator of immune response	1	0	1	Fat_Thin_Shared	Immune_Inflammation
GO:0002700	regulation of production of molecular mediator of immune response	1	0	1	Fat_Thin_Shared	Immune_Inflammation
GO:0034097	response to cytokine	1	0	1	Fat_Thin_Shared	Immune_Inflammation
oas04668	tnf signaling pathway	1	0	1	Fat_Thin_Shared	Immune_Inflammation
GO:0030258	lipid modification	1	0	1	Fat_Thin_Shared	Lipid_storage_synthesis
GO:0001676	long chain fatty acid metabolic process	1	0	0	Fat_only	FattyAcid_Oxidation
GO:0002460	adaptive immune response based on somatic recombination of immune receptors built from immunoglobulin superfamily domains	1	0	0	Fat_only	Immune_Inflammation
GO:0016493	c c chemokine receptor activity	1	0	0	Fat_only	Immune_Inflammation
oas04750	inflammatory mediator regulation of trp channels	1	0	0	Fat_only	Immune_Inflammation
GO:0006650	glycerophospholipid metabolic process	1	0	0	Fat_only	Lipid_storage_synthesis
oas00564	glycerophospholipid metabolism	1	0	0	Fat_only	Lipid_storage_synthesis
GO:0005811	lipid droplet	1	0	0	Fat_only	Lipid_storage_synthesis
GO:0008654	phospholipid biosynthetic process	1	0	0	Fat_only	Lipid_storage_synthesis
GO:0006644	phospholipid metabolic process	1	0	0	Fat_only	Lipid_storage_synthesis
GO:0005740	mitochondrial envelope	1	0	0	Fat_only	Mito_OXPHOS
GO:0005743	mitochondrial inner membrane	1	0	0	Fat_only	Mito_OXPHOS
GO:0031966	mitochondrial membrane	1	0	0	Fat_only	Mito_OXPHOS
GO:0045087	innate immune response	0	1	1	ShortFat_Thin_Shared	Immune_Inflammation
GO:0150076	neuroinflammatory response	0	1	1	ShortFat_Thin_Shared	Immune_Inflammation
GO:0050727	regulation of inflammatory response	0	1	1	ShortFat_Thin_Shared	Immune_Inflammation
GO:0030574	collagen catabolic process	0	1	0	ShortFat_only	ECM_Collagen_Fibrosis
GO:0032963	collagen metabolic process	0	1	0	ShortFat_only	ECM_Collagen_Fibrosis
GO:0002821	positive regulation of adaptive immune response	0	1	0	ShortFat_only	Immune_Inflammation
GO:0002824	positive regulation of adaptive immune response based on somatic recombination of immune receptors built from immunoglobulin superfamily domains	0	1	0	ShortFat_only	Immune_Inflammation
GO:0002819	regulation of adaptive immune response	0	1	0	ShortFat_only	Immune_Inflammation
GO:0002822	regulation of adaptive immune response based on somatic recombination of immune receptors built from immunoglobulin superfamily domains	0	1	0	ShortFat_only	Immune_Inflammation
