# Supplementary material for: Transcriptome Analysis of Adipose Tissues from Five Sheep Breeds Reveals Key Genes Involved in Fat Deposition
Source: Genes (Basel). 2026 Jan 17;17(1):93. doi: 10.3390/genes17010093 (PMC12841507; doi:10.3390/genes17010093)
Supplement: Supplementary file 1 [file genes-17-00093-s001.zip › Supplementary tables/Table S4.xlsx]

## Sheet: Sheet 1
Organism	Run	SampleID	Assay Type	BioSample	Experiment	SRA Study	BioProject	Bytes	AvgSpotLen	Bases	Platform	tissue	sex	BREED	Center Name	Consent	DATASTORE filetype	DATASTORE provider	DATASTORE region	Instrument	LibraryLayout	LibrarySelection	LibrarySource	ReleaseDate	Sample Name	create_date	version	Library Name	BioSampleModel	age
Ovis aries	SRR22838618	Altay_Caul_1	RNA-Seq	SAMN32106122	SRX18797902	SRP414184	PRJNA909968	1878003908	300	5789385600	ILLUMINA	Caul adipose tissue	female	Altay Sheep	CHINA AGRICULTURAL UNIVERSITY	public	sra,fastq,run.zq	s3,ncbi,gs	s3.us-east-1,ncbi.public,gs.us-east1	Illumina NovaSeq 6000	PAIRED	RANDOM	TRANSCRIPTOMIC	2023-01-23T00:00:00Z	Sm-ALS-C3	2022-12-20T22:48:00Z	1	Sm-ALS-C3	Model organism or animal	2-3 years
Ovis aries	SRR22838706	Altay_Caul_2	RNA-Seq	SAMN32106124	SRX18797814	SRP414184	PRJNA909968	2036064083	300	6540784500	ILLUMINA	Caul adipose tissue	female	Altay Sheep	CHINA AGRICULTURAL UNIVERSITY	public	fastq,sra,run.zq	ncbi,s3,gs	gs.us-east1,s3.us-east-1,ncbi.public	Illumina NovaSeq 6000	PAIRED	RANDOM	TRANSCRIPTOMIC	2023-01-23T00:00:00Z	Sm-ALS-C5	2022-12-20T22:49:00Z	1	Sm-ALS-C5	Model organism or animal	2-3 years
Ovis aries	SRR22838717	Altay_Caul_3	RNA-Seq	SAMN32106123	SRX18797803	SRP414184	PRJNA909968	2579351958	300	8162899800	ILLUMINA	Caul adipose tissue	female	Altay Sheep	CHINA AGRICULTURAL UNIVERSITY	public	run.zq,fastq,sra	ncbi,gs,s3	gs.us-east1,s3.us-east-1,ncbi.public	Illumina NovaSeq 6000	PAIRED	RANDOM	TRANSCRIPTOMIC	2023-01-23T00:00:00Z	Sm-ALS-C4	2022-12-20T22:59:00Z	1	Sm-ALS-C4	Model organism or animal	2-3 years
Ovis aries	SRR22838760	Altay_Caul_4	RNA-Seq	SAMN32106249	SRX18797760	SRP414184	PRJNA909968	2639285089	300	8680373100	ILLUMINA	Caul adipose tissue	female	Altay Sheep	CHINA AGRICULTURAL UNIVERSITY	public	run.zq,sra,fastq	s3,ncbi,gs	ncbi.public,gs.us-east1,s3.us-east-1	Illumina NovaSeq 6000	PAIRED	RANDOM	TRANSCRIPTOMIC	2023-01-23T00:00:00Z	Wn-ALS-C5	2022-12-20T22:52:00Z	1	Wn-ALS-C5	Model organism or animal	2-3 years
Ovis aries	SRR22838761	Altay_Caul_5	RNA-Seq	SAMN32106248	SRX18797759	SRP414184	PRJNA909968	2386362594	300	7827614700	ILLUMINA	Caul adipose tissue	female	Altay Sheep	CHINA AGRICULTURAL UNIVERSITY	public	fastq,run.zq,sra	ncbi,gs,s3	s3.us-east-1,gs.us-east1,ncbi.public	Illumina NovaSeq 6000	PAIRED	RANDOM	TRANSCRIPTOMIC	2023-01-23T00:00:00Z	Wn-ALS-C4	2022-12-20T22:56:00Z	1	Wn-ALS-C4	Model organism or animal	2-3 years
Ovis aries	SRR22838762	Altay_Caul_6	RNA-Seq	SAMN32106247	SRX18797758	SRP414184	PRJNA909968	2670864564	300	8758704000	ILLUMINA	Caul adipose tissue	female	Altay Sheep	CHINA AGRICULTURAL UNIVERSITY	public	run.zq,fastq,sra	gs,ncbi,s3	ncbi.public,gs.us-east1,s3.us-east-1	Illumina NovaSeq 6000	PAIRED	RANDOM	TRANSCRIPTOMIC	2023-01-23T00:00:00Z	Wn-ALS-C3	2022-12-20T22:54:00Z	1	Wn-ALS-C3	Model organism or animal	2-3 years
Ovis aries	SRR22838763	Altay_Caul_7	RNA-Seq	SAMN32106246	SRX18797757	SRP414184	PRJNA909968	2536511252	300	8301097200	ILLUMINA	Caul adipose tissue	female	Altay Sheep	CHINA AGRICULTURAL UNIVERSITY	public	run.zq,fastq,sra	s3,ncbi,gs	s3.us-east-1,gs.us-east1,ncbi.public	Illumina NovaSeq 6000	PAIRED	RANDOM	TRANSCRIPTOMIC	2023-01-23T00:00:00Z	Wn-ALS-C2	2022-12-20T22:53:00Z	1	Wn-ALS-C2	Model organism or animal	2-3 years
Ovis aries	SRR22838764	Altay_Caul_8	RNA-Seq	SAMN32106245	SRX18797756	SRP414184	PRJNA909968	2197335232	300	6975239700	ILLUMINA	Caul adipose tissue	female	Altay Sheep	CHINA AGRICULTURAL UNIVERSITY	public	run.zq,sra,fastq	gs,s3,ncbi	gs.us-east1,ncbi.public,s3.us-east-1	Illumina NovaSeq 6000	PAIRED	RANDOM	TRANSCRIPTOMIC	2023-01-23T00:00:00Z	Wn-ALS-C1	2022-12-20T22:49:00Z	1	Wn-ALS-C1	Model organism or animal	2-3 years
Ovis aries	SRR22838793	Altay_Caul_9	RNA-Seq	SAMN32106121	SRX18797727	SRP414184	PRJNA909968	1674764857	300	5469473100	ILLUMINA	Caul adipose tissue	female	Altay Sheep	CHINA AGRICULTURAL UNIVERSITY	public	run.zq,sra,fastq	ncbi,gs,s3	ncbi.public,s3.us-east-1,gs.us-east1	Illumina NovaSeq 6000	PAIRED	RANDOM	TRANSCRIPTOMIC	2023-01-23T00:00:00Z	Sm-ALS-C2	2022-12-20T23:18:00Z	1	Sm-ALS-C2	Model organism or animal	2-3 years
Ovis aries	SRR22838794	Altay_Caul_10	RNA-Seq	SAMN32106120	SRX18797726	SRP414184	PRJNA909968	2206161050	300	6997381800	ILLUMINA	Caul adipose tissue	female	Altay Sheep	CHINA AGRICULTURAL UNIVERSITY	public	fastq,sra,run.zq	s3,ncbi,gs	s3.us-east-1,gs.us-east1,ncbi.public	Illumina NovaSeq 6000	PAIRED	RANDOM	TRANSCRIPTOMIC	2023-01-23T00:00:00Z	Sm-ALS-C1	2022-12-21T00:16:00Z	1	Sm-ALS-C1	Model organism or animal	2-3 years
Ovis aries	SRR22838587	Altay_Intermuscular_1	RNA-Seq	SAMN32106129	SRX18797933	SRP414184	PRJNA909968	1927966093	300	6281061000	ILLUMINA	Intermuscular adipose tissue	female	Altay Sheep	CHINA AGRICULTURAL UNIVERSITY	public	sra,run.zq,fastq	gs,s3,ncbi	ncbi.public,gs.us-east1,s3.us-east-1	Illumina NovaSeq 6000	PAIRED	RANDOM	TRANSCRIPTOMIC	2023-01-23T00:00:00Z	Sm-ALS-I5	2022-12-20T22:54:00Z	1	Sm-ALS-I5	Model organism or animal	2-3 years
Ovis aries	SRR22838598	Altay_Intermuscular_2	RNA-Seq	SAMN32106128	SRX18797922	SRP414184	PRJNA909968	1921349855	300	6277727700	ILLUMINA	Intermuscular adipose tissue	female	Altay Sheep	CHINA AGRICULTURAL UNIVERSITY	public	run.zq,sra,fastq	ncbi,s3,gs	gs.us-east1,ncbi.public,s3.us-east-1	Illumina NovaSeq 6000	PAIRED	RANDOM	TRANSCRIPTOMIC	2023-01-23T00:00:00Z	Sm-ALS-I4	2022-12-20T22:48:00Z	1	Sm-ALS-I4	Model organism or animal	2-3 years
Ovis aries	SRR22838641	Altay_Intermuscular_3	RNA-Seq	SAMN32106127	SRX18797879	SRP414184	PRJNA909968	2489189061	300	8047544400	ILLUMINA	Intermuscular adipose tissue	female	Altay Sheep	CHINA AGRICULTURAL UNIVERSITY	public	sra,fastq,run.zq	ncbi,gs,s3	ncbi.public,s3.us-east-1,gs.us-east1	Illumina NovaSeq 6000	PAIRED	RANDOM	TRANSCRIPTOMIC	2023-01-23T00:00:00Z	Sm-ALS-I3	2022-12-20T22:50:00Z	1	Sm-ALS-I3	Model organism or animal	2-3 years
Ovis aries	SRR22838652	Altay_Intermuscular_4	RNA-Seq	SAMN32106126	SRX18797868	SRP414184	PRJNA909968	2004753201	300	5988238800	ILLUMINA	Intermuscular adipose tissue	female	Altay Sheep	CHINA AGRICULTURAL UNIVERSITY	public	fastq,sra,run.zq	gs,ncbi,s3	ncbi.public,s3.us-east-1,gs.us-east1	Illumina NovaSeq 6000	PAIRED	RANDOM	TRANSCRIPTOMIC	2023-01-23T00:00:00Z	Sm-ALS-I2	2022-12-20T22:47:00Z	1	Sm-ALS-I2	Model organism or animal	2-3 years
Ovis aries	SRR22838663	Altay_Intermuscular_5	RNA-Seq	SAMN32106125	SRX18797857	SRP414184	PRJNA909968	1736424858	300	5485650300	ILLUMINA	Intermuscular adipose tissue	female	Altay Sheep	CHINA AGRICULTURAL UNIVERSITY	public	run.zq,sra,fastq	gs,ncbi,s3	ncbi.public,s3.us-east-1,gs.us-east1	Illumina NovaSeq 6000	PAIRED	RANDOM	TRANSCRIPTOMIC	2023-01-23T00:00:00Z	Sm-ALS-I1	2022-12-20T22:47:00Z	1	Sm-ALS-I1	Model organism or animal	2-3 years
Ovis aries	SRR22838754	Altay_Intermuscular_6	RNA-Seq	SAMN32106254	SRX18797766	SRP414184	PRJNA909968	2224275026	300	7154353200	ILLUMINA	Intermuscular adipose tissue	female	Altay Sheep	CHINA AGRICULTURAL UNIVERSITY	public	run.zq,fastq,sra	ncbi,s3,gs	s3.us-east-1,ncbi.public,gs.us-east1	Illumina NovaSeq 6000	PAIRED	RANDOM	TRANSCRIPTOMIC	2023-01-23T00:00:00Z	Wn-ALS-I5	2022-12-20T22:56:00Z	1	Wn-ALS-I5	Model organism or animal	2-3 years
Ovis aries	SRR22838755	Altay_Intermuscular_7	RNA-Seq	SAMN32106253	SRX18797765	SRP414184	PRJNA909968	2560994842	300	8383639200	ILLUMINA	Intermuscular adipose tissue	female	Altay Sheep	CHINA AGRICULTURAL UNIVERSITY	public	sra,run.zq,fastq	gs,ncbi,s3	ncbi.public,gs.us-east1,s3.us-east-1	Illumina NovaSeq 6000	PAIRED	RANDOM	TRANSCRIPTOMIC	2023-01-23T00:00:00Z	Wn-ALS-I4	2022-12-20T22:54:00Z	1	Wn-ALS-I4	Model organism or animal	2-3 years
Ovis aries	SRR22838756	Altay_Intermuscular_8	RNA-Seq	SAMN32106252	SRX18797764	SRP414184	PRJNA909968	2235785181	300	7076168100	ILLUMINA	Intermuscular adipose tissue	female	Altay Sheep	CHINA AGRICULTURAL UNIVERSITY	public	fastq,sra,run.zq	ncbi,gs,s3	gs.us-east1,ncbi.public,s3.us-east-1	Illumina NovaSeq 6000	PAIRED	RANDOM	TRANSCRIPTOMIC	2023-01-23T00:00:00Z	Wn-ALS-I3	2022-12-20T22:52:00Z	1	Wn-ALS-I3	Model organism or animal	2-3 years
Ovis aries	SRR22838757	Altay_Intermuscular_9	RNA-Seq	SAMN32106251	SRX18797763	SRP414184	PRJNA909968	3097164235	300	10073918100	ILLUMINA	Intermuscular adipose tissue	female	Altay Sheep	CHINA AGRICULTURAL UNIVERSITY	public	run.zq,fastq,sra	gs,ncbi,s3	ncbi.public,gs.us-east1,s3.us-east-1	Illumina NovaSeq 6000	PAIRED	RANDOM	TRANSCRIPTOMIC	2023-01-23T00:00:00Z	Wn-ALS-I2	2022-12-20T22:58:00Z	1	Wn-ALS-I2	Model organism or animal	2-3 years
Ovis aries	SRR22838758	Altay_Intermuscular_10	RNA-Seq	SAMN32106250	SRX18797762	SRP414184	PRJNA909968	2440540668	300	8013618000	ILLUMINA	Intermuscular adipose tissue	female	Altay Sheep	CHINA AGRICULTURAL UNIVERSITY	public	fastq,run.zq,sra	ncbi,s3,gs	ncbi.public,s3.us-east-1,gs.us-east1	Illumina NovaSeq 6000	PAIRED	RANDOM	TRANSCRIPTOMIC	2023-01-23T00:00:00Z	Wn-ALS-I1	2022-12-20T22:59:00Z	1	Wn-ALS-I1	Model organism or animal	2-3 years
Ovis aries	SRR22838748	Altay_Preirenal_1	RNA-Seq	SAMN32106134	SRX18797772	SRP414184	PRJNA909968	2069835463	300	6679754100	ILLUMINA	Perirenal adipose tissue	female	Altay Sheep	CHINA AGRICULTURAL UNIVERSITY	public	sra,run.zq,fastq	ncbi,gs,s3	s3.us-east-1,ncbi.public,gs.us-east1	Illumina NovaSeq 6000	PAIRED	RANDOM	TRANSCRIPTOMIC	2023-01-23T00:00:00Z	Sm-ALS-P5	2022-12-20T22:48:00Z	1	Sm-ALS-P5	Model organism or animal	2-3 years
Ovis aries	SRR22838749	Altay_Preirenal_2	RNA-Seq	SAMN32106259	SRX18797771	SRP414184	PRJNA909968	2736948452	300	8801567400	ILLUMINA	Perirenal adipose tissue	female	Altay Sheep	CHINA AGRICULTURAL UNIVERSITY	public	run.zq,sra,fastq	gs,ncbi,s3	gs.us-east1,s3.us-east-1,ncbi.public	Illumina NovaSeq 6000	PAIRED	RANDOM	TRANSCRIPTOMIC	2023-01-23T00:00:00Z	Wn-ALS-P5	2022-12-20T22:51:00Z	1	Wn-ALS-P5	Model organism or animal	2-3 years
Ovis aries	SRR22838750	Altay_Preirenal_3	RNA-Seq	SAMN32106258	SRX18797770	SRP414184	PRJNA909968	2347590418	300	7677777900	ILLUMINA	Perirenal adipose tissue	female	Altay Sheep	CHINA AGRICULTURAL UNIVERSITY	public	fastq,run.zq,sra	gs,s3,ncbi	s3.us-east-1,gs.us-east1,ncbi.public	Illumina NovaSeq 6000	PAIRED	RANDOM	TRANSCRIPTOMIC	2023-01-23T00:00:00Z	Wn-ALS-P4	2022-12-20T22:52:00Z	1	Wn-ALS-P4	Model organism or animal	2-3 years
Ovis aries	SRR22838751	Altay_Preirenal_4	RNA-Seq	SAMN32106257	SRX18797769	SRP414184	PRJNA909968	3168691322	300	10318704300	ILLUMINA	Perirenal adipose tissue	female	Altay Sheep	CHINA AGRICULTURAL UNIVERSITY	public	run.zq,fastq,sra	gs,ncbi,s3	ncbi.public,s3.us-east-1,gs.us-east1	Illumina NovaSeq 6000	PAIRED	RANDOM	TRANSCRIPTOMIC	2023-01-23T00:00:00Z	Wn-ALS-P3	2022-12-20T23:10:00Z	1	Wn-ALS-P3	Model organism or animal	2-3 years
Ovis aries	SRR22838752	Altay_Preirenal_5	RNA-Seq	SAMN32106256	SRX18797768	SRP414184	PRJNA909968	2520521780	300	7569144600	ILLUMINA	Perirenal adipose tissue	female	Altay Sheep	CHINA AGRICULTURAL UNIVERSITY	public	run.zq,sra,fastq	ncbi,gs,s3	gs.us-east1,s3.us-east-1,ncbi.public	Illumina NovaSeq 6000	PAIRED	RANDOM	TRANSCRIPTOMIC	2023-01-23T00:00:00Z	Wn-ALS-P2	2022-12-20T22:52:00Z	1	Wn-ALS-P2	Model organism or animal	2-3 years
Ovis aries	SRR22838753	Altay_Preirenal_6	RNA-Seq	SAMN32106255	SRX18797767	SRP414184	PRJNA909968	2547565010	300	8333274600	ILLUMINA	Perirenal adipose tissue	female	Altay Sheep	CHINA AGRICULTURAL UNIVERSITY	public	fastq,run.zq,sra	gs,ncbi,s3	s3.us-east-1,gs.us-east1,ncbi.public	Illumina NovaSeq 6000	PAIRED	RANDOM	TRANSCRIPTOMIC	2023-01-23T00:00:00Z	Wn-ALS-P1	2022-12-20T22:58:00Z	1	Wn-ALS-P1	Model organism or animal	2-3 years
Ovis aries	SRR22838759	Altay_Preirenal_7	RNA-Seq	SAMN32106133	SRX18797761	SRP414184	PRJNA909968	1958352608	300	6119234100	ILLUMINA	Perirenal adipose tissue	female	Altay Sheep	CHINA AGRICULTURAL UNIVERSITY	public	fastq,sra,run.zq	s3,gs,ncbi	gs.us-east1,s3.us-east-1,ncbi.public	Illumina NovaSeq 6000	PAIRED	RANDOM	TRANSCRIPTOMIC	2023-01-23T00:00:00Z	Sm-ALS-P4	2022-12-20T22:50:00Z	1	Sm-ALS-P4	Model organism or animal	2-3 years
Ovis aries	SRR22838770	Altay_Preirenal_8	RNA-Seq	SAMN32106132	SRX18797750	SRP414184	PRJNA909968	1929446634	300	6248328300	ILLUMINA	Perirenal adipose tissue	female	Altay Sheep	CHINA AGRICULTURAL UNIVERSITY	public	sra,run.zq,fastq	gs,s3,ncbi	s3.us-east-1,ncbi.public,gs.us-east1	Illumina NovaSeq 6000	PAIRED	RANDOM	TRANSCRIPTOMIC	2023-01-23T00:00:00Z	Sm-ALS-P3	2022-12-20T22:47:00Z	1	Sm-ALS-P3	Model organism or animal	2-3 years
Ovis aries	SRR22838781	Altay_Preirenal_9	RNA-Seq	SAMN32106131	SRX18797739	SRP414184	PRJNA909968	1874973853	300	5943211800	ILLUMINA	Perirenal adipose tissue	female	Altay Sheep	CHINA AGRICULTURAL UNIVERSITY	public	run.zq,fastq,sra	ncbi,gs,s3	s3.us-east-1,gs.us-east1,ncbi.public	Illumina NovaSeq 6000	PAIRED	RANDOM	TRANSCRIPTOMIC	2023-01-23T00:00:00Z	Sm-ALS-P2	2022-12-20T22:51:00Z	1	Sm-ALS-P2	Model organism or animal	2-3 years
Ovis aries	SRR22838792	Altay_Preirenal_10	RNA-Seq	SAMN32106130	SRX18797728	SRP414184	PRJNA909968	1932899690	300	6084642900	ILLUMINA	Perirenal adipose tissue	female	Altay Sheep	CHINA AGRICULTURAL UNIVERSITY	public	run.zq,sra,fastq	gs,ncbi,s3	gs.us-east1,ncbi.public,s3.us-east-1	Illumina NovaSeq 6000	PAIRED	RANDOM	TRANSCRIPTOMIC	2023-01-23T00:00:00Z	Sm-ALS-P1	2022-12-20T23:02:00Z	1	Sm-ALS-P1	Model organism or animal	2-3 years
Ovis aries	SRR22838629	Altay_Subcutaneous_1	RNA-Seq	SAMN32106139	SRX18797891	SRP414184	PRJNA909968	2100736415	300	6827826000	ILLUMINA	Subcutaneous adipose tissue	female	Altay Sheep	CHINA AGRICULTURAL UNIVERSITY	public	sra,run.zq,fastq	gs,s3,ncbi	gs.us-east1,s3.us-east-1,ncbi.public	Illumina NovaSeq 6000	PAIRED	RANDOM	TRANSCRIPTOMIC	2023-01-23T00:00:00Z	Sm-ALS-S5	2022-12-20T22:54:00Z	1	Sm-ALS-S5	Model organism or animal	2-3 years
Ovis aries	SRR22838672	Altay_Subcutaneous_2	RNA-Seq	SAMN32106138	SRX18797848	SRP414184	PRJNA909968	1994623301	300	6346436400	ILLUMINA	Subcutaneous adipose tissue	female	Altay Sheep	CHINA AGRICULTURAL UNIVERSITY	public	sra,fastq,run.zq	gs,ncbi,s3	ncbi.public,gs.us-east1,s3.us-east-1	Illumina NovaSeq 6000	PAIRED	RANDOM	TRANSCRIPTOMIC	2023-01-23T00:00:00Z	Sm-ALS-S4	2022-12-20T22:53:00Z	1	Sm-ALS-S4	Model organism or animal	2-3 years
Ovis aries	SRR22838683	Altay_Subcutaneous_3	RNA-Seq	SAMN32106137	SRX18797837	SRP414184	PRJNA909968	1644184436	300	5113601100	ILLUMINA	Subcutaneous adipose tissue	female	Altay Sheep	CHINA AGRICULTURAL UNIVERSITY	public	run.zq,sra,fastq	s3,ncbi,gs	ncbi.public,s3.us-east-1,gs.us-east1	Illumina NovaSeq 6000	PAIRED	RANDOM	TRANSCRIPTOMIC	2023-01-23T00:00:00Z	Sm-ALS-S3	2022-12-20T22:49:00Z	1	Sm-ALS-S3	Model organism or animal	2-3 years
Ovis aries	SRR22838694	Altay_Subcutaneous_4	RNA-Seq	SAMN32106136	SRX18797826	SRP414184	PRJNA909968	2061699652	300	6196695900	ILLUMINA	Subcutaneous adipose tissue	female	Altay Sheep	CHINA AGRICULTURAL UNIVERSITY	public	run.zq,sra,fastq	s3,ncbi,gs	gs.us-east1,ncbi.public,s3.us-east-1	Illumina NovaSeq 6000	PAIRED	RANDOM	TRANSCRIPTOMIC	2023-01-23T00:00:00Z	Sm-ALS-S2	2022-12-20T22:48:00Z	1	Sm-ALS-S2	Model organism or animal	2-3 years
Ovis aries	SRR22838737	Altay_Subcutaneous_5	RNA-Seq	SAMN32106135	SRX18797783	SRP414184	PRJNA909968	1890094075	300	6134595000	ILLUMINA	Subcutaneous adipose tissue	female	Altay Sheep	CHINA AGRICULTURAL UNIVERSITY	public	run.zq,sra,fastq	gs,ncbi,s3	s3.us-east-1,gs.us-east1,ncbi.public	Illumina NovaSeq 6000	PAIRED	RANDOM	TRANSCRIPTOMIC	2023-01-23T00:00:00Z	Sm-ALS-S1	2022-12-20T22:52:00Z	1	Sm-ALS-S1	Model organism or animal	2-3 years
Ovis aries	SRR22838743	Altay_Subcutaneous_6	RNA-Seq	SAMN32106264	SRX18797777	SRP414184	PRJNA909968	3036110386	300	9929632500	ILLUMINA	Subcutaneous adipose tissue	female	Altay Sheep	CHINA AGRICULTURAL UNIVERSITY	public	sra,run.zq,fastq	gs,ncbi,s3	gs.us-east1,ncbi.public,s3.us-east-1	Illumina NovaSeq 6000	PAIRED	RANDOM	TRANSCRIPTOMIC	2023-01-23T00:00:00Z	Wn-ALS-S5	2022-12-20T23:04:00Z	1	Wn-ALS-S5	Model organism or animal	2-3 years
Ovis aries	SRR22838744	Altay_Subcutaneous_7	RNA-Seq	SAMN32106263	SRX18797776	SRP414184	PRJNA909968	2630275209	300	8538871500	ILLUMINA	Subcutaneous adipose tissue	female	Altay Sheep	CHINA AGRICULTURAL UNIVERSITY	public	fastq,run.zq,sra	ncbi,s3,gs	s3.us-east-1,gs.us-east1,ncbi.public	Illumina NovaSeq 6000	PAIRED	RANDOM	TRANSCRIPTOMIC	2023-01-23T00:00:00Z	Wn-ALS-S4	2022-12-20T22:59:00Z	1	Wn-ALS-S4	Model organism or animal	2-3 years
Ovis aries	SRR22838745	Altay_Subcutaneous_8	RNA-Seq	SAMN32106262	SRX18797775	SRP414184	PRJNA909968	3254353920	300	10622220600	ILLUMINA	Subcutaneous adipose tissue	female	Altay Sheep	CHINA AGRICULTURAL UNIVERSITY	public	run.zq,fastq,sra	s3,gs,ncbi	gs.us-east1,s3.us-east-1,ncbi.public	Illumina NovaSeq 6000	PAIRED	RANDOM	TRANSCRIPTOMIC	2023-01-23T00:00:00Z	Wn-ALS-S3	2022-12-20T22:56:00Z	1	Wn-ALS-S3	Model organism or animal	2-3 years
Ovis aries	SRR22838746	Altay_Subcutaneous_9	RNA-Seq	SAMN32106261	SRX18797774	SRP414184	PRJNA909968	2105149438	300	6724265100	ILLUMINA	Subcutaneous adipose tissue	female	Altay Sheep	CHINA AGRICULTURAL UNIVERSITY	public	sra,run.zq,fastq	s3,gs,ncbi	s3.us-east-1,ncbi.public,gs.us-east1	Illumina NovaSeq 6000	PAIRED	RANDOM	TRANSCRIPTOMIC	2023-01-23T00:00:00Z	Wn-ALS-S2	2022-12-20T22:51:00Z	1	Wn-ALS-S2	Model organism or animal	2-3 years
Ovis aries	SRR22838747	Altay_Subcutaneous_10	RNA-Seq	SAMN32106260	SRX18797773	SRP414184	PRJNA909968	2653558945	300	8606679300	ILLUMINA	Subcutaneous adipose tissue	female	Altay Sheep	CHINA AGRICULTURAL UNIVERSITY	public	fastq,sra,run.zq	ncbi,gs,s3	ncbi.public,s3.us-east-1,gs.us-east1	Illumina NovaSeq 6000	PAIRED	RANDOM	TRANSCRIPTOMIC	2023-01-23T00:00:00Z	Wn-ALS-S1	2022-12-20T22:56:00Z	1	Wn-ALS-S1	Model organism or animal	2-3 years
Ovis aries	SRR22838547	Altay_Tail_4	RNA-Seq	SAMN32106144	SRX18797973	SRP414184	PRJNA909968	1898961266	300	6164724000	ILLUMINA	Tail adipose tissue	female	Altay Sheep	CHINA AGRICULTURAL UNIVERSITY	public	sra,run.zq,fastq	gs,s3,ncbi	gs.us-east1,s3.us-east-1,ncbi.public	Illumina NovaSeq 6000	PAIRED	RANDOM	TRANSCRIPTOMIC	2023-01-23T00:00:00Z	Sm-ALS-T5	2022-12-20T22:43:00Z	1	Sm-ALS-T5	Model organism or animal	2-3 years
Ovis aries	SRR22838558	Altay_Tail_5	RNA-Seq	SAMN32106143	SRX18797962	SRP414184	PRJNA909968	2001191470	300	6395344200	ILLUMINA	Tail adipose tissue	female	Altay Sheep	CHINA AGRICULTURAL UNIVERSITY	public	sra,run.zq,fastq	ncbi,s3,gs	ncbi.public,gs.us-east1,s3.us-east-1	Illumina NovaSeq 6000	PAIRED	RANDOM	TRANSCRIPTOMIC	2023-01-23T00:00:00Z	Sm-ALS-T4	2022-12-20T22:52:00Z	1	Sm-ALS-T4	Model organism or animal	2-3 years
Ovis aries	SRR22838569	Altay_Tail_6	RNA-Seq	SAMN32106142	SRX18797951	SRP414184	PRJNA909968	2288112539	300	7262242200	ILLUMINA	Tail adipose tissue	female	Altay Sheep	CHINA AGRICULTURAL UNIVERSITY	public	fastq,run.zq,sra	s3,gs,ncbi	gs.us-east1,ncbi.public,s3.us-east-1	Illumina NovaSeq 6000	PAIRED	RANDOM	TRANSCRIPTOMIC	2023-01-23T00:00:00Z	Sm-ALS-T3	2022-12-20T22:49:00Z	1	Sm-ALS-T3	Model organism or animal	2-3 years
Ovis aries	SRR22838606	Altay_Tail_7	RNA-Seq	SAMN32106141	SRX18797914	SRP414184	PRJNA909968	2093523451	300	6460034100	ILLUMINA	Tail adipose tissue	female	Altay Sheep	CHINA AGRICULTURAL UNIVERSITY	public	fastq,run.zq,sra	s3,ncbi,gs	gs.us-east1,s3.us-east-1,ncbi.public	Illumina NovaSeq 6000	PAIRED	RANDOM	TRANSCRIPTOMIC	2023-01-23T00:00:00Z	Sm-ALS-T2	2022-12-20T22:48:00Z	1	Sm-ALS-T2	Model organism or animal	2-3 years
Ovis aries	SRR22838617	Altay_Tail_8	RNA-Seq	SAMN32106140	SRX18797903	SRP414184	PRJNA909968	2909706874	300	9259455000	ILLUMINA	Tail adipose tissue	female	Altay Sheep	CHINA AGRICULTURAL UNIVERSITY	public	fastq,run.zq,sra	s3,ncbi,gs	gs.us-east1,ncbi.public,s3.us-east-1	Illumina NovaSeq 6000	PAIRED	RANDOM	TRANSCRIPTOMIC	2023-01-23T00:00:00Z	Sm-ALS-T1	2022-12-20T22:52:00Z	1	Sm-ALS-T1	Model organism or animal	2-3 years
Ovis aries	SRR22838738	Altay_Tail_9	RNA-Seq	SAMN32106269	SRX18797782	SRP414184	PRJNA909968	2677072963	300	8700753600	ILLUMINA	Tail adipose tissue	female	Altay Sheep	CHINA AGRICULTURAL UNIVERSITY	public	fastq,sra,run.zq	gs,s3,ncbi	gs.us-east1,ncbi.public,s3.us-east-1	Illumina NovaSeq 6000	PAIRED	RANDOM	TRANSCRIPTOMIC	2023-01-23T00:00:00Z	Wn-ALS-T5	2022-12-20T22:58:00Z	1	Wn-ALS-T5	Model organism or animal	2-3 years
Ovis aries	SRR22838739	Altay_Tail_10	RNA-Seq	SAMN32106268	SRX18797781	SRP414184	PRJNA909968	2828403182	300	9238060500	ILLUMINA	Tail adipose tissue	female	Altay Sheep	CHINA AGRICULTURAL UNIVERSITY	public	sra,run.zq,fastq	s3,gs,ncbi	gs.us-east1,s3.us-east-1,ncbi.public	Illumina NovaSeq 6000	PAIRED	RANDOM	TRANSCRIPTOMIC	2023-01-23T00:00:00Z	Wn-ALS-T4	2022-12-20T23:01:00Z	1	Wn-ALS-T4	Model organism or animal	2-3 years
Ovis aries	SRR22838740	Altay_Tail_1	RNA-Seq	SAMN32106267	SRX18797780	SRP414184	PRJNA909968	2443055963	300	7359527700	ILLUMINA	Tail adipose tissue	female	Altay Sheep	CHINA AGRICULTURAL UNIVERSITY	public	run.zq,fastq,sra	s3,gs,ncbi	gs.us-east1,s3.us-east-1,ncbi.public	Illumina NovaSeq 6000	PAIRED	RANDOM	TRANSCRIPTOMIC	2023-01-23T00:00:00Z	Wn-ALS-T3	2022-12-20T22:51:00Z	1	Wn-ALS-T3	Model organism or animal	2-3 years
Ovis aries	SRR22838741	Altay_Tail_2	RNA-Seq	SAMN32106266	SRX18797779	SRP414184	PRJNA909968	2418232451	300	7899256800	ILLUMINA	Tail adipose tissue	female	Altay Sheep	CHINA AGRICULTURAL UNIVERSITY	public	fastq,run.zq,sra	s3,gs,ncbi	ncbi.public,gs.us-east1,s3.us-east-1	Illumina NovaSeq 6000	PAIRED	RANDOM	TRANSCRIPTOMIC	2023-01-23T00:00:00Z	Wn-ALS-T2	2022-12-20T22:52:00Z	1	Wn-ALS-T2	Model organism or animal	2-3 years
Ovis aries	SRR22838742	Altay_Tail_3	RNA-Seq	SAMN32106265	SRX18797778	SRP414184	PRJNA909968	3154255587	300	10170717900	ILLUMINA	Tail adipose tissue	female	Altay Sheep	CHINA AGRICULTURAL UNIVERSITY	public	fastq,run.zq,sra	s3,gs,ncbi	ncbi.public,gs.us-east1,s3.us-east-1	Illumina NovaSeq 6000	PAIRED	RANDOM	TRANSCRIPTOMIC	2023-01-23T00:00:00Z	Wn-ALS-T1	2022-12-20T23:00:00Z	1	Wn-ALS-T1	Model organism or animal	2-3 years
Ovis aries	SRR22838658	SH_Caul_1	RNA-Seq	SAMN32106174	SRX18797862	SRP414184	PRJNA909968	2621863460	300	8533207200	ILLUMINA	Caul adipose tissue	female	Small-tailed Han Sheep	CHINA AGRICULTURAL UNIVERSITY	public	sra,run.zq,fastq	ncbi,s3,gs	gs.us-east1,s3.us-east-1,ncbi.public	Illumina NovaSeq 6000	PAIRED	RANDOM	TRANSCRIPTOMIC	2023-01-23T00:00:00Z	Sm-STH-C5	2022-12-20T22:53:00Z	1	Sm-STH-C5	Model organism or animal	2-3 years
Ovis aries	SRR22838659	SH_Caul_2	RNA-Seq	SAMN32106173	SRX18797861	SRP414184	PRJNA909968	2202701863	300	7100549100	ILLUMINA	Caul adipose tissue	female	Small-tailed Han Sheep	CHINA AGRICULTURAL UNIVERSITY	public	fastq,run.zq,sra	ncbi,gs,s3	s3.us-east-1,gs.us-east1,ncbi.public	Illumina NovaSeq 6000	PAIRED	RANDOM	TRANSCRIPTOMIC	2023-01-23T00:00:00Z	Sm-STH-C4	2022-12-20T22:53:00Z	1	Sm-STH-C4	Model organism or animal	2-3 years
Ovis aries	SRR22838660	SH_Caul_3	RNA-Seq	SAMN32106172	SRX18797860	SRP414184	PRJNA909968	1969940803	300	6434930700	ILLUMINA	Caul adipose tissue	female	Small-tailed Han Sheep	CHINA AGRICULTURAL UNIVERSITY	public	fastq,sra,run.zq	s3,gs,ncbi	s3.us-east-1,ncbi.public,gs.us-east1	Illumina NovaSeq 6000	PAIRED	RANDOM	TRANSCRIPTOMIC	2023-01-23T00:00:00Z	Sm-STH-C3	2022-12-20T22:47:00Z	1	Sm-STH-C3	Model organism or animal	2-3 years
Ovis aries	SRR22838661	SH_Caul_4	RNA-Seq	SAMN32106171	SRX18797859	SRP414184	PRJNA909968	2117641954	300	6894967800	ILLUMINA	Caul adipose tissue	female	Small-tailed Han Sheep	CHINA AGRICULTURAL UNIVERSITY	public	fastq,sra,run.zq	gs,ncbi,s3	gs.us-east1,s3.us-east-1,ncbi.public	Illumina NovaSeq 6000	PAIRED	RANDOM	TRANSCRIPTOMIC	2023-01-23T00:00:00Z	Sm-STH-C2	2022-12-20T22:48:00Z	1	Sm-STH-C2	Model organism or animal	2-3 years
Ovis aries	SRR22838662	SH_Caul_5	RNA-Seq	SAMN32106170	SRX18797858	SRP414184	PRJNA909968	2019257248	300	6554883000	ILLUMINA	Caul adipose tissue	female	Small-tailed Han Sheep	CHINA AGRICULTURAL UNIVERSITY	public	fastq,run.zq,sra	ncbi,s3,gs	gs.us-east1,s3.us-east-1,ncbi.public	Illumina NovaSeq 6000	PAIRED	RANDOM	TRANSCRIPTOMIC	2023-01-23T00:00:00Z	Sm-STH-C1	2022-12-20T22:50:00Z	1	Sm-STH-C1	Model organism or animal	2-3 years
Ovis aries	SRR22838673	SH_Caul_6	RNA-Seq	SAMN32106299	SRX18797847	SRP414184	PRJNA909968	2014128934	300	6513633600	ILLUMINA	Caul adipose tissue	female	Small-tailed Han Sheep	CHINA AGRICULTURAL UNIVERSITY	public	fastq,run.zq,sra	gs,s3,ncbi	gs.us-east1,ncbi.public,s3.us-east-1	Illumina NovaSeq 6000	PAIRED	RANDOM	TRANSCRIPTOMIC	2023-01-23T00:00:00Z	Wn-STH-C5	2022-12-20T22:51:00Z	1	Wn-STH-C5	Model organism or animal	2-3 years
Ovis aries	SRR22838674	SH_Caul_7	RNA-Seq	SAMN32106298	SRX18797846	SRP414184	PRJNA909968	2377043326	300	7829703000	ILLUMINA	Caul adipose tissue	female	Small-tailed Han Sheep	CHINA AGRICULTURAL UNIVERSITY	public	sra,run.zq,fastq	gs,s3,ncbi	s3.us-east-1,gs.us-east1,ncbi.public	Illumina NovaSeq 6000	PAIRED	RANDOM	TRANSCRIPTOMIC	2023-01-23T00:00:00Z	Wn-STH-C4	2022-12-20T22:49:00Z	1	Wn-STH-C4	Model organism or animal	2-3 years
Ovis aries	SRR22838675	SH_Caul_8	RNA-Seq	SAMN32106297	SRX18797845	SRP414184	PRJNA909968	1983766892	300	6365132400	ILLUMINA	Caul adipose tissue	female	Small-tailed Han Sheep	CHINA AGRICULTURAL UNIVERSITY	public	fastq,run.zq,sra	ncbi,gs,s3	s3.us-east-1,ncbi.public,gs.us-east1	Illumina NovaSeq 6000	PAIRED	RANDOM	TRANSCRIPTOMIC	2023-01-23T00:00:00Z	Wn-STH-C3	2022-12-20T23:02:00Z	1	Wn-STH-C3	Model organism or animal	2-3 years
Ovis aries	SRR22838676	SH_Caul_9	RNA-Seq	SAMN32106296	SRX18797844	SRP414184	PRJNA909968	2022150285	300	6636570300	ILLUMINA	Caul adipose tissue	female	Small-tailed Han Sheep	CHINA AGRICULTURAL UNIVERSITY	public	sra,fastq,run.zq	gs,s3,ncbi	gs.us-east1,ncbi.public,s3.us-east-1	Illumina NovaSeq 6000	PAIRED	RANDOM	TRANSCRIPTOMIC	2023-01-23T00:00:00Z	Wn-STH-C2	2022-12-20T22:49:00Z	1	Wn-STH-C2	Model organism or animal	2-3 years
Ovis aries	SRR22838677	SH_Caul_10	RNA-Seq	SAMN32106295	SRX18797843	SRP414184	PRJNA909968	3202299232	300	9589838400	ILLUMINA	Caul adipose tissue	female	Small-tailed Han Sheep	CHINA AGRICULTURAL UNIVERSITY	public	fastq,run.zq,sra	s3,ncbi,gs	ncbi.public,s3.us-east-1,gs.us-east1	Illumina NovaSeq 6000	PAIRED	RANDOM	TRANSCRIPTOMIC	2023-01-23T00:00:00Z	Wn-STH-C1	2022-12-20T22:47:00Z	1	Wn-STH-C1	Model organism or animal	2-3 years
Ovis aries	SRR22838653	SH_Intermuscular_1	RNA-Seq	SAMN32106179	SRX18797867	SRP414184	PRJNA909968	2356693179	300	7631684400	ILLUMINA	Intermuscular adipose tissue	female	Small-tailed Han Sheep	CHINA AGRICULTURAL UNIVERSITY	public	run.zq,fastq,sra	gs,ncbi,s3	s3.us-east-1,ncbi.public,gs.us-east1	Illumina NovaSeq 6000	PAIRED	RANDOM	TRANSCRIPTOMIC	2023-01-23T00:00:00Z	Sm-STH-P1	2022-12-20T22:54:00Z	1	Sm-STH-P1	Model organism or animal	2-3 years
Ovis aries	SRR22838654	SH_Intermuscular_2	RNA-Seq	SAMN32106178	SRX18797866	SRP414184	PRJNA909968	2304350045	300	7459562700	ILLUMINA	Intermuscular adipose tissue	female	Small-tailed Han Sheep	CHINA AGRICULTURAL UNIVERSITY	public	fastq,sra,run.zq	ncbi,gs,s3	gs.us-east1,s3.us-east-1,ncbi.public	Illumina NovaSeq 6000	PAIRED	RANDOM	TRANSCRIPTOMIC	2023-01-23T00:00:00Z	Sm-STH-I5	2022-12-20T22:53:00Z	1	Sm-STH-I5	Model organism or animal	2-3 years
Ovis aries	SRR22838655	SH_Intermuscular_3	RNA-Seq	SAMN32106177	SRX18797865	SRP414184	PRJNA909968	1968163008	300	5985752100	ILLUMINA	Intermuscular adipose tissue	female	Small-tailed Han Sheep	CHINA AGRICULTURAL UNIVERSITY	public	fastq,run.zq,sra	s3,ncbi,gs	gs.us-east1,s3.us-east-1,ncbi.public	Illumina NovaSeq 6000	PAIRED	RANDOM	TRANSCRIPTOMIC	2023-01-23T00:00:00Z	Sm-STH-I4	2022-12-20T22:50:00Z	1	Sm-STH-I4	Model organism or animal	2-3 years
Ovis aries	SRR22838656	SH_Intermuscular_4	RNA-Seq	SAMN32106176	SRX18797864	SRP414184	PRJNA909968	1950674346	300	6346976400	ILLUMINA	Intermuscular adipose tissue	female	Small-tailed Han Sheep	CHINA AGRICULTURAL UNIVERSITY	public	fastq,run.zq,sra	ncbi,s3,gs	gs.us-east1,ncbi.public,s3.us-east-1	Illumina NovaSeq 6000	PAIRED	RANDOM	TRANSCRIPTOMIC	2023-01-23T00:00:00Z	Sm-STH-I3	2022-12-20T22:47:00Z	1	Sm-STH-I3	Model organism or animal	2-3 years
Ovis aries	SRR22838657	SH_Intermuscular_5	RNA-Seq	SAMN32106175	SRX18797863	SRP414184	PRJNA909968	2129816015	300	6892020000	ILLUMINA	Intermuscular adipose tissue	female	Small-tailed Han Sheep	CHINA AGRICULTURAL UNIVERSITY	public	fastq,run.zq,sra	s3,ncbi,gs	gs.us-east1,s3.us-east-1,ncbi.public	Illumina NovaSeq 6000	PAIRED	RANDOM	TRANSCRIPTOMIC	2023-01-23T00:00:00Z	Sm-STH-I2	2022-12-20T22:58:00Z	1	Sm-STH-I2	Model organism or animal	2-3 years
Ovis aries	SRR22838667	SH_Intermuscular_6	RNA-Seq	SAMN32106304	SRX18797853	SRP414184	PRJNA909968	2872330530	300	9326913300	ILLUMINA	Intermuscular adipose tissue	female	Small-tailed Han Sheep	CHINA AGRICULTURAL UNIVERSITY	public	run.zq,fastq,sra	ncbi,gs,s3	ncbi.public,s3.us-east-1,gs.us-east1	Illumina NovaSeq 6000	PAIRED	RANDOM	TRANSCRIPTOMIC	2023-01-23T00:00:00Z	Wn-STH-I5	2022-12-20T22:53:00Z	1	Wn-STH-I5	Model organism or animal	2-3 years
Ovis aries	SRR22838668	SH_Intermuscular_7	RNA-Seq	SAMN32106303	SRX18797852	SRP414184	PRJNA909968	1850655438	300	5947739100	ILLUMINA	Intermuscular adipose tissue	female	Small-tailed Han Sheep	CHINA AGRICULTURAL UNIVERSITY	public	run.zq,fastq,sra	s3,ncbi,gs	s3.us-east-1,gs.us-east1,ncbi.public	Illumina NovaSeq 6000	PAIRED	RANDOM	TRANSCRIPTOMIC	2023-01-23T00:00:00Z	Wn-STH-I4	2022-12-20T22:52:00Z	1	Wn-STH-I4	Model organism or animal	2-3 years
Ovis aries	SRR22838669	SH_Intermuscular_8	RNA-Seq	SAMN32106302	SRX18797851	SRP414184	PRJNA909968	2538738293	300	8278026600	ILLUMINA	Intermuscular adipose tissue	female	Small-tailed Han Sheep	CHINA AGRICULTURAL UNIVERSITY	public	sra,run.zq,fastq	ncbi,gs,s3	s3.us-east-1,ncbi.public,gs.us-east1	Illumina NovaSeq 6000	PAIRED	RANDOM	TRANSCRIPTOMIC	2023-01-23T00:00:00Z	Wn-STH-I3	2022-12-20T22:56:00Z	1	Wn-STH-I3	Model organism or animal	2-3 years
Ovis aries	SRR22838670	SH_Intermuscular_9	RNA-Seq	SAMN32106301	SRX18797850	SRP414184	PRJNA909968	2611941576	300	7807551300	ILLUMINA	Intermuscular adipose tissue	female	Small-tailed Han Sheep	CHINA AGRICULTURAL UNIVERSITY	public	sra,fastq,run.zq	gs,s3,ncbi	gs.us-east1,ncbi.public,s3.us-east-1	Illumina NovaSeq 6000	PAIRED	RANDOM	TRANSCRIPTOMIC	2023-01-23T00:00:00Z	Wn-STH-I2	2022-12-20T22:50:00Z	1	Wn-STH-I2	Model organism or animal	2-3 years
Ovis aries	SRR22838671	SH_Intermuscular_10	RNA-Seq	SAMN32106300	SRX18797849	SRP414184	PRJNA909968	2465301376	300	8057187300	ILLUMINA	Intermuscular adipose tissue	female	Small-tailed Han Sheep	CHINA AGRICULTURAL UNIVERSITY	public	sra,fastq,run.zq	ncbi,gs,s3	s3.us-east-1,ncbi.public,gs.us-east1	Illumina NovaSeq 6000	PAIRED	RANDOM	TRANSCRIPTOMIC	2023-01-23T00:00:00Z	Wn-STH-I1	2022-12-20T22:50:00Z	1	Wn-STH-I1	Model organism or animal	2-3 years
Ovis aries	SRR22838630	SH_Preirenal_1	RNA-Seq	SAMN32106309	SRX18797890	SRP414184	PRJNA909968	2674648823	300	8750449200	ILLUMINA	Perirenal adipose tissue	female	Small-tailed Han Sheep	CHINA AGRICULTURAL UNIVERSITY	public	fastq,sra,run.zq	s3,ncbi,gs	s3.us-east-1,ncbi.public,gs.us-east1	Illumina NovaSeq 6000	PAIRED	RANDOM	TRANSCRIPTOMIC	2023-01-23T00:00:00Z	Wn-STH-P5	2022-12-20T22:59:00Z	1	Wn-STH-P5	Model organism or animal	2-3 years
Ovis aries	SRR22838631	SH_Preirenal_2	RNA-Seq	SAMN32106308	SRX18797889	SRP414184	PRJNA909968	2233399165	300	7344795000	ILLUMINA	Perirenal adipose tissue	female	Small-tailed Han Sheep	CHINA AGRICULTURAL UNIVERSITY	public	fastq,run.zq,sra	ncbi,s3,gs	s3.us-east-1,gs.us-east1,ncbi.public	Illumina NovaSeq 6000	PAIRED	RANDOM	TRANSCRIPTOMIC	2023-01-23T00:00:00Z	Wn-STH-P4	2022-12-20T22:49:00Z	1	Wn-STH-P4	Model organism or animal	2-3 years
Ovis aries	SRR22838632	SH_Preirenal_3	RNA-Seq	SAMN32106307	SRX18797888	SRP414184	PRJNA909968	2002497986	300	6406175400	ILLUMINA	Perirenal adipose tissue	female	Small-tailed Han Sheep	CHINA AGRICULTURAL UNIVERSITY	public	run.zq,sra,fastq	s3,gs,ncbi	ncbi.public,gs.us-east1,s3.us-east-1	Illumina NovaSeq 6000	PAIRED	RANDOM	TRANSCRIPTOMIC	2023-01-23T00:00:00Z	Wn-STH-P3	2022-12-20T22:52:00Z	1	Wn-STH-P3	Model organism or animal	2-3 years
Ovis aries	SRR22838633	SH_Preirenal_4	RNA-Seq	SAMN32106306	SRX18797887	SRP414184	PRJNA909968	2438325593	300	8009178600	ILLUMINA	Perirenal adipose tissue	female	Small-tailed Han Sheep	CHINA AGRICULTURAL UNIVERSITY	public	fastq,sra,run.zq	ncbi,gs,s3	s3.us-east-1,gs.us-east1,ncbi.public	Illumina NovaSeq 6000	PAIRED	RANDOM	TRANSCRIPTOMIC	2023-01-23T00:00:00Z	Wn-STH-P2	2022-12-20T22:55:00Z	1	Wn-STH-P2	Model organism or animal	2-3 years
Ovis aries	SRR22838647	SH_Preirenal_5	RNA-Seq	SAMN32106184	SRX18797873	SRP414184	PRJNA909968	1963540351	300	6338657400	ILLUMINA	Perirenal adipose tissue	female	Small-tailed Han Sheep	CHINA AGRICULTURAL UNIVERSITY	public	run.zq,sra,fastq	s3,gs,ncbi	s3.us-east-1,ncbi.public,gs.us-east1	Illumina NovaSeq 6000	PAIRED	RANDOM	TRANSCRIPTOMIC	2023-01-23T00:00:00Z	Sm-STH-R1	2022-12-20T22:48:00Z	1	Sm-STH-R1	Model organism or animal	2-3 years
Ovis aries	SRR22838649	SH_Preirenal_6	RNA-Seq	SAMN32106182	SRX18797871	SRP414184	PRJNA909968	2110314034	300	6843341400	ILLUMINA	Perirenal adipose tissue	female	Small-tailed Han Sheep	CHINA AGRICULTURAL UNIVERSITY	public	fastq,sra,run.zq	gs,ncbi,s3	gs.us-east1,ncbi.public,s3.us-east-1	Illumina NovaSeq 6000	PAIRED	RANDOM	TRANSCRIPTOMIC	2023-01-23T00:00:00Z	Sm-STH-P4	2022-12-20T22:48:00Z	1	Sm-STH-P4	Model organism or animal	2-3 years
Ovis aries	SRR22838650	SH_Preirenal_7	RNA-Seq	SAMN32106181	SRX18797870	SRP414184	PRJNA909968	1991819023	300	5964729600	ILLUMINA	Perirenal adipose tissue	female	Small-tailed Han Sheep	CHINA AGRICULTURAL UNIVERSITY	public	run.zq,sra,fastq	gs,ncbi,s3	s3.us-east-1,ncbi.public,gs.us-east1	Illumina NovaSeq 6000	PAIRED	RANDOM	TRANSCRIPTOMIC	2023-01-23T00:00:00Z	Sm-STH-P3	2022-12-20T22:51:00Z	1	Sm-STH-P3	Model organism or animal	2-3 years
Ovis aries	SRR22838651	SH_Preirenal_8	RNA-Seq	SAMN32106180	SRX18797869	SRP414184	PRJNA909968	2028121946	300	6593986800	ILLUMINA	Perirenal adipose tissue	female	Small-tailed Han Sheep	CHINA AGRICULTURAL UNIVERSITY	public	run.zq,fastq,sra	s3,gs,ncbi	gs.us-east1,ncbi.public,s3.us-east-1	Illumina NovaSeq 6000	PAIRED	RANDOM	TRANSCRIPTOMIC	2023-01-23T00:00:00Z	Sm-STH-P2	2022-12-20T22:50:00Z	1	Sm-STH-P2	Model organism or animal	2-3 years
Ovis aries	SRR26343340	SH_Preirenal_9	RNA-Seq	SAMN37477105	SRX22050792	SRP465528	PRJNA1017964	10931290675	300	17793085500	ILLUMINA	renal fat sac	female	Small-tail Han sheep	HUAZHONG AGRICULTURAL UNIVERSITY	public	fastq,sra,run.zq	s3,ncbi,gs	s3.us-east-1,gs.us-east1,ncbi.public	HiSeq X Five	PAIRED	PCR	TRANSCRIPTOMIC	2023-10-17T00:00:00Z	Small-tail Han sheep_oviduct_2	2023-10-11T21:38:00Z	1	HTIR29420	Model organism or animal
Ovis aries	SRR26343341	SH_Preirenal_10	RNA-Seq	SAMN37477104	SRX22050791	SRP465528	PRJNA1017964	8135682564	300	13352036700	ILLUMINA	renal fat sac	female	Small-tail Han sheep	HUAZHONG AGRICULTURAL UNIVERSITY	public	fastq,run.zq,sra	gs,ncbi,s3	gs.us-east1,s3.us-east-1,ncbi.public	HiSeq X Five	PAIRED	PCR	TRANSCRIPTOMIC	2023-10-17T00:00:00Z	Small-tail Han sheep_oviduct_1	2023-10-11T21:33:00Z	1	HTIR29419	Model organism or animal
Ovis aries	SRR21669605	SH_Subcutaneous_2	RNA-Seq	SAMN30957735	SRX17667898	SRP398585	PRJNA882213	4622554773	299	12013533696	ILLUMINA	Back fat	female	Small-tail Han sheep	SICHUAN ARGRICULTURE UNIVERSITY	public	run.zq,sra,fastq	gs,ncbi,s3	s3.us-east-1,gs.us-east1,ncbi.public	HiSeq X Ten	PAIRED	RANDOM	TRANSCRIPTOMIC	2022-10-07T00:00:00Z	Sheep_BF_replicate_2	2022-09-22T00:48:00Z	1	Sheep_BF_replicate_2.RNAseq	Model organism or animal	2-year-old
Ovis aries	SRR22838624	SH_Subcutaneous_4	RNA-Seq	SAMN32106314	SRX18797896	SRP414184	PRJNA909968	2162621245	300	6509060100	ILLUMINA	Subcutaneous adipose tissue	female	Small-tailed Han Sheep	CHINA AGRICULTURAL UNIVERSITY	public	run.zq,fastq,sra	ncbi,s3,gs	gs.us-east1,ncbi.public,s3.us-east-1	Illumina NovaSeq 6000	PAIRED	RANDOM	TRANSCRIPTOMIC	2023-01-23T00:00:00Z	Wn-STH-S5	2022-12-20T22:49:00Z	1	Wn-STH-S5	Model organism or animal	2-3 years
Ovis aries	SRR22838625	SH_Subcutaneous_5	RNA-Seq	SAMN32106313	SRX18797895	SRP414184	PRJNA909968	3537746903	300	11580488700	ILLUMINA	Subcutaneous adipose tissue	female	Small-tailed Han Sheep	CHINA AGRICULTURAL UNIVERSITY	public	run.zq,fastq,sra	s3,gs,ncbi	ncbi.public,gs.us-east1,s3.us-east-1	Illumina NovaSeq 6000	PAIRED	RANDOM	TRANSCRIPTOMIC	2023-01-23T00:00:00Z	Wn-STH-S4	2022-12-20T23:12:00Z	1	Wn-STH-S4	Model organism or animal	2-3 years
Ovis aries	SRR22838626	SH_Subcutaneous_6	RNA-Seq	SAMN32106312	SRX18797894	SRP414184	PRJNA909968	2915401235	300	9529181700	ILLUMINA	Subcutaneous adipose tissue	female	Small-tailed Han Sheep	CHINA AGRICULTURAL UNIVERSITY	public	fastq,sra,run.zq	ncbi,s3,gs	ncbi.public,s3.us-east-1,gs.us-east1	Illumina NovaSeq 6000	PAIRED	RANDOM	TRANSCRIPTOMIC	2023-01-23T00:00:00Z	Wn-STH-S3	2022-12-20T23:01:00Z	1	Wn-STH-S3	Model organism or animal	2-3 years
Ovis aries	SRR22838627	SH_Subcutaneous_7	RNA-Seq	SAMN32106311	SRX18797893	SRP414184	PRJNA909968	2110627430	300	6734479500	ILLUMINA	Subcutaneous adipose tissue	female	Small-tailed Han Sheep	CHINA AGRICULTURAL UNIVERSITY	public	sra,run.zq,fastq	s3,ncbi,gs	gs.us-east1,s3.us-east-1,ncbi.public	Illumina NovaSeq 6000	PAIRED	RANDOM	TRANSCRIPTOMIC	2023-01-23T00:00:00Z	Wn-STH-S2	2022-12-20T22:53:00Z	1	Wn-STH-S2	Model organism or animal	2-3 years
Ovis aries	SRR22838628	SH_Subcutaneous_8	RNA-Seq	SAMN32106310	SRX18797892	SRP414184	PRJNA909968	3992097896	300	13059107400	ILLUMINA	Subcutaneous adipose tissue	female	Small-tailed Han Sheep	CHINA AGRICULTURAL UNIVERSITY	public	fastq,run.zq,sra	s3,gs,ncbi	gs.us-east1,ncbi.public,s3.us-east-1	Illumina NovaSeq 6000	PAIRED	RANDOM	TRANSCRIPTOMIC	2023-01-23T00:00:00Z	Wn-STH-S1	2022-12-20T22:57:00Z	1	Wn-STH-S1	Model organism or animal	2-3 years
Ovis aries	SRR22838642	SH_Subcutaneous_9	RNA-Seq	SAMN32106189	SRX18797878	SRP414184	PRJNA909968	1915494676	300	6288979500	ILLUMINA	Subcutaneous adipose tissue	female	Small-tailed Han Sheep	CHINA AGRICULTURAL UNIVERSITY	public	fastq,sra,run.zq	ncbi,gs,s3	ncbi.public,gs.us-east1,s3.us-east-1	Illumina NovaSeq 6000	PAIRED	RANDOM	TRANSCRIPTOMIC	2023-01-23T00:00:00Z	Sm-STH-S5	2022-12-20T22:50:00Z	1	Sm-STH-S5	Model organism or animal	2-3 years
Ovis aries	SRR22838643	SH_Subcutaneous_10	RNA-Seq	SAMN32106188	SRX18797877	SRP414184	PRJNA909968	2220574075	300	7229962200	ILLUMINA	Subcutaneous adipose tissue	female	Small-tailed Han Sheep	CHINA AGRICULTURAL UNIVERSITY	public	fastq,run.zq,sra	s3,gs,ncbi	s3.us-east-1,gs.us-east1,ncbi.public	Illumina NovaSeq 6000	PAIRED	RANDOM	TRANSCRIPTOMIC	2023-01-23T00:00:00Z	Sm-STH-S4	2022-12-20T22:52:00Z	1	Sm-STH-S4	Model organism or animal	2-3 years
Ovis aries	SRR22838644	SH_Subcutaneous_1	RNA-Seq	SAMN32106187	SRX18797876	SRP414184	PRJNA909968	1797671768	300	5876388000	ILLUMINA	Subcutaneous adipose tissue	female	Small-tailed Han Sheep	CHINA AGRICULTURAL UNIVERSITY	public	sra,run.zq,fastq	ncbi,gs,s3	gs.us-east1,ncbi.public,s3.us-east-1	Illumina NovaSeq 6000	PAIRED	RANDOM	TRANSCRIPTOMIC	2023-01-23T00:00:00Z	Sm-STH-S3	2022-12-20T22:51:00Z	1	Sm-STH-S3	Model organism or animal	2-3 years
Ovis aries	SRR22838645	SH_Subcutaneous_3	RNA-Seq	SAMN32106186	SRX18797875	SRP414184	PRJNA909968	2089514678	300	6336453300	ILLUMINA	Subcutaneous adipose tissue	female	Small-tailed Han Sheep	CHINA AGRICULTURAL UNIVERSITY	public	run.zq,sra,fastq	ncbi,gs,s3	s3.us-east-1,gs.us-east1,ncbi.public	Illumina NovaSeq 6000	PAIRED	RANDOM	TRANSCRIPTOMIC	2023-01-23T00:00:00Z	Sm-STH-S2	2022-12-20T22:47:00Z	1	Sm-STH-S2	Model organism or animal	2-3 years
Ovis aries	SRR21669599	SH_Tail_3	RNA-Seq	SAMN30957740	SRX17667904	SRP398585	PRJNA882213	5031280147	300	12981499200	ILLUMINA	Tail adipose	female	Small-tail Han sheep	SICHUAN ARGRICULTURE UNIVERSITY	public	run.zq,fastq,sra	s3,ncbi,gs	ncbi.public,s3.us-east-1,gs.us-east1	HiSeq X Ten	PAIRED	RANDOM	TRANSCRIPTOMIC	2022-10-07T00:00:00Z	Sheep_TAD_replicate_1	2022-09-22T01:06:00Z	1	Sheep_TAD_replicate_1.RNAseq	Model organism or animal	2-year-old
Ovis aries	SRR22838619	SH_Tail_4	RNA-Seq	SAMN32106319	SRX18797901	SRP414184	PRJNA909968	2731635825	300	8992982400	ILLUMINA	Tail adipose tissue	female	Small-tailed Han Sheep	CHINA AGRICULTURAL UNIVERSITY	public	sra,run.zq,fastq	s3,gs,ncbi	s3.us-east-1,ncbi.public,gs.us-east1	Illumina NovaSeq 6000	PAIRED	RANDOM	TRANSCRIPTOMIC	2023-01-23T00:00:00Z	Wn-STH-T5	2022-12-20T22:55:00Z	1	Wn-STH-T5	Model organism or animal	2-3 years
Ovis aries	SRR22838620	SH_Tail_5	RNA-Seq	SAMN32106318	SRX18797900	SRP414184	PRJNA909968	2844876864	300	9254394900	ILLUMINA	Tail adipose tissue	female	Small-tailed Han Sheep	CHINA AGRICULTURAL UNIVERSITY	public	fastq,run.zq,sra	gs,s3,ncbi	gs.us-east1,s3.us-east-1,ncbi.public	Illumina NovaSeq 6000	PAIRED	RANDOM	TRANSCRIPTOMIC	2023-01-23T00:00:00Z	Wn-STH-T4	2022-12-20T22:53:00Z	1	Wn-STH-T4	Model organism or animal	2-3 years
Ovis aries	SRR22838621	SH_Tail_6	RNA-Seq	SAMN32106317	SRX18797899	SRP414184	PRJNA909968	2795450997	300	9167904000	ILLUMINA	Tail adipose tissue	female	Small-tailed Han Sheep	CHINA AGRICULTURAL UNIVERSITY	public	run.zq,fastq,sra	gs,s3,ncbi	ncbi.public,s3.us-east-1,gs.us-east1	Illumina NovaSeq 6000	PAIRED	RANDOM	TRANSCRIPTOMIC	2023-01-23T00:00:00Z	Wn-STH-T3	2022-12-20T22:55:00Z	1	Wn-STH-T3	Model organism or animal	2-3 years
Ovis aries	SRR22838622	SH_Tail_7	RNA-Seq	SAMN32106316	SRX18797898	SRP414184	PRJNA909968	2694307014	300	8855389200	ILLUMINA	Tail adipose tissue	female	Small-tailed Han Sheep	CHINA AGRICULTURAL UNIVERSITY	public	run.zq,fastq,sra	ncbi,gs,s3	s3.us-east-1,ncbi.public,gs.us-east1	Illumina NovaSeq 6000	PAIRED	RANDOM	TRANSCRIPTOMIC	2023-01-23T00:00:00Z	Wn-STH-T2	2022-12-20T22:58:00Z	1	Wn-STH-T2	Model organism or animal	2-3 years
Ovis aries	SRR22838623	SH_Tail_8	RNA-Seq	SAMN32106315	SRX18797897	SRP414184	PRJNA909968	2475878161	300	7921924800	ILLUMINA	Tail adipose tissue	female	Small-tailed Han Sheep	CHINA AGRICULTURAL UNIVERSITY	public	run.zq,fastq,sra	gs,ncbi,s3	gs.us-east1,s3.us-east-1,ncbi.public	Illumina NovaSeq 6000	PAIRED	RANDOM	TRANSCRIPTOMIC	2023-01-23T00:00:00Z	Wn-STH-T1	2022-12-20T22:54:00Z	1	Wn-STH-T1	Model organism or animal	2-3 years
Ovis aries	SRR22838636	SH_Tail_9	RNA-Seq	SAMN32106194	SRX18797884	SRP414184	PRJNA909968	1790177824	300	5768054100	ILLUMINA	Tail adipose tissue	female	Small-tailed Han Sheep	CHINA AGRICULTURAL UNIVERSITY	public	run.zq,sra,fastq	ncbi,s3,gs	gs.us-east1,s3.us-east-1,ncbi.public	Illumina NovaSeq 6000	PAIRED	RANDOM	TRANSCRIPTOMIC	2023-01-23T00:00:00Z	Sm-STH-T5	2022-12-20T22:43:00Z	1	Sm-STH-T5	Model organism or animal	2-3 years
Ovis aries	SRR22838637	SH_Tail_10	RNA-Seq	SAMN32106193	SRX18797883	SRP414184	PRJNA909968	1966463255	300	6315147300	ILLUMINA	Tail adipose tissue	female	Small-tailed Han Sheep	CHINA AGRICULTURAL UNIVERSITY	public	fastq,sra,run.zq	s3,gs,ncbi	gs.us-east1,ncbi.public,s3.us-east-1	Illumina NovaSeq 6000	PAIRED	RANDOM	TRANSCRIPTOMIC	2023-01-23T00:00:00Z	Sm-STH-T4	2022-12-20T22:52:00Z	1	Sm-STH-T4	Model organism or animal	2-3 years
Ovis aries	SRR22838638	SH_Tail_1	RNA-Seq	SAMN32106192	SRX18797882	SRP414184	PRJNA909968	2017548894	300	6503702100	ILLUMINA	Tail adipose tissue	female	Small-tailed Han Sheep	CHINA AGRICULTURAL UNIVERSITY	public	sra,fastq,run.zq	gs,ncbi,s3	gs.us-east1,ncbi.public,s3.us-east-1	Illumina NovaSeq 6000	PAIRED	RANDOM	TRANSCRIPTOMIC	2023-01-23T00:00:00Z	Sm-STH-T3	2022-12-20T22:50:00Z	1	Sm-STH-T3	Model organism or animal	2-3 years
Ovis aries	SRR22838639	SH_Tail_2	RNA-Seq	SAMN32106191	SRX18797881	SRP414184	PRJNA909968	2250929359	300	7259313600	ILLUMINA	Tail adipose tissue	female	Small-tailed Han Sheep	CHINA AGRICULTURAL UNIVERSITY	public	fastq,run.zq,sra	s3,gs,ncbi	ncbi.public,s3.us-east-1,gs.us-east1	Illumina NovaSeq 6000	PAIRED	RANDOM	TRANSCRIPTOMIC	2023-01-23T00:00:00Z	Sm-STH-T2	2022-12-20T22:54:00Z	1	Sm-STH-T2	Model organism or animal	2-3 years
Ovis aries	SRR22838599	Tib_Caul_1	RNA-Seq	SAMN32106199	SRX18797921	SRP414184	PRJNA909968	2064203894	300	6428233200	ILLUMINA	Caul adipose tissue	female	Tibetan Sheep	CHINA AGRICULTURAL UNIVERSITY	public	run.zq,fastq,sra	gs,ncbi,s3	ncbi.public,gs.us-east1,s3.us-east-1	Illumina NovaSeq 6000	PAIRED	RANDOM	TRANSCRIPTOMIC	2023-01-23T00:00:00Z	Sm-TS-C5	2022-12-20T22:48:00Z	1	Sm-TS-C5	Model organism or animal	2-3 years
Ovis aries	SRR22838600	Tib_Caul_2	RNA-Seq	SAMN32106198	SRX18797920	SRP414184	PRJNA909968	1958357440	300	6126406500	ILLUMINA	Caul adipose tissue	female	Tibetan Sheep	CHINA AGRICULTURAL UNIVERSITY	public	fastq,run.zq,sra	ncbi,s3,gs	ncbi.public,gs.us-east1,s3.us-east-1	Illumina NovaSeq 6000	PAIRED	RANDOM	TRANSCRIPTOMIC	2023-01-23T00:00:00Z	Sm-TS-C4	2022-12-20T22:51:00Z	1	Sm-TS-C4	Model organism or animal	2-3 years
Ovis aries	SRR22838601	Tib_Caul_3	RNA-Seq	SAMN32106197	SRX18797919	SRP414184	PRJNA909968	1992753733	300	6208854600	ILLUMINA	Caul adipose tissue	female	Tibetan Sheep	CHINA AGRICULTURAL UNIVERSITY	public	sra,run.zq,fastq	ncbi,s3,gs	ncbi.public,gs.us-east1,s3.us-east-1	Illumina NovaSeq 6000	PAIRED	RANDOM	TRANSCRIPTOMIC	2023-01-23T00:00:00Z	Sm-TS-C3	2022-12-20T22:48:00Z	1	Sm-TS-C3	Model organism or animal	2-3 years
Ovis aries	SRR22838602	Tib_Caul_4	RNA-Seq	SAMN32106196	SRX18797918	SRP414184	PRJNA909968	2061723146	300	6472701600	ILLUMINA	Caul adipose tissue	female	Tibetan Sheep	CHINA AGRICULTURAL UNIVERSITY	public	sra,fastq,run.zq	gs,ncbi,s3	ncbi.public,gs.us-east1,s3.us-east-1	Illumina NovaSeq 6000	PAIRED	RANDOM	TRANSCRIPTOMIC	2023-01-23T00:00:00Z	Sm-TS-C2	2022-12-20T22:50:00Z	1	Sm-TS-C2	Model organism or animal	2-3 years
Ovis aries	SRR22838612	Tib_Caul_5	RNA-Seq	SAMN32106324	SRX18797908	SRP414184	PRJNA909968	2161623450	300	6879570600	ILLUMINA	Caul adipose tissue	female	Tibetan Sheep	CHINA AGRICULTURAL UNIVERSITY	public	run.zq,fastq,sra	ncbi,gs,s3	gs.us-east1,ncbi.public,s3.us-east-1	Illumina NovaSeq 6000	PAIRED	RANDOM	TRANSCRIPTOMIC	2023-01-23T00:00:00Z	Wn-TS-C5	2022-12-20T22:51:00Z	1	Wn-TS-C5	Model organism or animal	2-3 years
Ovis aries	SRR22838613	Tib_Caul_6	RNA-Seq	SAMN32106323	SRX18797907	SRP414184	PRJNA909968	2145897971	300	6734174400	ILLUMINA	Caul adipose tissue	female	Tibetan Sheep	CHINA AGRICULTURAL UNIVERSITY	public	run.zq,sra,fastq	gs,ncbi,s3	ncbi.public,s3.us-east-1,gs.us-east1	Illumina NovaSeq 6000	PAIRED	RANDOM	TRANSCRIPTOMIC	2023-01-23T00:00:00Z	Wn-TS-C4	2022-12-20T22:53:00Z	1	Wn-TS-C4	Model organism or animal	2-3 years
Ovis aries	SRR22838614	Tib_Caul_7	RNA-Seq	SAMN32106322	SRX18797906	SRP414184	PRJNA909968	2175795918	300	7028737500	ILLUMINA	Caul adipose tissue	female	Tibetan Sheep	CHINA AGRICULTURAL UNIVERSITY	public	fastq,run.zq,sra	gs,ncbi,s3	s3.us-east-1,ncbi.public,gs.us-east1	Illumina NovaSeq 6000	PAIRED	RANDOM	TRANSCRIPTOMIC	2023-01-23T00:00:00Z	Wn-TS-C3	2022-12-20T22:53:00Z	1	Wn-TS-C3	Model organism or animal	2-3 years
Ovis aries	SRR22838615	Tib_Caul_8	RNA-Seq	SAMN32106321	SRX18797905	SRP414184	PRJNA909968	2089572261	300	6673292100	ILLUMINA	Caul adipose tissue	female	Tibetan Sheep	CHINA AGRICULTURAL UNIVERSITY	public	fastq,run.zq,sra	gs,ncbi,s3	ncbi.public,s3.us-east-1,gs.us-east1	Illumina NovaSeq 6000	PAIRED	RANDOM	TRANSCRIPTOMIC	2023-01-23T00:00:00Z	Wn-TS-C2	2022-12-20T22:54:00Z	1	Wn-TS-C2	Model organism or animal	2-3 years
Ovis aries	SRR22838616	Tib_Caul_9	RNA-Seq	SAMN32106320	SRX18797904	SRP414184	PRJNA909968	2069084689	300	6710525100	ILLUMINA	Caul adipose tissue	female	Tibetan Sheep	CHINA AGRICULTURAL UNIVERSITY	public	fastq,run.zq,sra	ncbi,s3,gs	ncbi.public,gs.us-east1,s3.us-east-1	Illumina NovaSeq 6000	PAIRED	RANDOM	TRANSCRIPTOMIC	2023-01-23T00:00:00Z	Wn-TS-C1	2022-12-20T22:48:00Z	1	Wn-TS-C1	Model organism or animal	2-3 years
Ovis aries	SRR22838635	Tib_Caul_10	RNA-Seq	SAMN32106195	SRX18797885	SRP414184	PRJNA909968	1953343626	300	6068739600	ILLUMINA	Caul adipose tissue	female	Tibetan Sheep	CHINA AGRICULTURAL UNIVERSITY	public	sra,run.zq,fastq	gs,ncbi,s3	ncbi.public,gs.us-east1,s3.us-east-1	Illumina NovaSeq 6000	PAIRED	RANDOM	TRANSCRIPTOMIC	2023-01-23T00:00:00Z	Sm-TS-C1	2022-12-20T22:49:00Z	1	Sm-TS-C1	Model organism or animal	2-3 years
Ovis aries	SRR22838593	Tib_Intermuscular_1	RNA-Seq	SAMN32106204	SRX18797927	SRP414184	PRJNA909968	1962470846	300	5970196800	ILLUMINA	Intermuscular adipose tissue	female	Tibetan Sheep	CHINA AGRICULTURAL UNIVERSITY	public	fastq,run.zq,sra	gs,ncbi,s3	ncbi.public,s3.us-east-1,gs.us-east1	Illumina NovaSeq 6000	PAIRED	RANDOM	TRANSCRIPTOMIC	2023-01-23T00:00:00Z	Sm-TS-I5	2022-12-20T22:52:00Z	1	Sm-TS-I5	Model organism or animal	2-3 years
Ovis aries	SRR22838594	Tib_Intermuscular_2	RNA-Seq	SAMN32106203	SRX18797926	SRP414184	PRJNA909968	2138452724	300	6841235700	ILLUMINA	Intermuscular adipose tissue	female	Tibetan Sheep	CHINA AGRICULTURAL UNIVERSITY	public	fastq,sra,run.zq	ncbi,gs,s3	ncbi.public,s3.us-east-1,gs.us-east1	Illumina NovaSeq 6000	PAIRED	RANDOM	TRANSCRIPTOMIC	2023-01-23T00:00:00Z	Sm-TS-I4	2022-12-20T22:55:00Z	1	Sm-TS-I4	Model organism or animal	2-3 years
Ovis aries	SRR22838595	Tib_Intermuscular_3	RNA-Seq	SAMN32106202	SRX18797925	SRP414184	PRJNA909968	2444157433	300	7772110800	ILLUMINA	Intermuscular adipose tissue	female	Tibetan Sheep	CHINA AGRICULTURAL UNIVERSITY	public	run.zq,sra,fastq	ncbi,gs,s3	gs.us-east1,ncbi.public,s3.us-east-1	Illumina NovaSeq 6000	PAIRED	RANDOM	TRANSCRIPTOMIC	2023-01-23T00:00:00Z	Sm-TS-I3	2022-12-20T22:50:00Z	1	Sm-TS-I3	Model organism or animal	2-3 years
Ovis aries	SRR22838596	Tib_Intermuscular_4	RNA-Seq	SAMN32106201	SRX18797924	SRP414184	PRJNA909968	2042795032	300	6485583000	ILLUMINA	Intermuscular adipose tissue	female	Tibetan Sheep	CHINA AGRICULTURAL UNIVERSITY	public	run.zq,fastq,sra	ncbi,gs,s3	s3.us-east-1,gs.us-east1,ncbi.public	Illumina NovaSeq 6000	PAIRED	RANDOM	TRANSCRIPTOMIC	2023-01-23T00:00:00Z	Sm-TS-I2	2022-12-20T22:51:00Z	1	Sm-TS-I2	Model organism or animal	2-3 years
Ovis aries	SRR22838597	Tib_Intermuscular_5	RNA-Seq	SAMN32106200	SRX18797923	SRP414184	PRJNA909968	2017505355	300	6550587900	ILLUMINA	Intermuscular adipose tissue	female	Tibetan Sheep	CHINA AGRICULTURAL UNIVERSITY	public	fastq,run.zq,sra	ncbi,s3,gs	ncbi.public,s3.us-east-1,gs.us-east1	Illumina NovaSeq 6000	PAIRED	RANDOM	TRANSCRIPTOMIC	2023-01-23T00:00:00Z	Sm-TS-I1	2022-12-20T22:52:00Z	1	Sm-TS-I1	Model organism or animal	2-3 years
Ovis aries	SRR22838607	Tib_Intermuscular_6	RNA-Seq	SAMN32106329	SRX18797913	SRP414184	PRJNA909968	2188262663	300	7095879600	ILLUMINA	Intermuscular adipose tissue	female	Tibetan Sheep	CHINA AGRICULTURAL UNIVERSITY	public	run.zq,sra,fastq	ncbi,gs,s3	ncbi.public,gs.us-east1,s3.us-east-1	Illumina NovaSeq 6000	PAIRED	RANDOM	TRANSCRIPTOMIC	2023-01-23T00:00:00Z	Wn-TS-I5	2022-12-20T22:56:00Z	1	Wn-TS-I5	Model organism or animal	2-3 years
Ovis aries	SRR22838608	Tib_Intermuscular_7	RNA-Seq	SAMN32106328	SRX18797912	SRP414184	PRJNA909968	1874211239	300	6070921500	ILLUMINA	Intermuscular adipose tissue	female	Tibetan Sheep	CHINA AGRICULTURAL UNIVERSITY	public	sra,fastq,run.zq	ncbi,s3,gs	gs.us-east1,ncbi.public,s3.us-east-1	Illumina NovaSeq 6000	PAIRED	RANDOM	TRANSCRIPTOMIC	2023-01-23T00:00:00Z	Wn-TS-I4	2022-12-20T23:01:00Z	1	Wn-TS-I4	Model organism or animal	2-3 years
Ovis aries	SRR22838609	Tib_Intermuscular_8	RNA-Seq	SAMN32106327	SRX18797911	SRP414184	PRJNA909968	2096775225	300	6757638900	ILLUMINA	Intermuscular adipose tissue	female	Tibetan Sheep	CHINA AGRICULTURAL UNIVERSITY	public	run.zq,fastq,sra	ncbi,gs,s3	s3.us-east-1,ncbi.public,gs.us-east1	Illumina NovaSeq 6000	PAIRED	RANDOM	TRANSCRIPTOMIC	2023-01-23T00:00:00Z	Wn-TS-I3	2022-12-20T22:50:00Z	1	Wn-TS-I3	Model organism or animal	2-3 years
Ovis aries	SRR22838610	Tib_Intermuscular_9	RNA-Seq	SAMN32106326	SRX18797910	SRP414184	PRJNA909968	2007405893	300	6435706800	ILLUMINA	Intermuscular adipose tissue	female	Tibetan Sheep	CHINA AGRICULTURAL UNIVERSITY	public	sra,run.zq,fastq	ncbi,s3,gs	ncbi.public,gs.us-east1,s3.us-east-1	Illumina NovaSeq 6000	PAIRED	RANDOM	TRANSCRIPTOMIC	2023-01-23T00:00:00Z	Wn-TS-I2	2022-12-20T22:47:00Z	1	Wn-TS-I2	Model organism or animal	2-3 years
Ovis aries	SRR22838611	Tib_Intermuscular_10	RNA-Seq	SAMN32106325	SRX18797909	SRP414184	PRJNA909968	1935204065	300	6263403600	ILLUMINA	Intermuscular adipose tissue	female	Tibetan Sheep	CHINA AGRICULTURAL UNIVERSITY	public	run.zq,sra,fastq	s3,ncbi,gs	gs.us-east1,ncbi.public,s3.us-east-1	Illumina NovaSeq 6000	PAIRED	RANDOM	TRANSCRIPTOMIC	2023-01-23T00:00:00Z	Wn-TS-I1	2022-12-20T22:49:00Z	1	Wn-TS-I1	Model organism or animal	2-3 years
Ovis aries	SRR22838575	Tib_Preirenal_1	RNA-Seq	SAMN32106334	SRX18797945	SRP414184	PRJNA909968	2122926307	300	6779814600	ILLUMINA	Perirenal adipose tissue	female	Tibetan Sheep	CHINA AGRICULTURAL UNIVERSITY	public	sra,run.zq,fastq	gs,s3,ncbi	gs.us-east1,ncbi.public,s3.us-east-1	Illumina NovaSeq 6000	PAIRED	RANDOM	TRANSCRIPTOMIC	2023-01-23T00:00:00Z	Wn-TS-P5	2022-12-20T22:48:00Z	1	Wn-TS-P5	Model organism or animal	2-3 years
Ovis aries	SRR22838576	Tib_Preirenal_2	RNA-Seq	SAMN32106333	SRX18797944	SRP414184	PRJNA909968	2184640626	300	7070397600	ILLUMINA	Perirenal adipose tissue	female	Tibetan Sheep	CHINA AGRICULTURAL UNIVERSITY	public	sra,fastq,run.zq	s3,gs,ncbi	ncbi.public,gs.us-east1,s3.us-east-1	Illumina NovaSeq 6000	PAIRED	RANDOM	TRANSCRIPTOMIC	2023-01-23T00:00:00Z	Wn-TS-P4	2022-12-20T22:50:00Z	1	Wn-TS-P4	Model organism or animal	2-3 years
Ovis aries	SRR22838588	Tib_Preirenal_3	RNA-Seq	SAMN32106209	SRX18797932	SRP414184	PRJNA909968	1970811003	300	6187153800	ILLUMINA	Perirenal adipose tissue	female	Tibetan Sheep	CHINA AGRICULTURAL UNIVERSITY	public	run.zq,sra,fastq	s3,gs,ncbi	ncbi.public,s3.us-east-1,gs.us-east1	Illumina NovaSeq 6000	PAIRED	RANDOM	TRANSCRIPTOMIC	2023-01-23T00:00:00Z	Sm-TS-P5	2022-12-20T22:54:00Z	1	Sm-TS-P5	Model organism or animal	2-3 years
Ovis aries	SRR22838589	Tib_Preirenal_4	RNA-Seq	SAMN32106208	SRX18797931	SRP414184	PRJNA909968	1975554829	300	6187167300	ILLUMINA	Perirenal adipose tissue	female	Tibetan Sheep	CHINA AGRICULTURAL UNIVERSITY	public	fastq,run.zq,sra	s3,ncbi,gs	ncbi.public,gs.us-east1,s3.us-east-1	Illumina NovaSeq 6000	PAIRED	RANDOM	TRANSCRIPTOMIC	2023-01-23T00:00:00Z	Sm-TS-P4	2022-12-20T22:55:00Z	1	Sm-TS-P4	Model organism or animal	2-3 years
Ovis aries	SRR22838590	Tib_Preirenal_5	RNA-Seq	SAMN32106207	SRX18797930	SRP414184	PRJNA909968	1973823810	300	6308230500	ILLUMINA	Perirenal adipose tissue	female	Tibetan Sheep	CHINA AGRICULTURAL UNIVERSITY	public	fastq,run.zq,sra	s3,ncbi,gs	ncbi.public,s3.us-east-1,gs.us-east1	Illumina NovaSeq 6000	PAIRED	RANDOM	TRANSCRIPTOMIC	2023-01-23T00:00:00Z	Sm-TS-P3	2022-12-20T22:47:00Z	1	Sm-TS-P3	Model organism or animal	2-3 years
Ovis aries	SRR22838591	Tib_Preirenal_6	RNA-Seq	SAMN32106206	SRX18797929	SRP414184	PRJNA909968	1911432907	300	5975337600	ILLUMINA	Perirenal adipose tissue	female	Tibetan Sheep	CHINA AGRICULTURAL UNIVERSITY	public	run.zq,sra,fastq	ncbi,s3,gs	ncbi.public,s3.us-east-1,gs.us-east1	Illumina NovaSeq 6000	PAIRED	RANDOM	TRANSCRIPTOMIC	2023-01-23T00:00:00Z	Sm-TS-P2	2022-12-20T22:50:00Z	1	Sm-TS-P2	Model organism or animal	2-3 years
Ovis aries	SRR22838592	Tib_Preirenal_7	RNA-Seq	SAMN32106205	SRX18797928	SRP414184	PRJNA909968	1882011506	300	5815609500	ILLUMINA	Perirenal adipose tissue	female	Tibetan Sheep	CHINA AGRICULTURAL UNIVERSITY	public	sra,fastq,run.zq	ncbi,s3,gs	ncbi.public,gs.us-east1,s3.us-east-1	Illumina NovaSeq 6000	PAIRED	RANDOM	TRANSCRIPTOMIC	2023-01-23T00:00:00Z	Sm-TS-P1	2022-12-20T22:50:00Z	1	Sm-TS-P1	Model organism or animal	2-3 years
Ovis aries	SRR22838603	Tib_Preirenal_8	RNA-Seq	SAMN32106332	SRX18797917	SRP414184	PRJNA909968	2024852977	300	6483803100	ILLUMINA	Perirenal adipose tissue	female	Tibetan Sheep	CHINA AGRICULTURAL UNIVERSITY	public	run.zq,fastq,sra	ncbi,s3,gs	s3.us-east-1,ncbi.public,gs.us-east1	Illumina NovaSeq 6000	PAIRED	RANDOM	TRANSCRIPTOMIC	2023-01-23T00:00:00Z	Wn-TS-P3	2022-12-20T22:52:00Z	1	Wn-TS-P3	Model organism or animal	2-3 years
Ovis aries	SRR22838604	Tib_Preirenal_9	RNA-Seq	SAMN32106331	SRX18797916	SRP414184	PRJNA909968	1993292037	300	6396865200	ILLUMINA	Perirenal adipose tissue	female	Tibetan Sheep	CHINA AGRICULTURAL UNIVERSITY	public	fastq,sra,run.zq	gs,ncbi,s3	s3.us-east-1,ncbi.public,gs.us-east1	Illumina NovaSeq 6000	PAIRED	RANDOM	TRANSCRIPTOMIC	2023-01-23T00:00:00Z	Wn-TS-P2	2022-12-20T22:54:00Z	1	Wn-TS-P2	Model organism or animal	2-3 years
Ovis aries	SRR22838605	Tib_Preirenal_10	RNA-Seq	SAMN32106330	SRX18797915	SRP414184	PRJNA909968	2082149185	300	6693192300	ILLUMINA	Perirenal adipose tissue	female	Tibetan Sheep	CHINA AGRICULTURAL UNIVERSITY	public	sra,fastq,run.zq	ncbi,s3,gs	gs.us-east1,ncbi.public,s3.us-east-1	Illumina NovaSeq 6000	PAIRED	RANDOM	TRANSCRIPTOMIC	2023-01-23T00:00:00Z	Wn-TS-P1	2022-12-20T22:48:00Z	1	Wn-TS-P1	Model organism or animal	2-3 years
Ovis aries	SRR22838570	Tib_Subcutaneous_1	RNA-Seq	SAMN32106339	SRX18797950	SRP414184	PRJNA909968	1996330679	300	6399643800	ILLUMINA	Subcutaneous adipose tissue	female	Tibetan Sheep	CHINA AGRICULTURAL UNIVERSITY	public	sra,fastq,run.zq	s3,gs,ncbi	s3.us-east-1,ncbi.public,gs.us-east1	Illumina NovaSeq 6000	PAIRED	RANDOM	TRANSCRIPTOMIC	2023-01-23T00:00:00Z	Wn-TS-S5	2022-12-20T22:48:00Z	1	Wn-TS-S5	Model organism or animal	2-3 years
Ovis aries	SRR22838571	Tib_Subcutaneous_2	RNA-Seq	SAMN32106338	SRX18797949	SRP414184	PRJNA909968	2038245464	300	6493246200	ILLUMINA	Subcutaneous adipose tissue	female	Tibetan Sheep	CHINA AGRICULTURAL UNIVERSITY	public	fastq,run.zq,sra	gs,s3,ncbi	ncbi.public,gs.us-east1,s3.us-east-1	Illumina NovaSeq 6000	PAIRED	RANDOM	TRANSCRIPTOMIC	2023-01-23T00:00:00Z	Wn-TS-S4	2022-12-20T22:54:00Z	1	Wn-TS-S4	Model organism or animal	2-3 years
Ovis aries	SRR22838572	Tib_Subcutaneous_3	RNA-Seq	SAMN32106337	SRX18797948	SRP414184	PRJNA909968	2348177544	300	7529268300	ILLUMINA	Subcutaneous adipose tissue	female	Tibetan Sheep	CHINA AGRICULTURAL UNIVERSITY	public	run.zq,sra,fastq	s3,gs,ncbi	gs.us-east1,s3.us-east-1,ncbi.public	Illumina NovaSeq 6000	PAIRED	RANDOM	TRANSCRIPTOMIC	2023-01-23T00:00:00Z	Wn-TS-S3	2022-12-20T22:55:00Z	1	Wn-TS-S3	Model organism or animal	2-3 years
Ovis aries	SRR22838573	Tib_Subcutaneous_4	RNA-Seq	SAMN32106336	SRX18797947	SRP414184	PRJNA909968	2014804911	300	6517972200	ILLUMINA	Subcutaneous adipose tissue	female	Tibetan Sheep	CHINA AGRICULTURAL UNIVERSITY	public	fastq,sra,run.zq	gs,ncbi,s3	s3.us-east-1,gs.us-east1,ncbi.public	Illumina NovaSeq 6000	PAIRED	RANDOM	TRANSCRIPTOMIC	2023-01-23T00:00:00Z	Wn-TS-S2	2022-12-20T22:47:00Z	1	Wn-TS-S2	Model organism or animal	2-3 years
Ovis aries	SRR22838574	Tib_Subcutaneous_5	RNA-Seq	SAMN32106335	SRX18797946	SRP414184	PRJNA909968	2026399775	300	6457822500	ILLUMINA	Subcutaneous adipose tissue	female	Tibetan Sheep	CHINA AGRICULTURAL UNIVERSITY	public	fastq,run.zq,sra	gs,ncbi,s3	gs.us-east1,ncbi.public,s3.us-east-1	Illumina NovaSeq 6000	PAIRED	RANDOM	TRANSCRIPTOMIC	2023-01-23T00:00:00Z	Wn-TS-S1	2022-12-20T22:59:00Z	1	Wn-TS-S1	Model organism or animal	2-3 years
Ovis aries	SRR22838582	Tib_Subcutaneous_6	RNA-Seq	SAMN32106214	SRX18797938	SRP414184	PRJNA909968	1938591285	300	6060064200	ILLUMINA	Subcutaneous adipose tissue	female	Tibetan Sheep	CHINA AGRICULTURAL UNIVERSITY	public	fastq,run.zq,sra	ncbi,s3,gs	gs.us-east1,s3.us-east-1,ncbi.public	Illumina NovaSeq 6000	PAIRED	RANDOM	TRANSCRIPTOMIC	2023-01-23T00:00:00Z	Sm-TS-S5	2022-12-20T22:48:00Z	1	Sm-TS-S5	Model organism or animal	2-3 years
Ovis aries	SRR22838583	Tib_Subcutaneous_7	RNA-Seq	SAMN32106213	SRX18797937	SRP414184	PRJNA909968	1949411262	300	6145782000	ILLUMINA	Subcutaneous adipose tissue	female	Tibetan Sheep	CHINA AGRICULTURAL UNIVERSITY	public	fastq,sra,run.zq	ncbi,gs,s3	ncbi.public,gs.us-east1,s3.us-east-1	Illumina NovaSeq 6000	PAIRED	RANDOM	TRANSCRIPTOMIC	2023-01-23T00:00:00Z	Sm-TS-S4	2022-12-20T22:47:00Z	1	Sm-TS-S4	Model organism or animal	2-3 years
Ovis aries	SRR22838584	Tib_Subcutaneous_8	RNA-Seq	SAMN32106212	SRX18797936	SRP414184	PRJNA909968	2061140174	300	6422808600	ILLUMINA	Subcutaneous adipose tissue	female	Tibetan Sheep	CHINA AGRICULTURAL UNIVERSITY	public	fastq,run.zq,sra	ncbi,gs,s3	ncbi.public,s3.us-east-1,gs.us-east1	Illumina NovaSeq 6000	PAIRED	RANDOM	TRANSCRIPTOMIC	2023-01-23T00:00:00Z	Sm-TS-S3	2022-12-20T22:50:00Z	1	Sm-TS-S3	Model organism or animal	2-3 years
Ovis aries	SRR22838585	Tib_Subcutaneous_9	RNA-Seq	SAMN32106211	SRX18797935	SRP414184	PRJNA909968	1997844346	300	6215946300	ILLUMINA	Subcutaneous adipose tissue	female	Tibetan Sheep	CHINA AGRICULTURAL UNIVERSITY	public	sra,run.zq,fastq	s3,ncbi,gs	s3.us-east-1,gs.us-east1,ncbi.public	Illumina NovaSeq 6000	PAIRED	RANDOM	TRANSCRIPTOMIC	2023-01-23T00:00:00Z	Sm-TS-S2	2022-12-20T22:52:00Z	1	Sm-TS-S2	Model organism or animal	2-3 years
Ovis aries	SRR22838586	Tib_Subcutaneous_10	RNA-Seq	SAMN32106210	SRX18797934	SRP414184	PRJNA909968	2062215308	300	6732378600	ILLUMINA	Subcutaneous adipose tissue	female	Tibetan Sheep	CHINA AGRICULTURAL UNIVERSITY	public	sra,fastq,run.zq	s3,ncbi,gs	ncbi.public,gs.us-east1,s3.us-east-1	Illumina NovaSeq 6000	PAIRED	RANDOM	TRANSCRIPTOMIC	2023-01-23T00:00:00Z	Sm-TS-S1	2022-12-20T22:51:00Z	1	Sm-TS-S1	Model organism or animal	2-3 years
Ovis aries	SRR22838564	Tib_Tail_4	RNA-Seq	SAMN32106344	SRX18797956	SRP414184	PRJNA909968	2220650110	300	7102796400	ILLUMINA	Tail adipose tissue	female	Tibetan Sheep	CHINA AGRICULTURAL UNIVERSITY	public	sra,fastq,run.zq	ncbi,s3,gs	s3.us-east-1,ncbi.public,gs.us-east1	Illumina NovaSeq 6000	PAIRED	RANDOM	TRANSCRIPTOMIC	2023-01-23T00:00:00Z	Wn-TS-T5	2022-12-20T22:43:00Z	1	Wn-TS-T5	Model organism or animal	2-3 years
Ovis aries	SRR22838565	Tib_Tail_5	RNA-Seq	SAMN32106343	SRX18797955	SRP414184	PRJNA909968	2037916109	300	6507221400	ILLUMINA	Tail adipose tissue	female	Tibetan Sheep	CHINA AGRICULTURAL UNIVERSITY	public	fastq,run.zq,sra	s3,gs,ncbi	gs.us-east1,ncbi.public,s3.us-east-1	Illumina NovaSeq 6000	PAIRED	RANDOM	TRANSCRIPTOMIC	2023-01-23T00:00:00Z	Wn-TS-T4	2022-12-20T22:48:00Z	1	Wn-TS-T4	Model organism or animal	2-3 years
Ovis aries	SRR22838566	Tib_Tail_6	RNA-Seq	SAMN32106342	SRX18797954	SRP414184	PRJNA909968	1982710849	300	6313535400	ILLUMINA	Tail adipose tissue	female	Tibetan Sheep	CHINA AGRICULTURAL UNIVERSITY	public	sra,run.zq,fastq	s3,gs,ncbi	gs.us-east1,s3.us-east-1,ncbi.public	Illumina NovaSeq 6000	PAIRED	RANDOM	TRANSCRIPTOMIC	2023-01-23T00:00:00Z	Wn-TS-T3	2022-12-20T22:47:00Z	1	Wn-TS-T3	Model organism or animal	2-3 years
Ovis aries	SRR22838567	Tib_Tail_7	RNA-Seq	SAMN32106341	SRX18797953	SRP414184	PRJNA909968	2078436386	300	6622068000	ILLUMINA	Tail adipose tissue	female	Tibetan Sheep	CHINA AGRICULTURAL UNIVERSITY	public	run.zq,sra,fastq	s3,gs,ncbi	gs.us-east1,s3.us-east-1,ncbi.public	Illumina NovaSeq 6000	PAIRED	RANDOM	TRANSCRIPTOMIC	2023-01-23T00:00:00Z	Wn-TS-T2	2022-12-20T22:55:00Z	1	Wn-TS-T2	Model organism or animal	2-3 years
Ovis aries	SRR22838568	Tib_Tail_8	RNA-Seq	SAMN32106340	SRX18797952	SRP414184	PRJNA909968	1869422009	300	6009728100	ILLUMINA	Tail adipose tissue	female	Tibetan Sheep	CHINA AGRICULTURAL UNIVERSITY	public	fastq,run.zq,sra	ncbi,gs,s3	ncbi.public,gs.us-east1,s3.us-east-1	Illumina NovaSeq 6000	PAIRED	RANDOM	TRANSCRIPTOMIC	2023-01-23T00:00:00Z	Wn-TS-T1	2022-12-20T22:51:00Z	1	Wn-TS-T1	Model organism or animal	2-3 years
Ovis aries	SRR22838577	Tib_Tail_9	RNA-Seq	SAMN32106219	SRX18797943	SRP414184	PRJNA909968	1961423173	300	6151423200	ILLUMINA	Tail adipose tissue	female	Tibetan Sheep	CHINA AGRICULTURAL UNIVERSITY	public	sra,fastq,run.zq	ncbi,s3,gs	gs.us-east1,ncbi.public,s3.us-east-1	Illumina NovaSeq 6000	PAIRED	RANDOM	TRANSCRIPTOMIC	2023-01-23T00:00:00Z	Sm-TS-T5	2022-12-20T22:53:00Z	1	Sm-TS-T5	Model organism or animal	2-3 years
Ovis aries	SRR22838578	Tib_Tail_10	RNA-Seq	SAMN32106218	SRX18797942	SRP414184	PRJNA909968	2044712691	300	6422544000	ILLUMINA	Tail adipose tissue	female	Tibetan Sheep	CHINA AGRICULTURAL UNIVERSITY	public	run.zq,sra,fastq	s3,gs,ncbi	gs.us-east1,s3.us-east-1,ncbi.public	Illumina NovaSeq 6000	PAIRED	RANDOM	TRANSCRIPTOMIC	2023-01-23T00:00:00Z	Sm-TS-T4	2022-12-20T22:56:00Z	1	Sm-TS-T4	Model organism or animal	2-3 years
Ovis aries	SRR22838579	Tib_Tail_3	RNA-Seq	SAMN32106217	SRX18797941	SRP414184	PRJNA909968	1913500714	300	6211095300	ILLUMINA	Tail adipose tissue	female	Tibetan Sheep	CHINA AGRICULTURAL UNIVERSITY	public	run.zq,fastq,sra	s3,gs,ncbi	s3.us-east-1,ncbi.public,gs.us-east1	Illumina NovaSeq 6000	PAIRED	RANDOM	TRANSCRIPTOMIC	2023-01-23T00:00:00Z	Sm-TS-T3	2022-12-20T22:53:00Z	1	Sm-TS-T3	Model organism or animal	2-3 years
Ovis aries	SRR22838580	Tib_Tail_1	RNA-Seq	SAMN32106216	SRX18797940	SRP414184	PRJNA909968	1967160626	300	6190084800	ILLUMINA	Tail adipose tissue	female	Tibetan Sheep	CHINA AGRICULTURAL UNIVERSITY	public	sra,run.zq,fastq	ncbi,s3,gs	ncbi.public,s3.us-east-1,gs.us-east1	Illumina NovaSeq 6000	PAIRED	RANDOM	TRANSCRIPTOMIC	2023-01-23T00:00:00Z	Sm-TS-T2	2022-12-20T22:52:00Z	1	Sm-TS-T2	Model organism or animal	2-3 years
Ovis aries	SRR22838581	Tib_Tail_2	RNA-Seq	SAMN32106215	SRX18797939	SRP414184	PRJNA909968	2093837028	300	6359264700	ILLUMINA	Tail adipose tissue	female	Tibetan Sheep	CHINA AGRICULTURAL UNIVERSITY	public	fastq,sra,run.zq	ncbi,gs,s3	ncbi.public,gs.us-east1,s3.us-east-1	Illumina NovaSeq 6000	PAIRED	RANDOM	TRANSCRIPTOMIC	2023-01-23T00:00:00Z	Sm-TS-T1	2022-12-20T22:49:00Z	1	Sm-TS-T1	Model organism or animal	2-3 years
Ovis aries	SRR22838559	Wadi_Caul_1	RNA-Seq	SAMN32106349	SRX18797961	SRP414184	PRJNA909968	1676935445	300	5527175400	ILLUMINA	Caul adipose tissue	female	Wadi Sheep	CHINA AGRICULTURAL UNIVERSITY	public	sra,fastq,run.zq	s3,ncbi,gs	ncbi.public,gs.us-east1,s3.us-east-1	Illumina NovaSeq 6000	PAIRED	RANDOM	TRANSCRIPTOMIC	2023-01-23T00:00:00Z	Wn-WDS-C5	2022-12-20T22:46:00Z	1	Wn-WDS-C5	Model organism or animal	2-3 years
Ovis aries	SRR22838560	Wadi_Caul_2	RNA-Seq	SAMN32106348	SRX18797960	SRP414184	PRJNA909968	1950048559	300	6427833900	ILLUMINA	Caul adipose tissue	female	Wadi Sheep	CHINA AGRICULTURAL UNIVERSITY	public	sra,run.zq,fastq	ncbi,s3,gs	s3.us-east-1,ncbi.public,gs.us-east1	Illumina NovaSeq 6000	PAIRED	RANDOM	TRANSCRIPTOMIC	2023-01-23T00:00:00Z	Wn-WDS-C4	2022-12-20T22:50:00Z	1	Wn-WDS-C4	Model organism or animal	2-3 years
Ovis aries	SRR22838561	Wadi_Caul_3	RNA-Seq	SAMN32106347	SRX18797959	SRP414184	PRJNA909968	2038261209	300	6693714600	ILLUMINA	Caul adipose tissue	female	Wadi Sheep	CHINA AGRICULTURAL UNIVERSITY	public	run.zq,sra,fastq	gs,ncbi,s3	s3.us-east-1,ncbi.public,gs.us-east1	Illumina NovaSeq 6000	PAIRED	RANDOM	TRANSCRIPTOMIC	2023-01-23T00:00:00Z	Wn-WDS-C3	2022-12-20T22:48:00Z	1	Wn-WDS-C3	Model organism or animal	2-3 years
Ovis aries	SRR22838562	Wadi_Caul_4	RNA-Seq	SAMN32106346	SRX18797958	SRP414184	PRJNA909968	1741876959	300	5727478800	ILLUMINA	Caul adipose tissue	female	Wadi Sheep	CHINA AGRICULTURAL UNIVERSITY	public	run.zq,fastq,sra	ncbi,s3,gs	s3.us-east-1,ncbi.public,gs.us-east1	Illumina NovaSeq 6000	PAIRED	RANDOM	TRANSCRIPTOMIC	2023-01-23T00:00:00Z	Wn-WDS-C2	2022-12-20T22:50:00Z	1	Wn-WDS-C2	Model organism or animal	2-3 years
Ovis aries	SRR22838563	Wadi_Caul_5	RNA-Seq	SAMN32106345	SRX18797957	SRP414184	PRJNA909968	1947070097	300	6379223100	ILLUMINA	Caul adipose tissue	female	Wadi Sheep	CHINA AGRICULTURAL UNIVERSITY	public	fastq,run.zq,sra	gs,s3,ncbi	gs.us-east1,ncbi.public,s3.us-east-1	Illumina NovaSeq 6000	PAIRED	RANDOM	TRANSCRIPTOMIC	2023-01-23T00:00:00Z	Wn-WDS-C1	2022-12-20T22:47:00Z	1	Wn-WDS-C1	Model organism or animal	2-3 years
Ovis aries	SRR22838787	Wadi_Caul_6	RNA-Seq	SAMN32106224	SRX18797733	SRP414184	PRJNA909968	2352913422	300	7643361900	ILLUMINA	Caul adipose tissue	female	Wadi Sheep	CHINA AGRICULTURAL UNIVERSITY	public	run.zq,fastq,sra	s3,gs,ncbi	gs.us-east1,ncbi.public,s3.us-east-1	Illumina NovaSeq 6000	PAIRED	RANDOM	TRANSCRIPTOMIC	2023-01-23T00:00:00Z	Sm-WDS-C5	2022-12-20T23:16:00Z	1	Sm-WDS-C5	Model organism or animal	2-3 years
Ovis aries	SRR22838788	Wadi_Caul_7	RNA-Seq	SAMN32106223	SRX18797732	SRP414184	PRJNA909968	2103974430	300	6814701900	ILLUMINA	Caul adipose tissue	female	Wadi Sheep	CHINA AGRICULTURAL UNIVERSITY	public	sra,fastq,run.zq	gs,s3,ncbi	s3.us-east-1,ncbi.public,gs.us-east1	Illumina NovaSeq 6000	PAIRED	RANDOM	TRANSCRIPTOMIC	2023-01-23T00:00:00Z	Sm-WDS-C4	2022-12-20T22:56:00Z	1	Sm-WDS-C4	Model organism or animal	2-3 years
Ovis aries	SRR22838789	Wadi_Caul_8	RNA-Seq	SAMN32106222	SRX18797731	SRP414184	PRJNA909968	2188869828	300	7110009000	ILLUMINA	Caul adipose tissue	female	Wadi Sheep	CHINA AGRICULTURAL UNIVERSITY	public	sra,fastq,run.zq	ncbi,gs,s3	ncbi.public,gs.us-east1,s3.us-east-1	Illumina NovaSeq 6000	PAIRED	RANDOM	TRANSCRIPTOMIC	2023-01-23T00:00:00Z	Sm-WDS-C3	2022-12-20T23:55:00Z	1	Sm-WDS-C3	Model organism or animal	2-3 years
Ovis aries	SRR22838790	Wadi_Caul_9	RNA-Seq	SAMN32106221	SRX18797730	SRP414184	PRJNA909968	1962355531	300	6349822500	ILLUMINA	Caul adipose tissue	female	Wadi Sheep	CHINA AGRICULTURAL UNIVERSITY	public	run.zq,sra,fastq	ncbi,s3,gs	ncbi.public,s3.us-east-1,gs.us-east1	Illumina NovaSeq 6000	PAIRED	RANDOM	TRANSCRIPTOMIC	2023-01-23T00:00:00Z	Sm-WDS-C2	2022-12-20T22:51:00Z	1	Sm-WDS-C2	Model organism or animal	2-3 years
Ovis aries	SRR22838791	Wadi_Caul_10	RNA-Seq	SAMN32106220	SRX18797729	SRP414184	PRJNA909968	2171101568	300	7036371300	ILLUMINA	Caul adipose tissue	female	Wadi Sheep	CHINA AGRICULTURAL UNIVERSITY	public	run.zq,sra,fastq	s3,gs,ncbi	s3.us-east-1,gs.us-east1,ncbi.public	Illumina NovaSeq 6000	PAIRED	RANDOM	TRANSCRIPTOMIC	2023-01-23T00:00:00Z	Sm-WDS-C1	2022-12-20T22:57:00Z	1	Sm-WDS-C1	Model organism or animal	2-3 years
Ovis aries	SRR22838553	Wadi_Intermuscular_1	RNA-Seq	SAMN32106354	SRX18797967	SRP414184	PRJNA909968	1985549728	300	6563661000	ILLUMINA	Intermuscular adipose tissue	female	Wadi Sheep	CHINA AGRICULTURAL UNIVERSITY	public	fastq,run.zq,sra	gs,s3,ncbi	ncbi.public,s3.us-east-1,gs.us-east1	Illumina NovaSeq 6000	PAIRED	RANDOM	TRANSCRIPTOMIC	2023-01-23T00:00:00Z	Wn-WDS-I5	2022-12-20T22:48:00Z	1	Wn-WDS-I5	Model organism or animal	2-3 years
Ovis aries	SRR22838554	Wadi_Intermuscular_2	RNA-Seq	SAMN32106353	SRX18797966	SRP414184	PRJNA909968	1930626451	300	6326656200	ILLUMINA	Intermuscular adipose tissue	female	Wadi Sheep	CHINA AGRICULTURAL UNIVERSITY	public	run.zq,fastq,sra	gs,s3,ncbi	s3.us-east-1,gs.us-east1,ncbi.public	Illumina NovaSeq 6000	PAIRED	RANDOM	TRANSCRIPTOMIC	2023-01-23T00:00:00Z	Wn-WDS-I4	2022-12-20T22:52:00Z	1	Wn-WDS-I4	Model organism or animal	2-3 years
Ovis aries	SRR22838555	Wadi_Intermuscular_3	RNA-Seq	SAMN32106352	SRX18797965	SRP414184	PRJNA909968	1968248222	300	6457153500	ILLUMINA	Intermuscular adipose tissue	female	Wadi Sheep	CHINA AGRICULTURAL UNIVERSITY	public	fastq,run.zq,sra	s3,gs,ncbi	s3.us-east-1,gs.us-east1,ncbi.public	Illumina NovaSeq 6000	PAIRED	RANDOM	TRANSCRIPTOMIC	2023-01-23T00:00:00Z	Wn-WDS-I3	2022-12-20T22:49:00Z	1	Wn-WDS-I3	Model organism or animal	2-3 years
Ovis aries	SRR22838556	Wadi_Intermuscular_4	RNA-Seq	SAMN32106351	SRX18797964	SRP414184	PRJNA909968	2027002830	300	6689855700	ILLUMINA	Intermuscular adipose tissue	female	Wadi Sheep	CHINA AGRICULTURAL UNIVERSITY	public	sra,run.zq,fastq	gs,s3,ncbi	ncbi.public,gs.us-east1,s3.us-east-1	Illumina NovaSeq 6000	PAIRED	RANDOM	TRANSCRIPTOMIC	2023-01-23T00:00:00Z	Wn-WDS-I2	2022-12-20T22:53:00Z	1	Wn-WDS-I2	Model organism or animal	2-3 years
Ovis aries	SRR22838557	Wadi_Intermuscular_5	RNA-Seq	SAMN32106350	SRX18797963	SRP414184	PRJNA909968	2238855806	300	7387345800	ILLUMINA	Intermuscular adipose tissue	female	Wadi Sheep	CHINA AGRICULTURAL UNIVERSITY	public	sra,fastq,run.zq	s3,gs,ncbi	s3.us-east-1,ncbi.public,gs.us-east1	Illumina NovaSeq 6000	PAIRED	RANDOM	TRANSCRIPTOMIC	2023-01-23T00:00:00Z	Wn-WDS-I1	2022-12-20T22:52:00Z	1	Wn-WDS-I1	Model organism or animal	2-3 years
Ovis aries	SRR22838782	Wadi_Intermuscular_6	RNA-Seq	SAMN32106229	SRX18797738	SRP414184	PRJNA909968	2111710256	300	6381256200	ILLUMINA	Intermuscular adipose tissue	female	Wadi Sheep	CHINA AGRICULTURAL UNIVERSITY	public	fastq,sra,run.zq	ncbi,gs,s3	s3.us-east-1,ncbi.public,gs.us-east1	Illumina NovaSeq 6000	PAIRED	RANDOM	TRANSCRIPTOMIC	2023-01-23T00:00:00Z	Sm-WDS-I5	2022-12-20T22:50:00Z	1	Sm-WDS-I5	Model organism or animal	2-3 years
Ovis aries	SRR22838783	Wadi_Intermuscular_7	RNA-Seq	SAMN32106228	SRX18797737	SRP414184	PRJNA909968	2339345429	300	7597915500	ILLUMINA	Intermuscular adipose tissue	female	Wadi Sheep	CHINA AGRICULTURAL UNIVERSITY	public	fastq,run.zq,sra	s3,ncbi,gs	ncbi.public,gs.us-east1,s3.us-east-1	Illumina NovaSeq 6000	PAIRED	RANDOM	TRANSCRIPTOMIC	2023-01-23T00:00:00Z	Sm-WDS-I4	2022-12-20T22:53:00Z	1	Sm-WDS-I4	Model organism or animal	2-3 years
Ovis aries	SRR22838784	Wadi_Intermuscular_8	RNA-Seq	SAMN32106227	SRX18797736	SRP414184	PRJNA909968	2031657419	300	6608050500	ILLUMINA	Intermuscular adipose tissue	female	Wadi Sheep	CHINA AGRICULTURAL UNIVERSITY	public	fastq,run.zq,sra	gs,ncbi,s3	s3.us-east-1,ncbi.public,gs.us-east1	Illumina NovaSeq 6000	PAIRED	RANDOM	TRANSCRIPTOMIC	2023-01-23T00:00:00Z	Sm-WDS-I3	2022-12-20T22:55:00Z	1	Sm-WDS-I3	Model organism or animal	2-3 years
Ovis aries	SRR22838785	Wadi_Intermuscular_9	RNA-Seq	SAMN32106226	SRX18797735	SRP414184	PRJNA909968	2138278237	300	6859624800	ILLUMINA	Intermuscular adipose tissue	female	Wadi Sheep	CHINA AGRICULTURAL UNIVERSITY	public	run.zq,sra,fastq	ncbi,gs,s3	s3.us-east-1,ncbi.public,gs.us-east1	Illumina NovaSeq 6000	PAIRED	RANDOM	TRANSCRIPTOMIC	2023-01-23T00:00:00Z	Sm-WDS-I2	2022-12-20T23:01:00Z	1	Sm-WDS-I2	Model organism or animal	2-3 years
Ovis aries	SRR22838786	Wadi_Intermuscular_10	RNA-Seq	SAMN32106225	SRX18797734	SRP414184	PRJNA909968	1872280183	300	5881105500	ILLUMINA	Intermuscular adipose tissue	female	Wadi Sheep	CHINA AGRICULTURAL UNIVERSITY	public	run.zq,fastq,sra	gs,ncbi,s3	gs.us-east1,ncbi.public,s3.us-east-1	Illumina NovaSeq 6000	PAIRED	RANDOM	TRANSCRIPTOMIC	2023-01-23T00:00:00Z	Sm-WDS-I1	2022-12-20T22:49:00Z	1	Sm-WDS-I1	Model organism or animal	2-3 years
Ovis aries	SRR22838548	Wadi_Preirenal_1	RNA-Seq	SAMN32106359	SRX18797972	SRP414184	PRJNA909968	2036360400	300	6708450900	ILLUMINA	Perirenal adipose tissue	female	Wadi Sheep	CHINA AGRICULTURAL UNIVERSITY	public	run.zq,sra,fastq	ncbi,gs,s3	s3.us-east-1,ncbi.public,gs.us-east1	Illumina NovaSeq 6000	PAIRED	RANDOM	TRANSCRIPTOMIC	2023-01-23T00:00:00Z	Wn-WDS-P5	2022-12-20T22:48:00Z	1	Wn-WDS-P5	Model organism or animal	2-3 years
Ovis aries	SRR22838549	Wadi_Preirenal_2	RNA-Seq	SAMN32106358	SRX18797971	SRP414184	PRJNA909968	2128806560	300	6984883200	ILLUMINA	Perirenal adipose tissue	female	Wadi Sheep	CHINA AGRICULTURAL UNIVERSITY	public	run.zq,fastq,sra	ncbi,gs,s3	gs.us-east1,s3.us-east-1,ncbi.public	Illumina NovaSeq 6000	PAIRED	RANDOM	TRANSCRIPTOMIC	2023-01-23T00:00:00Z	Wn-WDS-P4	2022-12-20T22:48:00Z	1	Wn-WDS-P4	Model organism or animal	2-3 years
Ovis aries	SRR22838550	Wadi_Preirenal_3	RNA-Seq	SAMN32106357	SRX18797970	SRP414184	PRJNA909968	1750878755	300	5765362500	ILLUMINA	Perirenal adipose tissue	female	Wadi Sheep	CHINA AGRICULTURAL UNIVERSITY	public	sra,fastq,run.zq	s3,ncbi,gs	ncbi.public,gs.us-east1,s3.us-east-1	Illumina NovaSeq 6000	PAIRED	RANDOM	TRANSCRIPTOMIC	2023-01-23T00:00:00Z	Wn-WDS-P3	2022-12-20T22:45:00Z	1	Wn-WDS-P3	Model organism or animal	2-3 years
Ovis aries	SRR22838551	Wadi_Preirenal_4	RNA-Seq	SAMN32106356	SRX18797969	SRP414184	PRJNA909968	1962280083	300	6467248200	ILLUMINA	Perirenal adipose tissue	female	Wadi Sheep	CHINA AGRICULTURAL UNIVERSITY	public	sra,fastq,run.zq	gs,s3,ncbi	ncbi.public,gs.us-east1,s3.us-east-1	Illumina NovaSeq 6000	PAIRED	RANDOM	TRANSCRIPTOMIC	2023-01-23T00:00:00Z	Wn-WDS-P2	2022-12-20T22:48:00Z	1	Wn-WDS-P2	Model organism or animal	2-3 years
Ovis aries	SRR22838552	Wadi_Preirenal_5	RNA-Seq	SAMN32106355	SRX18797968	SRP414184	PRJNA909968	1924049880	300	6269097300	ILLUMINA	Perirenal adipose tissue	female	Wadi Sheep	CHINA AGRICULTURAL UNIVERSITY	public	fastq,run.zq,sra	ncbi,s3,gs	gs.us-east1,ncbi.public,s3.us-east-1	Illumina NovaSeq 6000	PAIRED	RANDOM	TRANSCRIPTOMIC	2023-01-23T00:00:00Z	Wn-WDS-P1	2022-12-20T22:53:00Z	1	Wn-WDS-P1	Model organism or animal	2-3 years
Ovis aries	SRR22838776	Wadi_Preirenal_6	RNA-Seq	SAMN32106234	SRX18797744	SRP414184	PRJNA909968	2096333523	300	6371186700	ILLUMINA	Perirenal adipose tissue	female	Wadi Sheep	CHINA AGRICULTURAL UNIVERSITY	public	run.zq,fastq,sra	s3,gs,ncbi	gs.us-east1,s3.us-east-1,ncbi.public	Illumina NovaSeq 6000	PAIRED	RANDOM	TRANSCRIPTOMIC	2023-01-23T00:00:00Z	Sm-WDS-P5	2022-12-20T22:51:00Z	1	Sm-WDS-P5	Model organism or animal	2-3 years
Ovis aries	SRR22838777	Wadi_Preirenal_7	RNA-Seq	SAMN32106233	SRX18797743	SRP414184	PRJNA909968	2086434987	300	6319961100	ILLUMINA	Perirenal adipose tissue	female	Wadi Sheep	CHINA AGRICULTURAL UNIVERSITY	public	fastq,run.zq,sra	gs,s3,ncbi	s3.us-east-1,gs.us-east1,ncbi.public	Illumina NovaSeq 6000	PAIRED	RANDOM	TRANSCRIPTOMIC	2023-01-23T00:00:00Z	Sm-WDS-P4	2022-12-20T22:47:00Z	1	Sm-WDS-P4	Model organism or animal	2-3 years
Ovis aries	SRR22838778	Wadi_Preirenal_8	RNA-Seq	SAMN32106232	SRX18797742	SRP414184	PRJNA909968	2083913605	300	6285849000	ILLUMINA	Perirenal adipose tissue	female	Wadi Sheep	CHINA AGRICULTURAL UNIVERSITY	public	fastq,run.zq,sra	s3,ncbi,gs	s3.us-east-1,gs.us-east1,ncbi.public	Illumina NovaSeq 6000	PAIRED	RANDOM	TRANSCRIPTOMIC	2023-01-23T00:00:00Z	Sm-WDS-P3	2022-12-20T22:53:00Z	1	Sm-WDS-P3	Model organism or animal	2-3 years
Ovis aries	SRR22838779	Wadi_Preirenal_9	RNA-Seq	SAMN32106231	SRX18797741	SRP414184	PRJNA909968	2116493591	300	6286619400	ILLUMINA	Perirenal adipose tissue	female	Wadi Sheep	CHINA AGRICULTURAL UNIVERSITY	public	sra,run.zq,fastq	gs,ncbi,s3	s3.us-east-1,gs.us-east1,ncbi.public	Illumina NovaSeq 6000	PAIRED	RANDOM	TRANSCRIPTOMIC	2023-01-23T00:00:00Z	Sm-WDS-P2	2022-12-20T22:52:00Z	1	Sm-WDS-P2	Model organism or animal	2-3 years
Ovis aries	SRR22838780	Wadi_Preirenal_10	RNA-Seq	SAMN32106230	SRX18797740	SRP414184	PRJNA909968	1885629363	300	6122562900	ILLUMINA	Perirenal adipose tissue	female	Wadi Sheep	CHINA AGRICULTURAL UNIVERSITY	public	run.zq,sra,fastq	s3,ncbi,gs	ncbi.public,s3.us-east-1,gs.us-east1	Illumina NovaSeq 6000	PAIRED	RANDOM	TRANSCRIPTOMIC	2023-01-23T00:00:00Z	Sm-WDS-P1	2022-12-20T22:51:00Z	1	Sm-WDS-P1	Model organism or animal	2-3 years
Ovis aries	SRR22838545	Wadi_Subcutaneous_1	RNA-Seq	SAMN32106361	SRX18797975	SRP414184	PRJNA909968	1984657997	300	6530629500	ILLUMINA	Subcutaneous adipose tissue	female	Wadi Sheep	CHINA AGRICULTURAL UNIVERSITY	public	sra,fastq,run.zq	s3,gs,ncbi	gs.us-east1,s3.us-east-1,ncbi.public	Illumina NovaSeq 6000	PAIRED	RANDOM	TRANSCRIPTOMIC	2023-01-23T00:00:00Z	Wn-WDS-S2	2022-12-20T22:47:00Z	1	Wn-WDS-S2	Model organism or animal	2-3 years
Ovis aries	SRR22838546	Wadi_Subcutaneous_2	RNA-Seq	SAMN32106360	SRX18797974	SRP414184	PRJNA909968	2209902750	300	7275351300	ILLUMINA	Subcutaneous adipose tissue	female	Wadi Sheep	CHINA AGRICULTURAL UNIVERSITY	public	sra,fastq,run.zq	s3,ncbi,gs	ncbi.public,s3.us-east-1,gs.us-east1	Illumina NovaSeq 6000	PAIRED	RANDOM	TRANSCRIPTOMIC	2023-01-23T00:00:00Z	Wn-WDS-S1	2022-12-20T22:49:00Z	1	Wn-WDS-S1	Model organism or animal	2-3 years
Ovis aries	SRR22838728	Wadi_Subcutaneous_3	RNA-Seq	SAMN32106364	SRX18797792	SRP414184	PRJNA909968	1945055068	300	6195153600	ILLUMINA	Subcutaneous adipose tissue	female	Wadi Sheep	CHINA AGRICULTURAL UNIVERSITY	public	sra,run.zq,fastq	gs,s3,ncbi	s3.us-east-1,gs.us-east1,ncbi.public	Illumina NovaSeq 6000	PAIRED	RANDOM	TRANSCRIPTOMIC	2023-01-23T00:00:00Z	Wn-WDS-S5	2022-12-20T22:48:00Z	1	Wn-WDS-S5	Model organism or animal	2-3 years
Ovis aries	SRR22838729	Wadi_Subcutaneous_4	RNA-Seq	SAMN32106363	SRX18797791	SRP414184	PRJNA909968	1857483858	300	6115515600	ILLUMINA	Subcutaneous adipose tissue	female	Wadi Sheep	CHINA AGRICULTURAL UNIVERSITY	public	fastq,run.zq,sra	gs,s3,ncbi	s3.us-east-1,gs.us-east1,ncbi.public	Illumina NovaSeq 6000	PAIRED	RANDOM	TRANSCRIPTOMIC	2023-01-23T00:00:00Z	Wn-WDS-S4	2022-12-20T22:49:00Z	1	Wn-WDS-S4	Model organism or animal	2-3 years
Ovis aries	SRR22838730	Wadi_Subcutaneous_5	RNA-Seq	SAMN32106362	SRX18797790	SRP414184	PRJNA909968	1985598619	300	6643466400	ILLUMINA	Subcutaneous adipose tissue	female	Wadi Sheep	CHINA AGRICULTURAL UNIVERSITY	public	sra,fastq,run.zq	gs,s3,ncbi	ncbi.public,gs.us-east1,s3.us-east-1	Illumina NovaSeq 6000	PAIRED	RANDOM	TRANSCRIPTOMIC	2023-01-23T00:00:00Z	Wn-WDS-S3	2022-12-20T22:52:00Z	1	Wn-WDS-S3	Model organism or animal	2-3 years
Ovis aries	SRR22838771	Wadi_Subcutaneous_6	RNA-Seq	SAMN32106239	SRX18797749	SRP414184	PRJNA909968	2059151255	300	6189798600	ILLUMINA	Subcutaneous adipose tissue	female	Wadi Sheep	CHINA AGRICULTURAL UNIVERSITY	public	sra,fastq,run.zq	ncbi,gs,s3	gs.us-east1,ncbi.public,s3.us-east-1	Illumina NovaSeq 6000	PAIRED	RANDOM	TRANSCRIPTOMIC	2023-01-23T00:00:00Z	Sm-WDS-S5	2022-12-20T22:52:00Z	1	Sm-WDS-S5	Model organism or animal	2-3 years
Ovis aries	SRR22838772	Wadi_Subcutaneous_7	RNA-Seq	SAMN32106238	SRX18797748	SRP414184	PRJNA909968	2174372858	300	6556491600	ILLUMINA	Subcutaneous adipose tissue	female	Wadi Sheep	CHINA AGRICULTURAL UNIVERSITY	public	sra,fastq,run.zq	s3,gs,ncbi	gs.us-east1,ncbi.public,s3.us-east-1	Illumina NovaSeq 6000	PAIRED	RANDOM	TRANSCRIPTOMIC	2023-01-23T00:00:00Z	Sm-WDS-S4	2022-12-20T22:54:00Z	1	Sm-WDS-S4	Model organism or animal	2-3 years
Ovis aries	SRR22838773	Wadi_Subcutaneous_8	RNA-Seq	SAMN32106237	SRX18797747	SRP414184	PRJNA909968	2043865341	300	6171763200	ILLUMINA	Subcutaneous adipose tissue	female	Wadi Sheep	CHINA AGRICULTURAL UNIVERSITY	public	sra,fastq,run.zq	gs,ncbi,s3	gs.us-east1,s3.us-east-1,ncbi.public	Illumina NovaSeq 6000	PAIRED	RANDOM	TRANSCRIPTOMIC	2023-01-23T00:00:00Z	Sm-WDS-S3	2022-12-20T22:56:00Z	1	Sm-WDS-S3	Model organism or animal	2-3 years
Ovis aries	SRR22838774	Wadi_Subcutaneous_9	RNA-Seq	SAMN32106236	SRX18797746	SRP414184	PRJNA909968	2023028859	300	6106098000	ILLUMINA	Subcutaneous adipose tissue	female	Wadi Sheep	CHINA AGRICULTURAL UNIVERSITY	public	fastq,run.zq,sra	gs,ncbi,s3	ncbi.public,s3.us-east-1,gs.us-east1	Illumina NovaSeq 6000	PAIRED	RANDOM	TRANSCRIPTOMIC	2023-01-23T00:00:00Z	Sm-WDS-S2	2022-12-20T22:49:00Z	1	Sm-WDS-S2	Model organism or animal	2-3 years
Ovis aries	SRR22838775	Wadi_Subcutaneous_10	RNA-Seq	SAMN32106235	SRX18797745	SRP414184	PRJNA909968	1911795228	300	5727327600	ILLUMINA	Subcutaneous adipose tissue	female	Wadi Sheep	CHINA AGRICULTURAL UNIVERSITY	public	run.zq,fastq,sra	s3,ncbi,gs	ncbi.public,s3.us-east-1,gs.us-east1	Illumina NovaSeq 6000	PAIRED	RANDOM	TRANSCRIPTOMIC	2023-01-23T00:00:00Z	Sm-WDS-S1	2022-12-20T22:48:00Z	1	Sm-WDS-S1	Model organism or animal	2-3 years
Ovis aries	SRR22838723	Wadi_Tail_1	RNA-Seq	SAMN32106369	SRX18797797	SRP414184	PRJNA909968	1865972202	300	6176851200	ILLUMINA	Tail adipose tissue	female	Wadi Sheep	CHINA AGRICULTURAL UNIVERSITY	public	sra,run.zq,fastq	gs,ncbi,s3	ncbi.public,s3.us-east-1,gs.us-east1	Illumina NovaSeq 6000	PAIRED	RANDOM	TRANSCRIPTOMIC	2023-01-23T00:00:00Z	Wn-WDS-T5	2022-12-20T22:52:00Z	1	Wn-WDS-T5	Model organism or animal	2-3 years
Ovis aries	SRR22838724	Wadi_Tail_2	RNA-Seq	SAMN32106368	SRX18797796	SRP414184	PRJNA909968	2351609073	300	7756094400	ILLUMINA	Tail adipose tissue	female	Wadi Sheep	CHINA AGRICULTURAL UNIVERSITY	public	sra,fastq,run.zq	gs,s3,ncbi	gs.us-east1,ncbi.public,s3.us-east-1	Illumina NovaSeq 6000	PAIRED	RANDOM	TRANSCRIPTOMIC	2023-01-23T00:00:00Z	Wn-WDS-T4	2022-12-20T22:55:00Z	1	Wn-WDS-T4	Model organism or animal	2-3 years
Ovis aries	SRR22838725	Wadi_Tail_3	RNA-Seq	SAMN32106367	SRX18797795	SRP414184	PRJNA909968	1956527265	300	6241714800	ILLUMINA	Tail adipose tissue	female	Wadi Sheep	CHINA AGRICULTURAL UNIVERSITY	public	sra,fastq,run.zq	gs,ncbi,s3	gs.us-east1,s3.us-east-1,ncbi.public	Illumina NovaSeq 6000	PAIRED	RANDOM	TRANSCRIPTOMIC	2023-01-23T00:00:00Z	Wn-WDS-T3	2022-12-20T22:48:00Z	1	Wn-WDS-T3	Model organism or animal	2-3 years
Ovis aries	SRR22838726	Wadi_Tail_4	RNA-Seq	SAMN32106366	SRX18797794	SRP414184	PRJNA909968	1921024069	300	6317231700	ILLUMINA	Tail adipose tissue	female	Wadi Sheep	CHINA AGRICULTURAL UNIVERSITY	public	sra,fastq,run.zq	ncbi,gs,s3	ncbi.public,s3.us-east-1,gs.us-east1	Illumina NovaSeq 6000	PAIRED	RANDOM	TRANSCRIPTOMIC	2023-01-23T00:00:00Z	Wn-WDS-T2	2022-12-20T22:52:00Z	1	Wn-WDS-T2	Model organism or animal	2-3 years
Ovis aries	SRR22838727	Wadi_Tail_5	RNA-Seq	SAMN32106365	SRX18797793	SRP414184	PRJNA909968	1976043314	300	6553334400	ILLUMINA	Tail adipose tissue	female	Wadi Sheep	CHINA AGRICULTURAL UNIVERSITY	public	sra,run.zq,fastq	s3,ncbi,gs	s3.us-east-1,gs.us-east1,ncbi.public	Illumina NovaSeq 6000	PAIRED	RANDOM	TRANSCRIPTOMIC	2023-01-23T00:00:00Z	Wn-WDS-T1	2022-12-20T22:54:00Z	1	Wn-WDS-T1	Model organism or animal	2-3 years
Ovis aries	SRR22838765	Wadi_Tail_6	RNA-Seq	SAMN32106244	SRX18797755	SRP414184	PRJNA909968	2128614112	300	6584756700	ILLUMINA	Tail adipose tissue	female	Wadi Sheep	CHINA AGRICULTURAL UNIVERSITY	public	sra,run.zq,fastq	s3,gs,ncbi	ncbi.public,s3.us-east-1,gs.us-east1	Illumina NovaSeq 6000	PAIRED	RANDOM	TRANSCRIPTOMIC	2023-01-23T00:00:00Z	Sm-WDS-T5	2022-12-20T22:53:00Z	1	Sm-WDS-T5	Model organism or animal	2-3 years
Ovis aries	SRR22838766	Wadi_Tail_7	RNA-Seq	SAMN32106243	SRX18797754	SRP414184	PRJNA909968	2024885440	300	6535165200	ILLUMINA	Tail adipose tissue	female	Wadi Sheep	CHINA AGRICULTURAL UNIVERSITY	public	fastq,sra,run.zq	s3,ncbi,gs	ncbi.public,gs.us-east1,s3.us-east-1	Illumina NovaSeq 6000	PAIRED	RANDOM	TRANSCRIPTOMIC	2023-01-23T00:00:00Z	Sm-WDS-T4	2022-12-20T22:51:00Z	1	Sm-WDS-T4	Model organism or animal	2-3 years
Ovis aries	SRR22838767	Wadi_Tail_8	RNA-Seq	SAMN32106242	SRX18797753	SRP414184	PRJNA909968	2325851367	300	7515367500	ILLUMINA	Tail adipose tissue	female	Wadi Sheep	CHINA AGRICULTURAL UNIVERSITY	public	sra,fastq,run.zq	ncbi,s3,gs	ncbi.public,s3.us-east-1,gs.us-east1	Illumina NovaSeq 6000	PAIRED	RANDOM	TRANSCRIPTOMIC	2023-01-23T00:00:00Z	Sm-WDS-T3	2022-12-20T22:56:00Z	1	Sm-WDS-T3	Model organism or animal	2-3 years
Ovis aries	SRR22838768	Wadi_Tail_9	RNA-Seq	SAMN32106241	SRX18797752	SRP414184	PRJNA909968	2155699685	300	6903753300	ILLUMINA	Tail adipose tissue	female	Wadi Sheep	CHINA AGRICULTURAL UNIVERSITY	public	sra,run.zq,fastq	ncbi,gs,s3	ncbi.public,gs.us-east1,s3.us-east-1	Illumina NovaSeq 6000	PAIRED	RANDOM	TRANSCRIPTOMIC	2023-01-23T00:00:00Z	Sm-WDS-T2	2022-12-20T22:48:00Z	1	Sm-WDS-T2	Model organism or animal	2-3 years
Ovis aries	SRR22838769	Wadi_Tail_10	RNA-Seq	SAMN32106240	SRX18797751	SRP414184	PRJNA909968	1850430413	300	5504483400	ILLUMINA	Tail adipose tissue	female	Wadi Sheep	CHINA AGRICULTURAL UNIVERSITY	public	fastq,sra,run.zq	ncbi,gs,s3	ncbi.public,gs.us-east1,s3.us-east-1	Illumina NovaSeq 6000	PAIRED	RANDOM	TRANSCRIPTOMIC	2023-01-23T00:00:00Z	Sm-WDS-T1	2022-12-20T22:52:00Z	1	Sm-WDS-T1	Model organism or animal	2-3 years
Ovis aries	SRR22838718	Merino_Caul_1	RNA-Seq	SAMN32106149	SRX18797802	SRP414184	PRJNA909968	2516160207	300	7972631700	ILLUMINA	Caul adipose tissue	female	Chinese Merino Sheep	CHINA AGRICULTURAL UNIVERSITY	public	sra,fastq,run.zq	ncbi,gs,s3	ncbi.public,gs.us-east1,s3.us-east-1	Illumina NovaSeq 6000	PAIRED	RANDOM	TRANSCRIPTOMIC	2023-01-23T00:00:00Z	Sm-CMS-C5	2022-12-20T22:56:00Z	1	Sm-CMS-C5	Model organism or animal	2-3 years
Ovis aries	SRR22838719	Merino_Caul_2	RNA-Seq	SAMN32106148	SRX18797801	SRP414184	PRJNA909968	1860089395	300	5968147800	ILLUMINA	Caul adipose tissue	female	Chinese Merino Sheep	CHINA AGRICULTURAL UNIVERSITY	public	fastq,run.zq,sra	gs,ncbi,s3	gs.us-east1,ncbi.public,s3.us-east-1	Illumina NovaSeq 6000	PAIRED	RANDOM	TRANSCRIPTOMIC	2023-01-23T00:00:00Z	Sm-CMS-C4	2022-12-20T22:47:00Z	1	Sm-CMS-C4	Model organism or animal	2-3 years
Ovis aries	SRR22838720	Merino_Caul_3	RNA-Seq	SAMN32106147	SRX18797800	SRP414184	PRJNA909968	2082161194	300	6660143700	ILLUMINA	Caul adipose tissue	female	Chinese Merino Sheep	CHINA AGRICULTURAL UNIVERSITY	public	sra,fastq,run.zq	gs,ncbi,s3	ncbi.public,s3.us-east-1,gs.us-east1	Illumina NovaSeq 6000	PAIRED	RANDOM	TRANSCRIPTOMIC	2023-01-23T00:00:00Z	Sm-CMS-C3	2022-12-20T22:56:00Z	1	Sm-CMS-C3	Model organism or animal	2-3 years
Ovis aries	SRR22838721	Merino_Caul_4	RNA-Seq	SAMN32106146	SRX18797799	SRP414184	PRJNA909968	1964990704	300	6161871600	ILLUMINA	Caul adipose tissue	female	Chinese Merino Sheep	CHINA AGRICULTURAL UNIVERSITY	public	sra,fastq,run.zq	gs,s3,ncbi	ncbi.public,gs.us-east1,s3.us-east-1	Illumina NovaSeq 6000	PAIRED	RANDOM	TRANSCRIPTOMIC	2023-01-23T00:00:00Z	Sm-CMS-C2	2022-12-20T22:47:00Z	1	Sm-CMS-C2	Model organism or animal	2-3 years
Ovis aries	SRR22838722	Merino_Caul_5	RNA-Seq	SAMN32106145	SRX18797798	SRP414184	PRJNA909968	1388491205	300	4370442900	ILLUMINA	Caul adipose tissue	female	Chinese Merino Sheep	CHINA AGRICULTURAL UNIVERSITY	public	fastq,run.zq,sra	ncbi,s3,gs	ncbi.public,gs.us-east1,s3.us-east-1	Illumina NovaSeq 6000	PAIRED	RANDOM	TRANSCRIPTOMIC	2023-01-23T00:00:00Z	Sm-CMS-C1	2022-12-20T22:49:00Z	1	Sm-CMS-C1	Model organism or animal	2-3 years
Ovis aries	SRR22838732	Merino_Caul_6	RNA-Seq	SAMN32106274	SRX18797788	SRP414184	PRJNA909968	3005260520	300	9751014000	ILLUMINA	Caul adipose tissue	female	Chinese Merino Sheep	CHINA AGRICULTURAL UNIVERSITY	public	fastq,sra,run.zq	gs,ncbi,s3	ncbi.public,gs.us-east1,s3.us-east-1	Illumina NovaSeq 6000	PAIRED	RANDOM	TRANSCRIPTOMIC	2023-01-23T00:00:00Z	Wn-CMS-C5	2022-12-20T22:55:00Z	1	Wn-CMS-C5	Model organism or animal	2-3 years
Ovis aries	SRR22838733	Merino_Caul_7	RNA-Seq	SAMN32106273	SRX18797787	SRP414184	PRJNA909968	2840669694	300	9143811000	ILLUMINA	Caul adipose tissue	female	Chinese Merino Sheep	CHINA AGRICULTURAL UNIVERSITY	public	fastq,sra,run.zq	gs,ncbi,s3	gs.us-east1,s3.us-east-1,ncbi.public	Illumina NovaSeq 6000	PAIRED	RANDOM	TRANSCRIPTOMIC	2023-01-23T00:00:00Z	Wn-CMS-C4	2022-12-20T23:00:00Z	1	Wn-CMS-C4	Model organism or animal	2-3 years
Ovis aries	SRR22838734	Merino_Caul_8	RNA-Seq	SAMN32106272	SRX18797786	SRP414184	PRJNA909968	2550754818	300	7643583600	ILLUMINA	Caul adipose tissue	female	Chinese Merino Sheep	CHINA AGRICULTURAL UNIVERSITY	public	fastq,sra,run.zq	gs,ncbi,s3	gs.us-east1,ncbi.public,s3.us-east-1	Illumina NovaSeq 6000	PAIRED	RANDOM	TRANSCRIPTOMIC	2023-01-23T00:00:00Z	Wn-CMS-C3	2022-12-20T22:50:00Z	1	Wn-CMS-C3	Model organism or animal	2-3 years
Ovis aries	SRR22838735	Merino_Caul_9	RNA-Seq	SAMN32106271	SRX18797785	SRP414184	PRJNA909968	2254072943	300	7406770800	ILLUMINA	Caul adipose tissue	female	Chinese Merino Sheep	CHINA AGRICULTURAL UNIVERSITY	public	sra,run.zq,fastq	gs,s3,ncbi	ncbi.public,gs.us-east1,s3.us-east-1	Illumina NovaSeq 6000	PAIRED	RANDOM	TRANSCRIPTOMIC	2023-01-23T00:00:00Z	Wn-CMS-C2	2022-12-20T22:52:00Z	1	Wn-CMS-C2	Model organism or animal	2-3 years
Ovis aries	SRR22838736	Merino_Caul_10	RNA-Seq	SAMN32106270	SRX18797784	SRP414184	PRJNA909968	2834232201	300	9254487900	ILLUMINA	Caul adipose tissue	female	Chinese Merino Sheep	CHINA AGRICULTURAL UNIVERSITY	public	run.zq,fastq,sra	s3,ncbi,gs	s3.us-east-1,gs.us-east1,ncbi.public	Illumina NovaSeq 6000	PAIRED	RANDOM	TRANSCRIPTOMIC	2023-01-23T00:00:00Z	Wn-CMS-C1	2022-12-20T23:02:00Z	1	Wn-CMS-C1	Model organism or animal	2-3 years
Ovis aries	SRR22838695	Merino_Intermuscular_1	RNA-Seq	SAMN32106279	SRX18797825	SRP414184	PRJNA909968	2232314758	300	7292449800	ILLUMINA	Intermuscular adipose tissue	female	Chinese Merino Sheep	CHINA AGRICULTURAL UNIVERSITY	public	fastq,sra,run.zq	ncbi,gs,s3	ncbi.public,gs.us-east1,s3.us-east-1	Illumina NovaSeq 6000	PAIRED	RANDOM	TRANSCRIPTOMIC	2023-01-23T00:00:00Z	Wn-CMS-I5	2022-12-20T22:54:00Z	1	Wn-CMS-I5	Model organism or animal	2-3 years
Ovis aries	SRR22838696	Merino_Intermuscular_2	RNA-Seq	SAMN32106278	SRX18797824	SRP414184	PRJNA909968	2195486539	300	7191942000	ILLUMINA	Intermuscular adipose tissue	female	Chinese Merino Sheep	CHINA AGRICULTURAL UNIVERSITY	public	sra,run.zq,fastq	ncbi,s3,gs	gs.us-east1,s3.us-east-1,ncbi.public	Illumina NovaSeq 6000	PAIRED	RANDOM	TRANSCRIPTOMIC	2023-01-23T00:00:00Z	Wn-CMS-I4	2022-12-20T22:57:00Z	1	Wn-CMS-I4	Model organism or animal	2-3 years
Ovis aries	SRR22838697	Merino_Intermuscular_3	RNA-Seq	SAMN32106277	SRX18797823	SRP414184	PRJNA909968	2572857373	300	8390016600	ILLUMINA	Intermuscular adipose tissue	female	Chinese Merino Sheep	CHINA AGRICULTURAL UNIVERSITY	public	sra,run.zq,fastq	gs,ncbi,s3	gs.us-east1,ncbi.public,s3.us-east-1	Illumina NovaSeq 6000	PAIRED	RANDOM	TRANSCRIPTOMIC	2023-01-23T00:00:00Z	Wn-CMS-I3	2022-12-20T22:59:00Z	1	Wn-CMS-I3	Model organism or animal	2-3 years
Ovis aries	SRR22838698	Merino_Intermuscular_4	RNA-Seq	SAMN32106276	SRX18797822	SRP414184	PRJNA909968	2874317413	300	9428140800	ILLUMINA	Intermuscular adipose tissue	female	Chinese Merino Sheep	CHINA AGRICULTURAL UNIVERSITY	public	sra,run.zq,fastq	ncbi,s3,gs	ncbi.public,gs.us-east1,s3.us-east-1	Illumina NovaSeq 6000	PAIRED	RANDOM	TRANSCRIPTOMIC	2023-01-23T00:00:00Z	Wn-CMS-I2	2022-12-20T23:00:00Z	1	Wn-CMS-I2	Model organism or animal	2-3 years
Ovis aries	SRR22838712	Merino_Intermuscular_5	RNA-Seq	SAMN32106154	SRX18797808	SRP414184	PRJNA909968	1698347972	300	5599603800	ILLUMINA	Intermuscular adipose tissue	female	Chinese Merino Sheep	CHINA AGRICULTURAL UNIVERSITY	public	sra,run.zq,fastq	ncbi,gs,s3	ncbi.public,gs.us-east1,s3.us-east-1	Illumina NovaSeq 6000	PAIRED	RANDOM	TRANSCRIPTOMIC	2023-01-23T00:00:00Z	Sm-CMS-I5	2022-12-20T22:47:00Z	1	Sm-CMS-I5	Model organism or animal	2-3 years
Ovis aries	SRR22838713	Merino_Intermuscular_6	RNA-Seq	SAMN32106153	SRX18797807	SRP414184	PRJNA909968	1938345951	300	6244176600	ILLUMINA	Intermuscular adipose tissue	female	Chinese Merino Sheep	CHINA AGRICULTURAL UNIVERSITY	public	sra,fastq,run.zq	s3,ncbi,gs	ncbi.public,s3.us-east-1,gs.us-east1	Illumina NovaSeq 6000	PAIRED	RANDOM	TRANSCRIPTOMIC	2023-01-23T00:00:00Z	Sm-CMS-I4	2022-12-20T22:51:00Z	1	Sm-CMS-I4	Model organism or animal	2-3 years
Ovis aries	SRR22838714	Merino_Intermuscular_7	RNA-Seq	SAMN32106152	SRX18797806	SRP414184	PRJNA909968	2239876113	300	7025211000	ILLUMINA	Intermuscular adipose tissue	female	Chinese Merino Sheep	CHINA AGRICULTURAL UNIVERSITY	public	fastq,run.zq,sra	s3,gs,ncbi	ncbi.public,s3.us-east-1,gs.us-east1	Illumina NovaSeq 6000	PAIRED	RANDOM	TRANSCRIPTOMIC	2023-01-23T00:00:00Z	Sm-CMS-I3	2022-12-20T22:50:00Z	1	Sm-CMS-I3	Model organism or animal	2-3 years
Ovis aries	SRR22838715	Merino_Intermuscular_8	RNA-Seq	SAMN32106151	SRX18797805	SRP414184	PRJNA909968	1878808482	300	5847320700	ILLUMINA	Intermuscular adipose tissue	female	Chinese Merino Sheep	CHINA AGRICULTURAL UNIVERSITY	public	run.zq,fastq,sra	gs,ncbi,s3	gs.us-east1,s3.us-east-1,ncbi.public	Illumina NovaSeq 6000	PAIRED	RANDOM	TRANSCRIPTOMIC	2023-01-23T00:00:00Z	Sm-CMS-I2	2022-12-20T22:55:00Z	1	Sm-CMS-I2	Model organism or animal	2-3 years
Ovis aries	SRR22838716	Merino_Intermuscular_9	RNA-Seq	SAMN32106150	SRX18797804	SRP414184	PRJNA909968	1876293999	300	6084639000	ILLUMINA	Intermuscular adipose tissue	female	Chinese Merino Sheep	CHINA AGRICULTURAL UNIVERSITY	public	fastq,run.zq,sra	s3,gs,ncbi	gs.us-east1,s3.us-east-1,ncbi.public	Illumina NovaSeq 6000	PAIRED	RANDOM	TRANSCRIPTOMIC	2023-01-23T00:00:00Z	Sm-CMS-I1	2022-12-20T22:49:00Z	1	Sm-CMS-I1	Model organism or animal	2-3 years
Ovis aries	SRR22838731	Merino_Intermuscular_10	RNA-Seq	SAMN32106275	SRX18797789	SRP414184	PRJNA909968	2853380646	300	9244478700	ILLUMINA	Intermuscular adipose tissue	female	Chinese Merino Sheep	CHINA AGRICULTURAL UNIVERSITY	public	run.zq,sra,fastq	ncbi,s3,gs	ncbi.public,s3.us-east-1,gs.us-east1	Illumina NovaSeq 6000	PAIRED	RANDOM	TRANSCRIPTOMIC	2023-01-23T00:00:00Z	Wn-CMS-I1	2022-12-20T22:51:00Z	1	Wn-CMS-I1	Model organism or animal	2-3 years
Ovis aries	SRR22838689	Merino_Preirenal_1	RNA-Seq	SAMN32106284	SRX18797831	SRP414184	PRJNA909968	2556349117	300	8382319800	ILLUMINA	Perirenal adipose tissue	female	Chinese Merino Sheep	CHINA AGRICULTURAL UNIVERSITY	public	fastq,run.zq,sra	s3,gs,ncbi	gs.us-east1,ncbi.public,s3.us-east-1	Illumina NovaSeq 6000	PAIRED	RANDOM	TRANSCRIPTOMIC	2023-01-23T00:00:00Z	Wn-CMS-P5	2022-12-20T22:57:00Z	1	Wn-CMS-P5	Model organism or animal	2-3 years
Ovis aries	SRR22838690	Merino_Preirenal_2	RNA-Seq	SAMN32106283	SRX18797830	SRP414184	PRJNA909968	2328927021	300	7675005300	ILLUMINA	Perirenal adipose tissue	female	Chinese Merino Sheep	CHINA AGRICULTURAL UNIVERSITY	public	fastq,sra,run.zq	s3,gs,ncbi	gs.us-east1,ncbi.public,s3.us-east-1	Illumina NovaSeq 6000	PAIRED	RANDOM	TRANSCRIPTOMIC	2023-01-23T00:00:00Z	Wn-CMS-P4	2022-12-21T00:00:00Z	1	Wn-CMS-P4	Model organism or animal	2-3 years
Ovis aries	SRR22838691	Merino_Preirenal_3	RNA-Seq	SAMN32106282	SRX18797829	SRP414184	PRJNA909968	2970324616	300	9760786800	ILLUMINA	Perirenal adipose tissue	female	Chinese Merino Sheep	CHINA AGRICULTURAL UNIVERSITY	public	sra,run.zq,fastq	s3,gs,ncbi	ncbi.public,s3.us-east-1,gs.us-east1	Illumina NovaSeq 6000	PAIRED	RANDOM	TRANSCRIPTOMIC	2023-01-23T00:00:00Z	Wn-CMS-P3	2022-12-20T22:58:00Z	1	Wn-CMS-P3	Model organism or animal	2-3 years
Ovis aries	SRR22838692	Merino_Preirenal_4	RNA-Seq	SAMN32106281	SRX18797828	SRP414184	PRJNA909968	2846431605	300	9274796400	ILLUMINA	Perirenal adipose tissue	female	Chinese Merino Sheep	CHINA AGRICULTURAL UNIVERSITY	public	sra,fastq,run.zq	ncbi,s3,gs	s3.us-east-1,ncbi.public,gs.us-east1	Illumina NovaSeq 6000	PAIRED	RANDOM	TRANSCRIPTOMIC	2023-01-23T00:00:00Z	Wn-CMS-P2	2022-12-20T22:58:00Z	1	Wn-CMS-P2	Model organism or animal	2-3 years
Ovis aries	SRR22838693	Merino_Preirenal_5	RNA-Seq	SAMN32106280	SRX18797827	SRP414184	PRJNA909968	2633150600	300	8623854300	ILLUMINA	Perirenal adipose tissue	female	Chinese Merino Sheep	CHINA AGRICULTURAL UNIVERSITY	public	fastq,sra,run.zq	ncbi,gs,s3	ncbi.public,s3.us-east-1,gs.us-east1	Illumina NovaSeq 6000	PAIRED	RANDOM	TRANSCRIPTOMIC	2023-01-23T00:00:00Z	Wn-CMS-P1	2022-12-20T23:06:00Z	1	Wn-CMS-P1	Model organism or animal	2-3 years
Ovis aries	SRR22838707	Merino_Preirenal_6	RNA-Seq	SAMN32106159	SRX18797813	SRP414184	PRJNA909968	2012605569	300	6484076100	ILLUMINA	Perirenal adipose tissue	female	Chinese Merino Sheep	CHINA AGRICULTURAL UNIVERSITY	public	sra,run.zq,fastq	gs,s3,ncbi	s3.us-east-1,gs.us-east1,ncbi.public	Illumina NovaSeq 6000	PAIRED	RANDOM	TRANSCRIPTOMIC	2023-01-23T00:00:00Z	Sm-CMS-P5	2022-12-20T22:52:00Z	1	Sm-CMS-P5	Model organism or animal	2-3 years
Ovis aries	SRR22838708	Merino_Preirenal_7	RNA-Seq	SAMN32106158	SRX18797812	SRP414184	PRJNA909968	2016452251	300	6305824800	ILLUMINA	Perirenal adipose tissue	female	Chinese Merino Sheep	CHINA AGRICULTURAL UNIVERSITY	public	run.zq,sra,fastq	ncbi,s3,gs	gs.us-east1,s3.us-east-1,ncbi.public	Illumina NovaSeq 6000	PAIRED	RANDOM	TRANSCRIPTOMIC	2023-01-23T00:00:00Z	Sm-CMS-P4	2022-12-20T22:49:00Z	1	Sm-CMS-P4	Model organism or animal	2-3 years
Ovis aries	SRR22838709	Merino_Preirenal_8	RNA-Seq	SAMN32106157	SRX18797811	SRP414184	PRJNA909968	1995105578	300	6206187600	ILLUMINA	Perirenal adipose tissue	female	Chinese Merino Sheep	CHINA AGRICULTURAL UNIVERSITY	public	sra,fastq,run.zq	ncbi,gs,s3	ncbi.public,s3.us-east-1,gs.us-east1	Illumina NovaSeq 6000	PAIRED	RANDOM	TRANSCRIPTOMIC	2023-01-23T00:00:00Z	Sm-CMS-P3	2022-12-20T22:59:00Z	1	Sm-CMS-P3	Model organism or animal	2-3 years
Ovis aries	SRR22838710	Merino_Preirenal_9	RNA-Seq	SAMN32106156	SRX18797810	SRP414184	PRJNA909968	1941770247	300	6088644300	ILLUMINA	Perirenal adipose tissue	female	Chinese Merino Sheep	CHINA AGRICULTURAL UNIVERSITY	public	sra,run.zq,fastq	gs,ncbi,s3	ncbi.public,gs.us-east1,s3.us-east-1	Illumina NovaSeq 6000	PAIRED	RANDOM	TRANSCRIPTOMIC	2023-01-23T00:00:00Z	Sm-CMS-P2	2022-12-20T22:49:00Z	1	Sm-CMS-P2	Model organism or animal	2-3 years
Ovis aries	SRR22838711	Merino_Preirenal_10	RNA-Seq	SAMN32106155	SRX18797809	SRP414184	PRJNA909968	1925889015	300	6040103400	ILLUMINA	Perirenal adipose tissue	female	Chinese Merino Sheep	CHINA AGRICULTURAL UNIVERSITY	public	run.zq,sra,fastq	gs,s3,ncbi	gs.us-east1,ncbi.public,s3.us-east-1	Illumina NovaSeq 6000	PAIRED	RANDOM	TRANSCRIPTOMIC	2023-01-23T00:00:00Z	Sm-CMS-P1	2022-12-20T22:49:00Z	1	Sm-CMS-P1	Model organism or animal	2-3 years
Ovis aries	SRR22838684	Merino_Subcutaneous_1	RNA-Seq	SAMN32106289	SRX18797836	SRP414184	PRJNA909968	2299409295	300	7535891700	ILLUMINA	Subcutaneous adipose tissue	female	Chinese Merino Sheep	CHINA AGRICULTURAL UNIVERSITY	public	sra,run.zq,fastq	ncbi,gs,s3	ncbi.public,gs.us-east1,s3.us-east-1	Illumina NovaSeq 6000	PAIRED	RANDOM	TRANSCRIPTOMIC	2023-01-23T00:00:00Z	Wn-CMS-S5	2022-12-20T22:59:00Z	1	Wn-CMS-S5	Model organism or animal	2-3 years
Ovis aries	SRR22838685	Merino_Subcutaneous_2	RNA-Seq	SAMN32106288	SRX18797835	SRP414184	PRJNA909968	2436106692	300	8035572600	ILLUMINA	Subcutaneous adipose tissue	female	Chinese Merino Sheep	CHINA AGRICULTURAL UNIVERSITY	public	run.zq,sra,fastq	ncbi,s3,gs	s3.us-east-1,gs.us-east1,ncbi.public	Illumina NovaSeq 6000	PAIRED	RANDOM	TRANSCRIPTOMIC	2023-01-23T00:00:00Z	Wn-CMS-S4	2022-12-20T23:04:00Z	1	Wn-CMS-S4	Model organism or animal	2-3 years
Ovis aries	SRR22838686	Merino_Subcutaneous_3	RNA-Seq	SAMN32106287	SRX18797834	SRP414184	PRJNA909968	2200789990	300	7172193300	ILLUMINA	Subcutaneous adipose tissue	female	Chinese Merino Sheep	CHINA AGRICULTURAL UNIVERSITY	public	run.zq,sra,fastq	s3,gs,ncbi	s3.us-east-1,ncbi.public,gs.us-east1	Illumina NovaSeq 6000	PAIRED	RANDOM	TRANSCRIPTOMIC	2023-01-23T00:00:00Z	Wn-CMS-S3	2022-12-20T22:50:00Z	1	Wn-CMS-S3	Model organism or animal	2-3 years
Ovis aries	SRR22838687	Merino_Subcutaneous_4	RNA-Seq	SAMN32106286	SRX18797833	SRP414184	PRJNA909968	2754629033	300	8995125900	ILLUMINA	Subcutaneous adipose tissue	female	Chinese Merino Sheep	CHINA AGRICULTURAL UNIVERSITY	public	run.zq,sra,fastq	gs,s3,ncbi	s3.us-east-1,gs.us-east1,ncbi.public	Illumina NovaSeq 6000	PAIRED	RANDOM	TRANSCRIPTOMIC	2023-01-23T00:00:00Z	Wn-CMS-S2	2022-12-20T22:54:00Z	1	Wn-CMS-S2	Model organism or animal	2-3 years
Ovis aries	SRR22838688	Merino_Subcutaneous_5	RNA-Seq	SAMN32106285	SRX18797832	SRP414184	PRJNA909968	3089189181	300	10021137000	ILLUMINA	Subcutaneous adipose tissue	female	Chinese Merino Sheep	CHINA AGRICULTURAL UNIVERSITY	public	run.zq,sra,fastq	ncbi,s3,gs	ncbi.public,gs.us-east1,s3.us-east-1	Illumina NovaSeq 6000	PAIRED	RANDOM	TRANSCRIPTOMIC	2023-01-23T00:00:00Z	Wn-CMS-S1	2022-12-20T23:00:00Z	1	Wn-CMS-S1	Model organism or animal	2-3 years
Ovis aries	SRR22838701	Merino_Subcutaneous_6	RNA-Seq	SAMN32106164	SRX18797819	SRP414184	PRJNA909968	1763010481	300	5750496900	ILLUMINA	Subcutaneous adipose tissue	female	Chinese Merino Sheep	CHINA AGRICULTURAL UNIVERSITY	public	sra,fastq,run.zq	s3,gs,ncbi	gs.us-east1,s3.us-east-1,ncbi.public	Illumina NovaSeq 6000	PAIRED	RANDOM	TRANSCRIPTOMIC	2023-01-23T00:00:00Z	Sm-CMS-S5	2022-12-20T22:48:00Z	1	Sm-CMS-S5	Model organism or animal	2-3 years
Ovis aries	SRR22838702	Merino_Subcutaneous_7	RNA-Seq	SAMN32106163	SRX18797818	SRP414184	PRJNA909968	2191585276	300	7107524400	ILLUMINA	Subcutaneous adipose tissue	female	Chinese Merino Sheep	CHINA AGRICULTURAL UNIVERSITY	public	sra,fastq,run.zq	gs,s3,ncbi	gs.us-east1,s3.us-east-1,ncbi.public	Illumina NovaSeq 6000	PAIRED	RANDOM	TRANSCRIPTOMIC	2023-01-23T00:00:00Z	Sm-CMS-S4	2022-12-20T22:48:00Z	1	Sm-CMS-S4	Model organism or animal	2-3 years
Ovis aries	SRR22838703	Merino_Subcutaneous_8	RNA-Seq	SAMN32106162	SRX18797817	SRP414184	PRJNA909968	2626410899	300	8200830600	ILLUMINA	Subcutaneous adipose tissue	female	Chinese Merino Sheep	CHINA AGRICULTURAL UNIVERSITY	public	fastq,run.zq,sra	gs,ncbi,s3	s3.us-east-1,gs.us-east1,ncbi.public	Illumina NovaSeq 6000	PAIRED	RANDOM	TRANSCRIPTOMIC	2023-01-23T00:00:00Z	Sm-CMS-S3	2022-12-20T22:52:00Z	1	Sm-CMS-S3	Model organism or animal	2-3 years
Ovis aries	SRR22838704	Merino_Subcutaneous_9	RNA-Seq	SAMN32106161	SRX18797816	SRP414184	PRJNA909968	2275664907	300	7038292800	ILLUMINA	Subcutaneous adipose tissue	female	Chinese Merino Sheep	CHINA AGRICULTURAL UNIVERSITY	public	fastq,sra,run.zq	gs,ncbi,s3	gs.us-east1,ncbi.public,s3.us-east-1	Illumina NovaSeq 6000	PAIRED	RANDOM	TRANSCRIPTOMIC	2023-01-23T00:00:00Z	Sm-CMS-S2	2022-12-20T22:51:00Z	1	Sm-CMS-S2	Model organism or animal	2-3 years
Ovis aries	SRR22838705	Merino_Subcutaneous_10	RNA-Seq	SAMN32106160	SRX18797815	SRP414184	PRJNA909968	1943093124	300	5977848900	ILLUMINA	Subcutaneous adipose tissue	female	Chinese Merino Sheep	CHINA AGRICULTURAL UNIVERSITY	public	sra,fastq,run.zq	gs,ncbi,s3	ncbi.public,gs.us-east1,s3.us-east-1	Illumina NovaSeq 6000	PAIRED	RANDOM	TRANSCRIPTOMIC	2023-01-23T00:00:00Z	Sm-CMS-S1	2022-12-20T22:47:00Z	1	Sm-CMS-S1	Model organism or animal	2-3 years
Ovis aries	SRR22838664	Merino_Tail_1	RNA-Seq	SAMN32106169	SRX18797856	SRP414184	PRJNA909968	2868589483	300	9126612600	ILLUMINA	Tail adipose tissue	female	Chinese Merino Sheep	CHINA AGRICULTURAL UNIVERSITY	public	fastq,run.zq,sra	ncbi,gs,s3	ncbi.public,gs.us-east1,s3.us-east-1	Illumina NovaSeq 6000	PAIRED	RANDOM	TRANSCRIPTOMIC	2023-01-23T00:00:00Z	Sm-CMS-T5	2022-12-20T22:57:00Z	1	Sm-CMS-T5	Model organism or animal	2-3 years
Ovis aries	SRR22838665	Merino_Tail_2	RNA-Seq	SAMN32106168	SRX18797855	SRP414184	PRJNA909968	2232638587	300	7291767000	ILLUMINA	Tail adipose tissue	female	Chinese Merino Sheep	CHINA AGRICULTURAL UNIVERSITY	public	sra,run.zq,fastq	gs,s3,ncbi	ncbi.public,s3.us-east-1,gs.us-east1	Illumina NovaSeq 6000	PAIRED	RANDOM	TRANSCRIPTOMIC	2023-01-23T00:00:00Z	Sm-CMS-T4	2022-12-20T22:54:00Z	1	Sm-CMS-T4	Model organism or animal	2-3 years
Ovis aries	SRR22838666	Merino_Tail_3	RNA-Seq	SAMN32106167	SRX18797854	SRP414184	PRJNA909968	1848725548	300	5719598400	ILLUMINA	Tail adipose tissue	female	Chinese Merino Sheep	CHINA AGRICULTURAL UNIVERSITY	public	sra,run.zq,fastq	s3,gs,ncbi	gs.us-east1,s3.us-east-1,ncbi.public	Illumina NovaSeq 6000	PAIRED	RANDOM	TRANSCRIPTOMIC	2023-01-23T00:00:00Z	Sm-CMS-T3	2022-12-20T22:50:00Z	1	Sm-CMS-T3	Model organism or animal	2-3 years
Ovis aries	SRR22838678	Merino_Tail_4	RNA-Seq	SAMN32106294	SRX18797842	SRP414184	PRJNA909968	2377489265	300	7783764600	ILLUMINA	Tail adipose tissue	female	Chinese Merino Sheep	CHINA AGRICULTURAL UNIVERSITY	public	run.zq,fastq,sra	gs,s3,ncbi	ncbi.public,gs.us-east1,s3.us-east-1	Illumina NovaSeq 6000	PAIRED	RANDOM	TRANSCRIPTOMIC	2023-01-23T00:00:00Z	Wn-CMS-T5	2022-12-20T22:50:00Z	1	Wn-CMS-T5	Model organism or animal	2-3 years
Ovis aries	SRR22838679	Merino_Tail_5	RNA-Seq	SAMN32106293	SRX18797841	SRP414184	PRJNA909968	2175678303	300	7091644800	ILLUMINA	Tail adipose tissue	female	Chinese Merino Sheep	CHINA AGRICULTURAL UNIVERSITY	public	run.zq,sra,fastq	gs,ncbi,s3	ncbi.public,gs.us-east1,s3.us-east-1	Illumina NovaSeq 6000	PAIRED	RANDOM	TRANSCRIPTOMIC	2023-01-23T00:00:00Z	Wn-CMS-T4	2022-12-20T22:52:00Z	1	Wn-CMS-T4	Model organism or animal	2-3 years
Ovis aries	SRR22838680	Merino_Tail_6	RNA-Seq	SAMN32106292	SRX18797840	SRP414184	PRJNA909968	2416464678	300	7943532000	ILLUMINA	Tail adipose tissue	female	Chinese Merino Sheep	CHINA AGRICULTURAL UNIVERSITY	public	run.zq,sra,fastq	s3,gs,ncbi	ncbi.public,s3.us-east-1,gs.us-east1	Illumina NovaSeq 6000	PAIRED	RANDOM	TRANSCRIPTOMIC	2023-01-23T00:00:00Z	Wn-CMS-T3	2022-12-20T23:01:00Z	1	Wn-CMS-T3	Model organism or animal	2-3 years
Ovis aries	SRR22838681	Merino_Tail_7	RNA-Seq	SAMN32106291	SRX18797839	SRP414184	PRJNA909968	2921623165	300	9541887900	ILLUMINA	Tail adipose tissue	female	Chinese Merino Sheep	CHINA AGRICULTURAL UNIVERSITY	public	run.zq,sra,fastq	gs,ncbi,s3	gs.us-east1,s3.us-east-1,ncbi.public	Illumina NovaSeq 6000	PAIRED	RANDOM	TRANSCRIPTOMIC	2023-01-23T00:00:00Z	Wn-CMS-T2	2022-12-20T22:55:00Z	1	Wn-CMS-T2	Model organism or animal	2-3 years
Ovis aries	SRR22838682	Merino_Tail_8	RNA-Seq	SAMN32106290	SRX18797838	SRP414184	PRJNA909968	2431846788	300	7930332300	ILLUMINA	Tail adipose tissue	female	Chinese Merino Sheep	CHINA AGRICULTURAL UNIVERSITY	public	run.zq,fastq,sra	ncbi,gs,s3	gs.us-east1,s3.us-east-1,ncbi.public	Illumina NovaSeq 6000	PAIRED	RANDOM	TRANSCRIPTOMIC	2023-01-23T00:00:00Z	Wn-CMS-T1	2022-12-20T22:52:00Z	1	Wn-CMS-T1	Model organism or animal	2-3 years
Ovis aries	SRR22838699	Merino_Tail_9	RNA-Seq	SAMN32106166	SRX18797821	SRP414184	PRJNA909968	2014872942	300	6116198700	ILLUMINA	Tail adipose tissue	female	Chinese Merino Sheep	CHINA AGRICULTURAL UNIVERSITY	public	sra,fastq,run.zq	s3,gs,ncbi	gs.us-east1,ncbi.public,s3.us-east-1	Illumina NovaSeq 6000	PAIRED	RANDOM	TRANSCRIPTOMIC	2023-01-23T00:00:00Z	Sm-CMS-T2	2022-12-20T22:50:00Z	1	Sm-CMS-T2	Model organism or animal	2-3 years
Ovis aries	SRR22838700	Merino_Tail_10	RNA-Seq	SAMN32106165	SRX18797820	SRP414184	PRJNA909968	1964604878	300	6413282400	ILLUMINA	Tail adipose tissue	female	Chinese Merino Sheep	CHINA AGRICULTURAL UNIVERSITY	public	fastq,run.zq,sra	ncbi,s3,gs	ncbi.public,s3.us-east-1,gs.us-east1	Illumina NovaSeq 6000	PAIRED	RANDOM	TRANSCRIPTOMIC	2023-01-23T00:00:00Z	Sm-CMS-T1	2022-12-20T22:48:00Z	1	Sm-CMS-T1	Model organism or animal	2-3 years
