# Supplementary material for: Transcriptome Analysis of Adipose Tissues from Five Sheep Breeds Reveals Key Genes Involved in Fat Deposition
Source: Genes (Basel). 2026 Jan 17;17(1):93. doi: 10.3390/genes17010093 (PMC12841507; doi:10.3390/genes17010093)
Supplement: Supplementary file 1 [file genes-17-00093-s001.zip › Supplementary tables/Table S5.xlsx]

## Sheet: Caul_Comparison_Summary
group	total_genes	significant_genes	perc_significant	depot	fdr_threshold	fc_threshold
Mer_Caul_vs_Alt_Caul	377	377	100	Tail	0.05	1
Mer_Caul_vs_SH_Caul	3541	3541	100	Tail	0.05	1
Mer_Caul_vs_Tib_Caul	3797	3797	100	Tail	0.05	1
SH_Caul_vs_Alt_Caul	2433	2433	100	Tail	0.05	1
Tib_Caul_vs_Alt_Caul	2451	2451	100	Tail	0.05	1
Tib_Caul_vs_SH_Caul	1563	1563	100	Tail	0.05	1
Wad_Caul_vs_Alt_Caul	1830	1830	100	Tail	0.05	1
Wad_Caul_vs_Mer_Caul	2838	2838	100	Tail	0.05	1
Wad_Caul_vs_SH_Caul	551	551	100	Tail	0.05	1
Wad_Caul_vs_Tib_Caul	1339	1339	100	Tail	0.05	1
Mer_Inter_vs_Alt_Inter	1120	1120	100	Tail	0.05	1
Mer_Inter_vs_SH_Inter	1403	1403	100	Tail	0.05	1
Mer_Inter_vs_Tib_Inter	1578	1578	100	Tail	0.05	1
SH_Inter_vs_Alt_Inter	1131	1131	100	Tail	0.05	1
Tib_Inter_vs_Alt_Inter	2003	2003	100	Tail	0.05	1
Tib_Inter_vs_SH_Inter	1491	1491	100	Tail	0.05	1
Wad_Inter_vs_Alt_Inter	1584	1584	100	Tail	0.05	1
Wad_Inter_vs_Mer_Inter	3776	3776	100	Tail	0.05	1
Wad_Inter_vs_SH_Inter	1908	1908	100	Tail	0.05	1
Wad_Inter_vs_Tib_Inter	2585	2585	100	Tail	0.05	1
Mer_Per_vs_Alt_Per	626	626	100	Tail	0.05	1
Mer_Per_vs_SH_Per	1536	1536	100	Tail	0.05	1
Mer_Per_vs_Tib_Per	1195	1195	100	Tail	0.05	1
SH_Per_vs_Alt_Per	2625	2625	100	Tail	0.05	1
Tib_Per_vs_Alt_Per	3060	3060	100	Tail	0.05	1
Tib_Per_vs_SH_Per	1594	1594	100	Tail	0.05	1
Wad_Per_vs_Alt_Per	5066	5066	100	Tail	0.05	1
Wad_Per_vs_Mer_Per	3451	3451	100	Tail	0.05	1
Wad_Per_vs_SH_Per	1810	1810	100	Tail	0.05	1
Wad_Per_vs_Tib_Per	2766	2766	100	Tail	0.05	1
Mer_Sub_vs_Alt_Sub	222	222	100	Tail	0.05	1
Mer_Sub_vs_SH_Sub	859	859	100	Tail	0.05	1
Mer_Sub_vs_Tib_Sub	4033	4033	100	Tail	0.05	1
SH_Sub_vs_Alt_Sub	1377	1377	100	Tail	0.05	1
Tib_Sub_vs_Alt_Sub	5048	5048	100	Tail	0.05	1
Tib_Sub_vs_SH_Sub	2965	2965	100	Tail	0.05	1
Wad_Sub_vs_Alt_Sub	4359	4359	100	Tail	0.05	1
Wad_Sub_vs_Mer_Sub	3124	3124	100	Tail	0.05	1
Wad_Sub_vs_SH_Sub	2216	2216	100	Tail	0.05	1
Wad_Sub_vs_Tib_Sub	2443	2443	100	Tail	0.05	1
Mer_Tail_vs_Alt_Tail	431	431	100	Tail	0.05	1
Mer_Tail_vs_SH_Tail	768	768	100	Tail	0.05	1
Mer_Tail_vs_Tib_Tail	3912	3912	100	Tail	0.05	1
SH_Tail_vs_Alt_Tail	1048	1048	100	Tail	0.05	1
Tib_Tail_vs_Alt_Tail	5040	5040	100	Tail	0.05	1
Tib_Tail_vs_SH_Tail	4076	4076	100	Tail	0.05	1
Wad_Tail_vs_Alt_Tail	1644	1644	100	Tail	0.05	1
Wad_Tail_vs_Mer_Tail	1311	1311	100	Tail	0.05	1
Wad_Tail_vs_SH_Tail	1037	1037	100	Tail	0.05	1
Wad_Tail_vs_Tib_Tail	2866	2866	100	Tail	0.05	1
