# Supplementary material for: Transcriptome Analysis of Adipose Tissues from Five Sheep Breeds Reveals Key Genes Involved in Fat Deposition
Source: Genes (Basel). 2026 Jan 17;17(1):93. doi: 10.3390/genes17010093 (PMC12841507; doi:10.3390/genes17010093)
Supplement: Supplementary file 1 [file genes-17-00093-s001.zip › Supplementary tables/Table S6.xlsx]

## Sheet: Mer_CaulvsAlt_Caul
GeneID	baseMean	log2FoldChange	lfcSE	stat	pvalue	padj
ENSOARG00020000192	361.696	-1.21004	0.256738	-4.71314	2.43925e-06	0.000373924
ENSOARG00020029400	2980.12	-1.51096	0.267512	-5.64819	1.62148e-08	7.7331e-06
ENSOARG00020018583	2593.96	-1.173	0.22697	-5.16809	2.36502e-07	6.88222e-05
ENSOARG00020000567	69.9007	-1.71675	0.431093	-3.98233	6.82435e-05	0.00427618
ENSOARG00020027344	97.6191	-1.32909	0.30229	-4.39676	1.0988e-05	0.00131008
ENSOARG00020001069	1308.92	-1.2619	0.24397	-5.17237	2.31147e-07	6.84235e-05
ENSOARG00020004396	58.4437	1.21475	0.399719	3.03902	0.00237351	0.0468939
ENSOARG00020022760	285.427	1.31711	0.206382	6.38194	1.74857e-10	1.66784e-07
ENSOARG00020000075	308.303	-1.57052	0.329519	-4.7661	1.87829e-06	0.00031008
ENSOARG00020016310	8.36813	2.92851	0.858553	3.41098	0.000647287	0.0207149
ENSOARG00020008991	282.769	-1.05329	0.249928	-4.21437	2.50476e-05	0.0022398
ENSOARG00020010899	145.503	-3.03438	0.951475	-3.18913	0.00142701	0.0340282
ENSOARG00020005225	38.6789	2.63934	0.534067	4.94197	7.73356e-07	0.000167398
ENSOARG00020002732	59.1632	-1.23975	0.317936	-3.89938	9.64395e-05	0.00551634
ENSOARG00020002996	65.8324	-1.75456	0.507987	-3.45394	0.000552468	0.0188201
ENSOARG00020004064	417.498	-1.50897	0.355369	-4.2462	2.17424e-05	0.00209376
ENSOARG00020005385	1110.49	1.25185	0.285996	4.37715	1.2024e-05	0.00135816
ENSOARG00020032789	9.98748	-4.76793	1.43214	-3.32923	0.000870852	0.0248366
ENSOARG00020014481	10441.1	1.37232	0.327111	4.19529	2.72522e-05	0.00232386
ENSOARG00020032694	198.838	-1.44742	0.273295	-5.29617	1.18257e-07	4.22991e-05
ENSOARG00020018796	30.4792	-2.01349	0.567056	-3.55078	0.000384084	0.0149929
ENSOARG00020026004	11.7285	2.72061	0.797984	3.40936	0.000651162	0.0207418
ENSOARG00020001284	1604.73	1.83453	0.603148	3.0416	0.00235324	0.0467427
ENSOARG00020013948	659.701	1.37158	0.393176	3.48846	0.000485812	0.0172333
ENSOARG00020036078	126.952	1.31359	0.397691	3.30305	0.000956402	0.0262271
ENSOARG00020002145	605.586	-1.06543	0.262719	-4.05541	5.00468e-05	0.00340974
ENSOARG00020025122	344.533	-1.00716	0.224604	-4.48417	7.3198e-06	0.000910679
ENSOARG00020001417	92.5317	-1.85783	0.506787	-3.66589	0.000246477	0.0109066
ENSOARG00020033833	160.21	-3.26511	0.842946	-3.87345	0.000107305	0.00596221
ENSOARG00020009683	218.853	1.08181	0.23581	4.58764	4.48275e-06	0.000615715
ENSOARG00020002194	123.56	-1.68284	0.33506	-5.02251	5.10009e-07	0.000125091
ENSOARG00020009024	444.603	1.40153	0.465397	3.01148	0.00259979	0.0495971
ENSOARG00020030849	127.518	-1.03009	0.30347	-3.39437	0.000687855	0.0214334
ENSOARG00020013617	38.8815	-3.17374	0.952208	-3.33303	0.000859043	0.0246849
ENSOARG00020023367	334.469	-1.00324	0.240241	-4.17596	2.96733e-05	0.002426
ENSOARG00020018827	85.6525	3.2803	0.97459	3.36583	0.000763138	0.0227077
ENSOARG00020013533	6899.42	-1.26418	0.367564	-3.43935	0.000583115	0.0194776
ENSOARG00020015060	95.9212	-1.20889	0.280898	-4.30367	1.67989e-05	0.00176945
ENSOARG00020021526	137.271	3.44294	0.695069	4.95337	7.29378e-07	0.000162632
ENSOARG00020000574	210776	-1.03013	0.266135	-3.87072	0.000108514	0.00598696
ENSOARG00020006946	43.3009	-1.16937	0.275532	-4.24406	2.1951e-05	0.00209376
ENSOARG00020002356	239.688	-1.42791	0.301405	-4.73751	2.16359e-06	0.000337697
ENSOARG00020014779	15271.7	-1.24677	0.207619	-6.00506	1.91261e-09	1.36823e-06
ENSOARG00020009060	2510.41	-1.09513	0.221672	-4.94031	7.79999e-07	0.000167398
ENSOARG00020008357	25.6533	1.08634	0.309692	3.50782	0.000451796	0.0165745
ENSOARG00020024247	386.336	-1.37826	0.199725	-6.90079	5.17123e-12	1.10981e-08
ENSOARG00020019068	366.525	-1.04128	0.175886	-5.92018	3.21585e-09	2.12357e-06
ENSOARG00020010370	337.359	-1.48556	0.290819	-5.10821	3.25223e-07	9.00606e-05
ENSOARG00020013911	4509.34	1.24861	0.184668	6.76136	1.36704e-11	2.13369e-08
ENSOARG00020006289	108.882	-1.61723	0.34984	-4.62277	3.7865e-06	0.000528622
ENSOARG00020007955	322.355	-1.90304	0.218969	-8.69089	3.59607e-18	6.1741e-14
ENSOARG00020032169	119.803	-1.43374	0.320218	-4.47737	7.55667e-06	0.000933385
ENSOARG00020014096	1209.2	1.04011	0.177286	5.86682	4.44234e-09	2.63002e-06
ENSOARG00020005725	167.616	1.39638	0.416123	3.35568	0.000791708	0.0233554
ENSOARG00020035753	486.979	-1.02745	0.169879	-6.04812	1.46544e-09	1.09392e-06
ENSOARG00020007440	364.921	-1.63345	0.393486	-4.15123	3.30689e-05	0.00262852
ENSOARG00020013098	374.699	1.86582	0.27012	6.90738	4.93676e-12	1.10981e-08
ENSOARG00020000833	127.542	-1.45855	0.432549	-3.372	0.000746239	0.0223989
ENSOARG00020001625	450.728	1.0946	0.282889	3.86936	0.000109123	0.00598696
ENSOARG00020001123	59.646	-1.84709	0.575375	-3.21023	0.00132628	0.0324372
ENSOARG00020038180	854.756	1.39636	0.426071	3.27728	0.00104811	0.027813
ENSOARG00020000548	290.155	-1.00313	0.266195	-3.76842	0.000164287	0.00829871
ENSOARG00020009750	331.718	1.80273	0.433319	4.16028	3.17863e-05	0.00255018
ENSOARG00020001109	392.693	1.23934	0.344464	3.59787	0.000320835	0.0132096
ENSOARG00020025815	151.456	-1.48713	0.377317	-3.94133	8.10324e-05	0.00489875
ENSOARG00020010443	1544.26	-1.11632	0.344061	-3.24453	0.00117643	0.0300941
ENSOARG00020023956	48.7468	-1.79203	0.568329	-3.15315	0.00161519	0.0365534
ENSOARG00020014807	9030.3	1.15788	0.273218	4.23793	2.25586e-05	0.0021259
ENSOARG00020026796	952.832	-1.19538	0.316855	-3.77262	0.00016154	0.00822993
ENSOARG00020002652	36738.7	1.32097	0.377098	3.503	0.000460046	0.0167145
ENSOARG00020003491	526.171	-1.08127	0.257407	-4.20062	2.66183e-05	0.00231984
ENSOARG00020039663	183.622	-1.25311	0.402481	-3.11345	0.00184914	0.0394384
ENSOARG00020008241	5959.98	1.06669	0.246017	4.33583	1.45212e-05	0.00157661
ENSOARG00020001627	118.258	1.90911	0.516029	3.69963	0.000215914	0.00996157
ENSOARG00020037191	11.0162	2.23744	0.690977	3.23809	0.00120334	0.0303381
ENSOARG00020024884	65.4638	2.12844	0.618699	3.44018	0.000581317	0.0194554
ENSOARG00020004345	5845.56	-1.27801	0.314229	-4.06714	4.75945e-05	0.00328172
ENSOARG00020001536	130.914	1.0266	0.239179	4.29217	1.76939e-05	0.00183003
ENSOARG00020002659	114.659	1.77522	0.538859	3.29441	0.000986277	0.0267088
ENSOARG00020007901	74.3068	1.39387	0.419613	3.32179	0.000894431	0.0252907
ENSOARG00020034272	27.8824	-1.52256	0.450521	-3.37954	0.000726064	0.0221811
ENSOARG00020013952	293.726	-1.7322	0.244431	-7.08666	1.3739e-12	4.7177e-09
ENSOARG00020030005	4747.02	-1.23178	0.251106	-4.90542	9.32256e-07	0.000188305
ENSOARG00020033505	46.5388	-1.86812	0.477644	-3.91111	9.18712e-05	0.00531396
ENSOARG00020003294	152.352	-1.3528	0.290129	-4.66274	3.12032e-06	0.000454007
ENSOARG00020000909	12.7964	3.02159	0.897327	3.36733	0.000759012	0.0226241
ENSOARG00020004665	509.071	1.08923	0.249258	4.3699	1.24305e-05	0.00138543
ENSOARG00020013978	119.226	-1.5786	0.479576	-3.29166	0.000995995	0.0268029
ENSOARG00020035174	28.475	2.05843	0.674514	3.05173	0.00227529	0.0455296
ENSOARG00020022540	368.541	1.09015	0.265365	4.10813	3.98872e-05	0.0029266
ENSOARG00020037134	108.751	1.36651	0.289294	4.72361	2.31691e-06	0.000358369
ENSOARG00020031002	61.2524	-1.61517	0.32021	-5.0441	4.55664e-07	0.000117195
ENSOARG00020019478	144.813	-1.03411	0.275967	-3.74724	0.000178793	0.00872075
ENSOARG00020019118	506.805	-1.40813	0.360179	-3.90953	9.24752e-05	0.00532788
ENSOARG00020025095	74.7652	-2.51201	0.684937	-3.6675	0.00024493	0.0108662
ENSOARG00020025298	141.323	1.07869	0.340563	3.16739	0.00153816	0.0353915
ENSOARG00020013343	100.781	1.18766	0.210561	5.64044	1.69618e-08	7.87074e-06
ENSOARG00020019460	922.357	-1.01451	0.283872	-3.57384	0.000351784	0.0142128
ENSOARG00020021923	6858.37	-1.43126	0.297443	-4.81189	1.49508e-06	0.000254149
ENSOARG00020010593	823.362	-1.35564	0.366341	-3.70049	0.00021518	0.00995802
ENSOARG00020039330	85.7823	1.67116	0.534956	3.12392	0.00178459	0.0387842
ENSOARG00020015699	137.133	-2.45451	0.491007	-4.99893	5.76491e-07	0.000139405
ENSOARG00020005622	178.937	-1.17873	0.33121	-3.55887	0.000372455	0.0146667
ENSOARG00020008635	390.388	-1.47336	0.328568	-4.48418	7.31939e-06	0.000910679
ENSOARG00020000159	32.5099	3.13486	0.678139	4.62274	3.78709e-06	0.000528622
ENSOARG00020014080	3157.84	-1.67476	0.32015	-5.23118	1.68435e-07	5.25794e-05
ENSOARG00020002230	139.622	-2.64637	0.867726	-3.04977	0.00229015	0.0457736
ENSOARG00020035104	36.1773	-1.4973	0.492874	-3.0379	0.00238233	0.0469554
ENSOARG00020000354	217.979	-1.29491	0.295729	-4.37871	1.19383e-05	0.00135741
ENSOARG00020009226	125.077	-1.23083	0.28688	-4.29041	1.78341e-05	0.00183349
ENSOARG00020015800	589.502	-1.02132	0.242229	-4.21634	2.48296e-05	0.00223194
ENSOARG00020001568	56.9874	-1.60412	0.495857	-3.23505	0.00121621	0.030528
ENSOARG00020017452	121.994	-1.28253	0.314944	-4.07226	4.65591e-05	0.00323633
ENSOARG00020001751	143.559	-1.95459	0.51644	-3.78474	0.00015387	0.00793334
ENSOARG00020021170	12284.9	-1.00401	0.303703	-3.3059	0.000946719	0.0261322
ENSOARG00020037316	342.899	2.7607	0.84676	3.26031	0.0011129	0.0291716
ENSOARG00020008355	285.175	-1.11484	0.266486	-4.18349	2.87073e-05	0.00237229
ENSOARG00020005935	1374.12	1.57385	0.354421	4.44064	8.96937e-06	0.00109216
ENSOARG00020032751	598.542	-1.97668	0.411799	-4.80011	1.58582e-06	0.000264338
ENSOARG00020004198	194.945	-2.29405	0.559145	-4.10278	4.0822e-05	0.00295727
ENSOARG00020028093	226.013	1.70615	0.434072	3.93057	8.47447e-05	0.00505202
ENSOARG00020015287	317.219	-1.13351	0.270966	-4.18323	2.874e-05	0.00237229
ENSOARG00020017950	189.738	-1.33001	0.355518	-3.74106	0.000183248	0.00883758
ENSOARG00020019405	528.436	-1.09639	0.294866	-3.71828	0.000200586	0.00947996
ENSOARG00020022048	9.5503	3.61411	1.10272	3.27746	0.00104747	0.027813
ENSOARG00020005564	1298.31	1.05949	0.265843	3.98541	6.73645e-05	0.00424571
ENSOARG00020010433	232.794	-1.08175	0.239115	-4.52398	6.06876e-06	0.000777571
ENSOARG00020011726	1906.08	-1.26716	0.225344	-5.62322	1.87434e-08	8.46855e-06
ENSOARG00020023177	639.439	-1.31355	0.382451	-3.43457	0.000593496	0.0197475
ENSOARG00020023090	109.464	-2.00916	0.644415	-3.1178	0.00182206	0.0393001
ENSOARG00020021386	550.396	-1.32445	0.3763	-3.51967	0.00043208	0.0161966
ENSOARG00020018999	147.498	1.60397	0.386066	4.15464	3.258e-05	0.00260171
ENSOARG00020001615	172.783	-1.17771	0.324159	-3.63312	0.000280016	0.0119481
ENSOARG00020015498	1027.72	-1.02813	0.316136	-3.25219	0.00114521	0.0297459
ENSOARG00020024091	1351.98	-3.81305	0.790016	-4.82655	1.3892e-06	0.00024092
ENSOARG00020040207	70.6021	-1.74019	0.468487	-3.71449	0.00020361	0.00955133
ENSOARG00020022316	5120.27	-1.15337	0.18211	-6.33335	2.3989e-10	2.16772e-07
ENSOARG00020040993	695.245	-1.27058	0.230145	-5.52078	3.37501e-08	1.37966e-05
ENSOARG00020004611	21.0068	-3.01406	0.73004	-4.12863	3.64931e-05	0.00279723
ENSOARG00020021700	409.605	-2.71864	0.821945	-3.30757	0.000941082	0.0261313
ENSOARG00020012695	75.6321	-1.32889	0.335626	-3.95943	7.5128e-05	0.00460669
ENSOARG00020002649	1203.52	1.73878	0.203919	8.52685	1.50388e-17	1.29101e-13
ENSOARG00020027863	397.132	2.89948	0.706101	4.10633	4.01994e-05	0.00293695
ENSOARG00020006515	77.1444	-1.44326	0.294124	-4.90698	9.24908e-07	0.000188305
ENSOARG00020000681	171.638	-1.07597	0.2375	-4.5304	5.88721e-06	0.000759982
ENSOARG00020009992	86.1245	-1.28305	0.278428	-4.60819	4.06192e-06	0.000562412
ENSOARG00020007271	613.521	1.4694	0.453158	3.24258	0.00118452	0.0301078
ENSOARG00020004211	156.75	1.91654	0.563893	3.39877	0.000676893	0.0212073
ENSOARG00020001475	283.629	1.37262	0.367272	3.73734	0.000185975	0.00894397
ENSOARG00020021183	698.182	-1.05706	0.308907	-3.42195	0.000621745	0.0201256
ENSOARG00020021621	30.1688	1.72457	0.563554	3.06016	0.00221215	0.0446377
ENSOARG00020028413	2714.03	1.3063	0.186152	7.01741	2.26017e-12	6.46748e-09
ENSOARG00020013833	2223.11	1.28064	0.327349	3.91216	9.14757e-05	0.00531396
ENSOARG00020000232	320.655	-2.32807	0.420287	-5.53924	3.03784e-08	1.27212e-05
ENSOARG00020016010	187.949	1.27611	0.197275	6.46866	9.88752e-11	1.06099e-07
ENSOARG00020013027	4477.9	-1.12642	0.371245	-3.03418	0.00241194	0.0471144
ENSOARG00020020054	19.0738	3.28728	1.02881	3.19523	0.00139719	0.0336624
ENSOARG00020014721	1038.96	1.25968	0.402169	3.13221	0.00173493	0.0382376
ENSOARG00020038115	8.51188	-4.37692	1.32306	-3.30817	0.000939087	0.0261313
ENSOARG00020000369	261.154	-1.01978	0.305122	-3.34221	0.000831139	0.0241452
ENSOARG00020009604	872.531	1.61795	0.429354	3.76833	0.00016434	0.00829871
ENSOARG00020038511	284.085	1.54524	0.381823	4.04702	5.18734e-05	0.00349261
ENSOARG00020016446	5941.35	-1.02757	0.332325	-3.09207	0.00198764	0.0417535
ENSOARG00020008552	781.983	1.10337	0.190644	5.78759	7.14038e-09	4.08644e-06
ENSOARG00020019214	1669.36	-1.04349	0.294931	-3.53808	0.000403043	0.0154177
ENSOARG00020009209	28.0894	-1.62152	0.534932	-3.03126	0.00243532	0.0474381
ENSOARG00020008606	237.89	-2.02768	0.338442	-5.99122	2.08268e-09	1.4303e-06
ENSOARG00020027274	112.446	1.45432	0.457989	3.17544	0.00149611	0.0347605
ENSOARG00020022135	413.975	-1.40088	0.327354	-4.27941	1.87388e-05	0.00188144
ENSOARG00020030763	16.8471	2.49568	0.68671	3.63426	0.000278778	0.0119481
ENSOARG00020025714	748.801	-1.76396	0.321661	-5.4839	4.1606e-08	1.66124e-05
ENSOARG00020037074	18.0857	3.44043	0.821591	4.18752	2.8202e-05	0.00236758
ENSOARG00020025773	129.707	-3.13918	0.941363	-3.33472	0.000853851	0.0246383
ENSOARG00020005761	51.3026	-1.84158	0.362016	-5.08702	3.63737e-07	9.91271e-05
ENSOARG00020039142	92.664	-1.15252	0.309425	-3.72472	0.000195531	0.00927366
ENSOARG00020008219	147.878	1.3206	0.432736	3.05175	0.00227508	0.0455296
ENSOARG00020015163	292.869	-1.82833	0.523163	-3.49477	0.000474476	0.0170041
ENSOARG00020017158	238.332	-1.41605	0.300577	-4.7111	2.46381e-06	0.000374346
ENSOARG00020031981	26.2701	1.67105	0.469361	3.56026	0.000370487	0.0146564
ENSOARG00020037867	32.4567	-1.58605	0.478189	-3.31678	0.000910607	0.0255595
ENSOARG00020033403	7.57318	3.98399	1.10393	3.60891	0.00030749	0.0127883
ENSOARG00020016337	702.101	-2.83313	0.34518	-8.2077	2.25465e-16	1.29034e-12
ENSOARG00020005189	369.57	-1.14807	0.269213	-4.26452	2.00331e-05	0.00198815
ENSOARG00020012887	2230.58	1.21069	0.311566	3.88582	0.000101983	0.00572207
ENSOARG00020006628	711.049	-1.38872	0.3823	-3.63255	0.000280631	0.0119481
ENSOARG00020029140	247.66	1.31189	0.239464	5.47843	4.29117e-08	1.67443e-05
ENSOARG00020034723	44.2702	-1.70135	0.561702	-3.02892	0.00245428	0.0476804
ENSOARG00020014287	728.296	-1.05758	0.256284	-4.12657	3.68207e-05	0.00279723
ENSOARG00020010010	1383.94	-1.06868	0.252411	-4.2339	2.29675e-05	0.00213151
ENSOARG00020021072	171.96	-1.25199	0.345733	-3.62127	0.000293158	0.0123062
ENSOARG00020035520	24.4299	3.5321	0.913414	3.86692	0.00011022	0.00600752
ENSOARG00020017565	2201.32	-1.19079	0.229339	-5.19226	2.07753e-07	6.25774e-05
ENSOARG00020036676	14.0363	4.44793	1.18857	3.74226	0.000182375	0.00883427
ENSOARG00020003278	50.0047	1.87237	0.569576	3.2873	0.00101154	0.0271362
ENSOARG00020003773	97.3132	-2.39712	0.496558	-4.82748	1.38272e-06	0.00024092
ENSOARG00020023064	307.532	1.19562	0.302924	3.94695	7.91528e-05	0.00481906
ENSOARG00020023183	144.451	2.38822	0.545193	4.3805	1.18406e-05	0.00135741
ENSOARG00020004101	824.629	-1.19321	0.376612	-3.16828	0.00153344	0.0353857
ENSOARG00020004054	225.227	1.42708	0.405793	3.51676	0.000436855	0.0162194
ENSOARG00020039553	228.326	1.03751	0.263044	3.94427	8.00437e-05	0.00485608
ENSOARG00020005790	212.734	-1.90479	0.525347	-3.62578	0.00028809	0.0121231
ENSOARG00020030606	17.449	-4.76547	1.35839	-3.50817	0.000451204	0.0165745
ENSOARG00020024994	337.97	-1.18923	0.311925	-3.81254	0.000137548	0.0072219
ENSOARG00020008753	5582.64	-1.96339	0.388348	-5.05574	4.28716e-07	0.00011324
ENSOARG00020009847	106.18	1.53069	0.477	3.209	0.00133198	0.0325301
ENSOARG00020034335	55.6007	-3.7457	0.941833	-3.97703	6.97812e-05	0.00434085
ENSOARG00020030815	3683.98	-2.62918	0.33766	-7.78648	6.88999e-15	2.95736e-11
ENSOARG00020009294	16615.5	1.06612	0.331184	3.21911	0.00128588	0.0316748
ENSOARG00020008287	1488.13	1.06673	0.229654	4.64496	3.4015e-06	0.00049076
ENSOARG00020034209	331.879	1.57776	0.354589	4.44954	8.60545e-06	0.00105533
ENSOARG00020012415	204.139	1.61348	0.483382	3.3379	0.000844141	0.0244402
ENSOARG00020004786	1173.21	1.00292	0.282078	3.55547	0.000377298	0.0148234
ENSOARG00020035679	32.055	-5.6547	1.77476	-3.18619	0.00144161	0.0341224
ENSOARG00020007984	198.719	1.17019	0.336187	3.48077	0.000499978	0.0176265
ENSOARG00020017314	2874.6	1.03332	0.246716	4.18831	2.81036e-05	0.00236758
ENSOARG00020022958	2757.12	-1.22022	0.342097	-3.56688	0.000361251	0.0143905
ENSOARG00020015479	484.39	-1.12042	0.335794	-3.33664	0.000847962	0.0245095
ENSOARG00020014875	45.8152	-1.33822	0.390907	-3.42338	0.000618479	0.0201111
ENSOARG00020010999	184.546	2.14313	0.599675	3.57381	0.000351822	0.0142128
ENSOARG00020010028	27.0623	3.11773	0.797711	3.90835	9.29304e-05	0.00533619
ENSOARG00020024796	2138.56	2.05877	0.425111	4.84291	1.27952e-06	0.000231243
ENSOARG00020017879	9370.31	-1.05228	0.302165	-3.48248	0.000496791	0.0175864
ENSOARG00020013849	57.0956	1.98953	0.615233	3.23379	0.00122161	0.0306188
ENSOARG00020013793	136.577	3.27017	0.893023	3.66191	0.000250339	0.0110232
ENSOARG00020009467	998.163	-1.05287	0.254412	-4.13846	3.49639e-05	0.00272862
ENSOARG00020004876	12.9189	-2.50545	0.781551	-3.20574	0.00134717	0.032808
ENSOARG00020028208	126.663	1.01291	0.265547	3.81442	0.000136503	0.00718904
ENSOARG00020011541	22.1554	-4.47866	1.05777	-4.23405	2.2952e-05	0.00213151
ENSOARG00020011885	274.895	1.10168	0.228629	4.81862	1.44558e-06	0.000248191
ENSOARG00020009042	481.674	-1.27533	0.187475	-6.80265	1.02709e-11	1.95935e-08
ENSOARG00020016578	78.0731	-2.45203	0.631499	-3.88287	0.000103231	0.00577323
ENSOARG00020016706	492.585	-1.21067	0.39583	-3.05855	0.00222408	0.0448184
ENSOARG00020015168	1529.39	1.85324	0.586939	3.15747	0.00159147	0.0362387
ENSOARG00020004380	67.4023	-1.94333	0.619985	-3.13448	0.00172157	0.0380408
ENSOARG00020004974	104.738	-1.58108	0.459189	-3.44319	0.000574892	0.0193536
ENSOARG00020003795	4260.19	-1.13364	0.231999	-4.88641	1.02693e-06	0.000201046
ENSOARG00020022584	18.6273	-3.29688	0.769768	-4.28295	1.84431e-05	0.00188144
ENSOARG00020022464	44.8351	-2.51688	0.733745	-3.43018	0.000603172	0.0199658
ENSOARG00020011434	11.9497	2.60812	0.863432	3.02065	0.00252233	0.0486582
ENSOARG00020025619	485.602	1.53255	0.43565	3.51785	0.000435064	0.0162031
ENSOARG00020011132	106.78	-1.14531	0.341676	-3.35204	0.000802183	0.0235029
ENSOARG00020014474	90.6436	-1.46312	0.29127	-5.02325	5.08053e-07	0.000125091
ENSOARG00020016391	10.0232	6.7261	1.34725	4.99246	5.96159e-07	0.000140212
ENSOARG00020016912	156.157	-1.26978	0.351856	-3.6088	0.000307622	0.0127883
ENSOARG00020032439	14.1136	-4.444	1.17928	-3.7684	0.000164299	0.00829871
ENSOARG00020009573	49.9626	-1.6206	0.47596	-3.40491	0.000661848	0.0209268
ENSOARG00020021162	507.142	1.25876	0.196736	6.39819	1.57231e-10	1.58794e-07
ENSOARG00020033501	1622.16	-1.18429	0.280351	-4.22433	2.39655e-05	0.00218863
ENSOARG00020039602	19.5859	2.59803	0.703947	3.69066	0.000223677	0.0100795
ENSOARG00020003919	1096.07	-1.32603	0.311501	-4.25692	2.07263e-05	0.00202188
ENSOARG00020023792	5691.3	-1.74086	0.37161	-4.68466	2.80426e-06	0.000411507
ENSOARG00020015833	564.005	-1.30751	0.247143	-5.2905	1.21982e-07	4.2741e-05
ENSOARG00020019849	324.62	-1.20271	0.356153	-3.37693	0.000732997	0.0222282
ENSOARG00020013565	757.137	-1.2153	0.197878	-6.14167	8.16605e-10	7.01015e-07
ENSOARG00020010940	595.376	-1.76495	0.474732	-3.71778	0.000200985	0.00947996
ENSOARG00020023268	702.916	-1.85966	0.400662	-4.64148	3.45921e-06	0.000494926
ENSOARG00020031640	10.341	3.15859	1.02424	3.08382	0.0020436	0.0422719
ENSOARG00020037111	84.3778	2.14919	0.636599	3.37605	0.000735336	0.0222282
ENSOARG00020012930	596.408	1.14987	0.309552	3.71464	0.000203496	0.00955133
ENSOARG00020033699	1213.14	-1.06046	0.344453	-3.07868	0.0020792	0.0426221
ENSOARG00020037000	95.5354	2.75595	0.651507	4.23012	2.33566e-05	0.00214874
ENSOARG00020007474	47.7505	-4.07878	0.95292	-4.2803	1.86644e-05	0.00188144
ENSOARG00020008724	1913.71	-1.19698	0.300242	-3.98673	6.69894e-05	0.00424406
ENSOARG00020011746	14.3034	6.16889	1.66846	3.69735	0.00021786	0.0099745
ENSOARG00020011429	178.162	-1.02189	0.262662	-3.89052	0.000100028	0.00563073
ENSOARG00020022400	207.842	-1.19542	0.359912	-3.32142	0.00089561	0.0252907
ENSOARG00020009583	422.995	-2.07358	0.646375	-3.20801	0.00133655	0.0325955
ENSOARG00020017788	32.3364	2.165	0.649603	3.3328	0.000859782	0.0246849
ENSOARG00020003869	101.953	-1.61333	0.352058	-4.58257	4.593e-06	0.000625851
ENSOARG00020032946	13.9138	1.92745	0.632727	3.04626	0.00231709	0.0460974
ENSOARG00020009512	210.231	1.10794	0.275952	4.01496	5.94549e-05	0.0038666
ENSOARG00020021115	79.1851	1.76395	0.566547	3.11352	0.00184871	0.0394384
ENSOARG00020013121	4173.73	-1.20868	0.386304	-3.12884	0.00175497	0.0385308
ENSOARG00020010036	579.958	1.28996	0.24534	5.25787	1.45732e-07	4.90602e-05
ENSOARG00020016938	121.57	1.34507	0.296866	4.53089	5.87355e-06	0.000759982
ENSOARG00020034375	110.013	-2.17555	0.620773	-3.50458	0.000457323	0.0167084
ENSOARG00020004664	21.4746	2.09794	0.646455	3.2453	0.00117325	0.030065
ENSOARG00020004558	18.796	2.58437	0.838136	3.08347	0.00204601	0.0422719
ENSOARG00020008789	6281.6	-1.41703	0.219001	-6.47041	9.77387e-11	1.06099e-07
ENSOARG00020014802	12.3556	2.87279	0.879083	3.26794	0.00108334	0.0285711
ENSOARG00020009508	37.9953	-1.21535	0.329708	-3.68615	0.000227669	0.0102326
ENSOARG00020008643	2097.48	1.43377	0.408339	3.51121	0.000446065	0.0164345
ENSOARG00020015776	69.6331	1.02276	0.266046	3.8443	0.000120899	0.00648661
ENSOARG00020005819	14.0037	-3.4331	0.953263	-3.60142	0.000316482	0.0130617
ENSOARG00020016429	37.6718	1.78103	0.579508	3.07334	0.00211675	0.0430089
ENSOARG00020011939	72.0635	-1.17918	0.247833	-4.75795	1.95571e-06	0.000316375
ENSOARG00020023549	81.2889	1.06562	0.335245	3.17862	0.00147979	0.0345667
ENSOARG00020021658	5447.68	1.36121	0.422813	3.2194	0.00128459	0.0316748
ENSOARG00020024778	3232.4	1.12918	0.256928	4.39491	1.10819e-05	0.00131217
ENSOARG00020019487	263.734	-1.30535	0.379368	-3.44084	0.000579912	0.0194554
ENSOARG00020021046	451.363	2.46763	0.420507	5.86824	4.40457e-09	2.63002e-06
ENSOARG00020016328	118.568	4.14645	0.973329	4.26007	2.0436e-05	0.00201116
ENSOARG00020025722	58.9041	-1.22753	0.361825	-3.39261	0.000692293	0.0215326
ENSOARG00020007860	180.265	-1.62569	0.341743	-4.75706	1.96429e-06	0.000316375
ENSOARG00020028250	1716.45	1.04918	0.229812	4.5654	4.98546e-06	0.000668714
ENSOARG00020009562	1049.27	1.20342	0.238898	5.0374	4.71906e-07	0.000119149
ENSOARG00020004760	849.126	-1.97033	0.322079	-6.11753	9.50391e-10	7.77012e-07
ENSOARG00020004412	11586.9	-2.10709	0.372843	-5.65141	1.59138e-08	7.7331e-06
ENSOARG00020033666	39.1039	-1.60267	0.502839	-3.18725	0.00143633	0.0341224
ENSOARG00020026233	3826.74	1.22967	0.189622	6.48484	8.88266e-11	1.06099e-07
ENSOARG00020026038	622.649	1.08731	0.277744	3.91478	9.04856e-05	0.00531396
ENSOARG00020018892	92.9832	-1.40736	0.417939	-3.36739	0.000758847	0.0226241
ENSOARG00020026402	299.475	1.06642	0.313323	3.40359	0.000665059	0.0209897
ENSOARG00020027590	60.8518	-1.038	0.275674	-3.76531	0.000166345	0.00832897
ENSOARG00020034556	1256.17	-1.02376	0.209863	-4.87823	1.07041e-06	0.000206493
ENSOARG00020025946	478.98	-1.0365	0.333111	-3.11157	0.00186096	0.0395619
ENSOARG00020033034	231.387	-1.31957	0.306233	-4.30904	1.63965e-05	0.00173772
ENSOARG00020024713	188.778	-1.2949	0.407556	-3.17722	0.00148694	0.0346865
ENSOARG00020023050	153.08	-1.02332	0.202089	-5.0637	4.11199e-07	0.000110311
ENSOARG00020024959	37.4251	2.38018	0.581652	4.0921	4.27487e-05	0.00308383
ENSOARG00020025304	944.28	-1.27338	0.225015	-5.65908	1.52183e-08	7.7331e-06
ENSOARG00020034525	86.9231	2.77855	0.491418	5.65415	1.56617e-08	7.7331e-06
ENSOARG00020016747	7404.55	1.07584	0.219009	4.91231	9.00085e-07	0.000186187
ENSOARG00020024164	1894.77	1.10218	0.358346	3.07573	0.00209989	0.0427675
ENSOARG00020011381	105.14	1.01284	0.291948	3.46927	0.000521877	0.018053
ENSOARG00020026090	878.458	1.66887	0.246333	6.77485	1.24531e-11	2.13369e-08
ENSOARG00020006591	14633.8	1.34316	0.237272	5.66086	1.50617e-08	7.7331e-06
ENSOARG00020022956	286.669	-1.15065	0.306562	-3.75338	0.000174463	0.00855816
ENSOARG00020017122	50871.8	-1.00998	0.269915	-3.74186	0.000182665	0.00883427
ENSOARG00020013982	85.388	-1.83256	0.371856	-4.92814	8.30143e-07	0.000173814
ENSOARG00020036763	1110.97	-1.84588	0.280336	-6.58453	4.56337e-11	6.0268e-08
ENSOARG00020007149	92.7815	2.06276	0.621766	3.31758	0.000908017	0.0255595
ENSOARG00020007798	14005.6	1.23575	0.308243	4.00901	6.09739e-05	0.00393557
ENSOARG00020017048	31.8151	-2.89257	0.863188	-3.35103	0.000805129	0.023549
ENSOARG00020010003	701.701	2.2608	0.406701	5.55887	2.71534e-08	1.16549e-05
ENSOARG00020032141	13894	-1.0805	0.320294	-3.37346	0.000742307	0.0223199
ENSOARG00020022450	552.855	-1.74291	0.286453	-6.08445	1.1689e-09	9.12222e-07
ENSOARG00020034204	1576.02	-1.37427	0.325746	-4.21884	2.45559e-05	0.00221895
ENSOARG00020027988	604.038	-1.15753	0.275124	-4.20732	2.58418e-05	0.002287
ENSOARG00020020764	1749.54	1.18494	0.300998	3.93672	8.26025e-05	0.00497615
ENSOARG00020021487	300.467	-2.37543	0.542387	-4.37958	1.18907e-05	0.00135741
ENSOARG00020012017	62.3834	-3.06561	0.914328	-3.35286	0.00079981	0.0235029
ENSOARG00020022857	8637.22	1.27573	0.242029	5.27097	1.35703e-07	4.65977e-05
ENSOARG00020032553	51.0558	-2.74608	0.813125	-3.37719	0.000732307	0.0222282
ENSOARG00020022803	13087.9	-1.28401	0.280596	-4.57602	4.73903e-06	0.000640664
ENSOARG00020011509	28.5562	-1.98411	0.632544	-3.13672	0.0017085	0.0378981
ENSOARG00020023522	278.662	1.5124	0.413071	3.66135	0.00025089	0.0110232
ENSOARG00020019241	44.4501	4.815	0.86194	5.58624	2.32044e-08	1.02153e-05
ENSOARG00020038776	9.04661	2.703	0.876737	3.08302	0.0020491	0.0422848
ENSOARG00020018755	51.9552	2.25682	0.588287	3.83626	0.000124922	0.00668158
ENSOARG00020017241	1711.75	1.23231	0.389	3.1679	0.00153546	0.0353857
ENSOARG00020014158	165.818	-2.16582	0.613613	-3.52962	0.000416151	0.0157724
ENSOARG00020006666	15.775	-2.04578	0.660131	-3.09904	0.00194146	0.0409999
ENSOARG00020026068	2093.7	2.2214	0.55814	3.98	6.8914e-05	0.00430249
ENSOARG00020026082	4404.76	2.39974	0.610355	3.93172	8.43409e-05	0.00504547
ENSOARG00020009286	778.236	-1.12388	0.288271	-3.8987	9.67103e-05	0.00551634
ENSOARG00020016734	299.419	1.01513	0.269481	3.767	0.000165223	0.00831882
ENSOARG00020016778	705.506	1.1001	0.260091	4.22967	2.34035e-05	0.00214874
ENSOARG00020017039	1033.54	1.309	0.325543	4.02096	5.79613e-05	0.00381279
ENSOARG00020038266	60.3921	2.1802	0.446238	4.88573	1.03047e-06	0.000201046
ENSOARG00020030033	78.6193	-2.20815	0.534212	-4.13347	3.57325e-05	0.00276347
ENSOARG00020038230	160.563	-2.33925	0.644873	-3.62746	0.00028622	0.0121025
ENSOARG00020023290	439.143	-1.47992	0.359333	-4.11852	3.81317e-05	0.00285888
ENSOARG00020013241	120.008	-1.0769	0.257529	-4.18165	2.89401e-05	0.00237738
ENSOARG00020020243	1830.83	1.32373	0.356595	3.71215	0.000205505	0.00961394
ENSOARG00020024540	189.01	1.32414	0.328862	4.02642	5.66313e-05	0.00375407
ENSOARG00020014634	20.059	-5.29064	1.26117	-4.19504	2.72827e-05	0.00232386
ENSOARG00020006783	563.356	1.08621	0.226147	4.8031	1.56225e-06	0.000262963
ENSOARG00020009086	76.8539	-1.58994	0.413204	-3.84782	0.000119173	0.00641402
ENSOARG00020021123	329.116	-1.04916	0.212339	-4.94098	7.77303e-07	0.000167398
ENSOARG00020026352	801.835	-1.47978	0.427212	-3.4638	0.000532599	0.0183618
ENSOARG00020013748	4345.89	1.16181	0.197389	5.88586	3.9599e-09	2.51806e-06
ENSOARG00020026808	573.773	-1.01545	0.286274	-3.54714	0.000389442	0.0150593
ENSOARG00020039071	29.3262	-1.21983	0.385482	-3.16444	0.00155381	0.0355303
ENSOARG00020024011	1243.83	-1.3483	0.364183	-3.70225	0.000213693	0.00994279
ENSOARG00020034402	738.26	-1.68196	0.368638	-4.56263	5.05174e-06	0.000672351
ENSOARG00020017885	47.2255	-1.05186	0.308014	-3.41496	0.000637913	0.02051
ENSOARG00020022849	2304.27	1.0751	0.265834	4.04426	5.24888e-05	0.00352024
ENSOARG00020023401	469.039	1.3077	0.360156	3.63093	0.000282398	0.0119716
ENSOARG00020021169	8866.38	-1.08544	0.360996	-3.0068	0.00264018	0.049977
ENSOARG00020017278	390.943	-1.50711	0.431945	-3.48912	0.000484612	0.0172263
ENSOARG00020033592	391.411	-1.25703	0.295485	-4.25412	2.09874e-05	0.00203578
ENSOARG00020021120	661.836	2.58808	0.587861	4.40254	1.0699e-05	0.00128455
ENSOARG00020000005	4749.17	-1.61664	0.324896	-4.97586	6.49602e-07	0.00014675
ENSOARG00020000011	121678	-1.09432	0.343426	-3.18649	0.00144012	0.0341224
ENSOARG00020000020	200315	-1.35211	0.361977	-3.73535	0.000187456	0.00899001
ENSOARG00020000027	184033	-1.11517	0.324122	-3.4406	0.000580426	0.0194554

## Sheet: Mer_CaulvsSH_Caul
GeneID	baseMean	log2FoldChange	lfcSE	stat	pvalue	padj
ENSOARG00020000122	296.516	1.66174	0.306793	5.41649	6.07787e-08	5.47459e-07
ENSOARG00020040363	16.7538	1.01773	0.423574	2.40273	0.0162734	0.0359331
ENSOARG00020035747	4.22501	2.40676	1.04569	2.30159	0.0213585	0.0453622
ENSOARG00020038762	9.93514	1.43367	0.582666	2.46053	0.0138734	0.0312517
ENSOARG00020039334	186.301	-1.3272	0.244687	-5.42408	5.82537e-08	5.27405e-07
ENSOARG00020001119	113.148	-2.43321	0.274946	-8.84976	8.77094e-19	5.32533e-17
ENSOARG00020001570	125.482	-1.71644	0.602791	-2.84749	0.00440661	0.0115697
ENSOARG00020011350	22.571	-1.2895	0.515684	-2.50057	0.0123993	0.0283829
ENSOARG00020032723	7.27996	-2.35996	0.777605	-3.03491	0.00240606	0.00681149
ENSOARG00020009073	1000.92	-1.1984	0.221257	-5.41632	6.08394e-08	5.47752e-07
ENSOARG00020025984	64.7496	-1.00551	0.253999	-3.95872	7.53532e-05	0.000317372
ENSOARG00020004299	27.5504	-1.49075	0.574844	-2.59331	0.00950564	0.0226136
ENSOARG00020006509	374.34	-1.31292	0.270871	-4.84704	1.25319e-06	8.15141e-06
ENSOARG00020013924	12.2244	-3.56208	0.644279	-5.52878	3.2247e-08	3.08179e-07
ENSOARG00020040087	20.9427	-1.78245	0.552054	-3.22877	0.00124325	0.00381235
ENSOARG00020002402	1902.03	-1.50151	0.203447	-7.38032	1.57914e-13	4.24359e-12
ENSOARG00020004464	571.706	-1.93867	0.499652	-3.88003	0.000104444	0.000425063
ENSOARG00020002856	20.0846	-1.05119	0.453926	-2.31578	0.0205704	0.0439383
ENSOARG00020005085	4091.33	-2.13183	0.258879	-8.23487	1.7976e-16	8.08463e-15
ENSOARG00020019699	16.3263	-2.3374	0.701004	-3.33436	0.000854949	0.00273609
ENSOARG00020002687	720.93	1.17924	0.260062	4.53446	5.77505e-06	3.23234e-05
ENSOARG00020003670	5462.71	1.17636	0.227553	5.16961	2.34584e-07	1.82601e-06
ENSOARG00020016755	5.75234	-1.55337	0.610512	-2.54437	0.0109477	0.0255375
ENSOARG00020001681	182.462	-1.32857	0.279354	-4.75588	1.97584e-06	1.23634e-05
ENSOARG00020002768	434.939	-1.68017	0.262128	-6.40975	1.45762e-10	2.26019e-09
ENSOARG00020039629	9.05287	-1.15658	0.469423	-2.46383	0.0137463	0.0309906
ENSOARG00020001365	1239.52	-1.65509	0.20553	-8.0528	8.09235e-16	3.28925e-14
ENSOARG00020002391	1281.06	1.23227	0.244287	5.04434	4.55087e-07	3.3153e-06
ENSOARG00020005238	19.0575	-1.37842	0.469101	-2.93842	0.0032989	0.00898308
ENSOARG00020001727	188.177	-1.72792	0.276343	-6.25279	4.03172e-10	5.72187e-09
ENSOARG00020005175	19.5972	-1.93569	0.438763	-4.41169	1.02566e-05	5.41213e-05
ENSOARG00020000946	806.973	-2.41142	0.552453	-4.36493	1.27164e-05	6.51894e-05
ENSOARG00020000567	55.8568	-1.04725	0.358413	-2.9219	0.00347901	0.0094076
ENSOARG00020001008	2635.44	1.11503	0.265939	4.1928	2.75535e-05	0.000130157
ENSOARG00020001590	101.153	-1.41051	0.315009	-4.47767	7.5461e-06	4.11372e-05
ENSOARG00020002093	1431.42	1.04819	0.215389	4.86651	1.13585e-06	7.46893e-06
ENSOARG00020001956	49.0072	-1.26344	0.343571	-3.67737	0.000235651	0.00086845
ENSOARG00020027344	123.22	-1.55655	0.278803	-5.58296	2.36459e-08	2.31561e-07
ENSOARG00020037986	1171.31	1.70006	0.194087	8.75929	1.96482e-18	1.13953e-16
ENSOARG00020003807	31.188	-1.85474	0.308913	-6.00409	1.92406e-09	2.40867e-08
ENSOARG00020001911	32.1964	1.32248	0.250966	5.26957	1.36747e-07	1.12674e-06
ENSOARG00020008860	24.8701	-1.73974	0.714433	-2.43513	0.0148865	0.0332257
ENSOARG00020001069	1430.66	-1.21093	0.151119	-8.01313	1.11829e-15	4.40716e-14
ENSOARG00020004333	122.97	-1.09429	0.285223	-3.83663	0.000124737	0.000497441
ENSOARG00020009071	1503.47	1.1473	0.142889	8.02932	9.80151e-16	3.89435e-14
ENSOARG00020002000	295.772	-1.49983	0.216865	-6.91594	4.64767e-12	9.74105e-11
ENSOARG00020023235	15.5871	-2.02004	0.471602	-4.28337	1.84086e-05	9.07537e-05
ENSOARG00020035914	76.3897	1.0196	0.308781	3.30202	0.000959908	0.00303486
ENSOARG00020001851	5122.42	1.33573	0.124828	10.7006	1.0112e-26	1.80245e-24
ENSOARG00020000496	50.7806	1.22202	0.329277	3.71121	0.000206275	0.00077366
ENSOARG00020000778	3923.63	-1.8843	0.297056	-6.34327	2.24941e-10	3.36183e-09
ENSOARG00020000888	47.934	-2.02466	0.334806	-6.04726	1.47327e-09	1.89439e-08
ENSOARG00020032424	24.5292	-1.33122	0.465205	-2.86158	0.00421535	0.0111368
ENSOARG00020000816	2464.83	-1.32317	0.232064	-5.70176	1.18575e-08	1.24261e-07
ENSOARG00020001904	11882.6	1.41663	0.150267	9.42743	4.20256e-21	3.56557e-19
ENSOARG00020002384	29.5601	-2.7785	0.504598	-5.50636	3.66327e-08	3.46258e-07
ENSOARG00020001197	375.185	-1.31061	0.210205	-6.23493	4.5198e-10	6.37221e-09
ENSOARG00020029557	1.97561	-4.30385	1.28721	-3.34355	0.000827132	0.00265845
ENSOARG00020008988	71.6368	-1.75715	0.250362	-7.01845	2.24347e-12	4.96021e-11
ENSOARG00020001193	718.295	1.14195	0.16839	6.78155	1.18894e-11	2.29167e-10
ENSOARG00020003933	2301.38	-2.79366	0.247639	-11.2812	1.62533e-29	4.10111e-27
ENSOARG00020001204	11.4528	3.96707	0.727722	5.45136	4.99873e-08	4.58764e-07
ENSOARG00020022877	7.70842	2.6841	0.922108	2.91083	0.00360466	0.00971493
ENSOARG00020005536	975.241	1.11716	0.160789	6.948	3.70511e-12	7.86738e-11
ENSOARG00020005954	191.944	-1.77912	0.518675	-3.43013	0.000603296	0.00200503
ENSOARG00020001566	12.2756	-3.02114	0.599458	-5.03978	4.66067e-07	3.3849e-06
ENSOARG00020036758	9.60921	-1.89931	0.550032	-3.45309	0.000554212	0.0018594
ENSOARG00020001296	44.0358	-1.79047	0.335203	-5.34146	9.22017e-08	7.91248e-07
ENSOARG00020002292	65.2962	1.01335	0.214586	4.72238	2.33103e-06	1.42915e-05
ENSOARG00020039708	24.6209	-2.17055	0.490891	-4.42165	9.7949e-06	5.1925e-05
ENSOARG00020001698	6.25477	1.37461	0.459524	2.99138	0.00277718	0.0077381
ENSOARG00020000623	107.146	-1.42701	0.502949	-2.83729	0.00454988	0.0118961
ENSOARG00020040732	8.29814	-2.19804	0.823264	-2.66991	0.00758716	0.018582
ENSOARG00020029290	14.9257	1.91357	0.718496	2.6633	0.00773781	0.0188962
ENSOARG00020001740	14.2666	-1.54932	0.527348	-2.93795	0.00330388	0.00899538
ENSOARG00020000075	322.362	-1.43685	0.265315	-5.41565	6.10673e-08	5.49549e-07
ENSOARG00020014172	109.133	-1.74948	0.29541	-5.92223	3.17602e-09	3.77412e-08
ENSOARG00020002013	3802.35	1.69632	0.209024	8.11541	4.84134e-16	2.03598e-14
ENSOARG00020000118	3298.24	1.25174	0.17256	7.25397	4.04736e-13	1.01597e-11
ENSOARG00020001174	12.9594	-2.77806	0.932773	-2.97828	0.00289875	0.00803587
ENSOARG00020000125	49.7089	1.62722	0.536155	3.03498	0.00240552	0.00681097
ENSOARG00020015475	26.6479	1.29483	0.411798	3.14432	0.00166471	0.00492817
ENSOARG00020001337	13566.7	1.1156	0.111671	9.99005	1.68492e-23	2.05889e-21
ENSOARG00020001363	932.59	-2.49774	0.291999	-8.55392	1.18982e-17	6.21424e-16
ENSOARG00020000356	83.9399	-1.3135	0.284107	-4.62327	3.77746e-06	2.21261e-05
ENSOARG00020019969	1365.21	-1.1204	0.190964	-5.86707	4.43565e-09	5.10822e-08
ENSOARG00020008991	334.64	-1.16886	0.188125	-6.21323	5.19078e-10	7.22951e-09
ENSOARG00020002081	590.419	1.43667	0.212108	6.77333	1.25849e-11	2.41613e-10
ENSOARG00020031722	3.16822	2.94793	1.18137	2.49535	0.0125834	0.0287661
ENSOARG00020017281	147.906	-1.26932	0.208477	-6.08855	1.13937e-09	1.4917e-08
ENSOARG00020010899	21.4418	2.2769	0.730384	3.1174	0.00182452	0.00534026
ENSOARG00020028454	15.8223	1.17557	0.491994	2.38939	0.0168762	0.0371046
ENSOARG00020009589	2965.49	-1.8773	0.23867	-7.8657	3.67034e-15	1.30307e-13
ENSOARG00020005689	11523.2	-1.32547	0.246463	-5.37796	7.53339e-08	6.60796e-07
ENSOARG00020027940	54.0283	1.17224	0.243862	4.80697	1.53235e-06	9.80312e-06
ENSOARG00020017598	31.1665	2.16532	0.483221	4.48101	7.42892e-06	4.06124e-05
ENSOARG00020012910	95.5646	1.2046	0.336154	3.58346	0.000339069	0.00119974
ENSOARG00020002185	55.1775	-1.51841	0.415175	-3.65727	0.000254918	0.000931852
ENSOARG00020004841	786.878	-1.11059	0.207345	-5.35624	8.4974e-08	7.36378e-07
ENSOARG00020034798	320.167	1.01421	0.201906	5.02318	5.08237e-07	3.6613e-06
ENSOARG00020001378	146.702	-2.14626	0.392581	-5.46704	4.57614e-08	4.23986e-07
ENSOARG00020028421	71.1001	1.28293	0.257221	4.98767	6.11129e-07	4.31611e-06
ENSOARG00020025927	26.1321	1.40604	0.468186	3.00316	0.00267194	0.0074792
ENSOARG00020008386	35.2941	-1.47083	0.395586	-3.7181	0.000200726	0.000756675
ENSOARG00020000704	36.4427	-1.7887	0.582909	-3.06858	0.00215082	0.00616983
ENSOARG00020005225	48.5436	1.7204	0.449604	3.82647	0.000129993	0.000516042
ENSOARG00020019567	160.592	1.17977	0.324694	3.6335	0.000279603	0.00101157
ENSOARG00020002732	71.0442	-1.37666	0.267428	-5.14779	2.63567e-07	2.02565e-06
ENSOARG00020016851	594.709	1.19982	0.179606	6.68027	2.38499e-11	4.34691e-10
ENSOARG00020009535	12.0497	-1.74422	0.695532	-2.50775	0.0121504	0.027891
ENSOARG00020016936	200.781	-1.03666	0.221794	-4.67397	2.95428e-06	1.7672e-05
ENSOARG00020007348	668.288	-1.04447	0.180558	-5.78464	7.26661e-09	8.00811e-08
ENSOARG00020003945	1816.78	1.16899	0.189697	6.16238	7.16596e-10	9.743e-09
ENSOARG00020002904	244.032	-1.45747	0.183494	-7.94289	1.97528e-15	7.38032e-14
ENSOARG00020030818	4.59211	-2.44212	1.04818	-2.32985	0.0198139	0.0425705
ENSOARG00020001991	49.3962	-4.04816	0.494168	-8.19187	2.57195e-16	1.13312e-14
ENSOARG00020030218	99.7481	1.12381	0.183701	6.11757	9.5013e-10	1.26699e-08
ENSOARG00020007059	2360.74	-1.43185	0.248497	-5.76206	8.30939e-09	9.02926e-08
ENSOARG00020021119	3798.89	-1.47319	0.303451	-4.85478	1.20518e-06	7.86811e-06
ENSOARG00020000587	45.9751	-1.25543	0.369412	-3.39847	0.000677651	0.002221
ENSOARG00020016171	5192.83	1.41952	0.153767	9.23163	2.6654e-20	1.98414e-18
ENSOARG00020000602	172.9	-1.08724	0.255204	-4.26028	2.04171e-05	9.94195e-05
ENSOARG00020018270	2201.4	-1.57984	0.170857	-9.24654	2.31875e-20	1.74616e-18
ENSOARG00020001473	1001.72	1.36728	0.143739	9.51226	1.86556e-21	1.65507e-19
ENSOARG00020002827	2883.34	1.18182	0.178195	6.63214	3.30866e-11	5.85997e-10
ENSOARG00020003950	10508.3	-1.70271	0.213462	-7.97662	1.50399e-15	5.78635e-14
ENSOARG00020005502	2865	1.23377	0.17528	7.03885	1.93832e-12	4.32869e-11
ENSOARG00020033743	13.0313	-2.34503	0.684818	-3.42431	0.000616357	0.00204181
ENSOARG00020001597	2530.84	-1.61525	0.234945	-6.87502	6.19815e-12	1.26723e-10
ENSOARG00020006120	7408.84	1.01808	0.159273	6.39203	1.637e-10	2.51823e-09
ENSOARG00020002693	6.86087	2.42367	1.01718	2.38273	0.0171846	0.0377095
ENSOARG00020022425	12.5528	1.93219	0.678162	2.84915	0.00438356	0.0115248
ENSOARG00020002367	1994.66	1.35301	0.166224	8.13972	3.96185e-16	1.68435e-14
ENSOARG00020014376	926.882	1.10458	0.140058	7.8866	3.10519e-15	1.12139e-13
ENSOARG00020028991	44.1162	-1.22974	0.306682	-4.00982	6.07641e-05	0.000262003
ENSOARG00020002003	6.25749	-1.60921	0.650862	-2.47243	0.0134197	0.0303918
ENSOARG00020001579	497.952	-1.31651	0.19908	-6.61297	3.76681e-11	6.59921e-10
ENSOARG00020003145	340.298	1.32545	0.242312	5.47	4.50043e-08	4.17768e-07
ENSOARG00020001092	538.348	1.00126	0.134753	7.43034	1.08317e-13	2.99784e-12
ENSOARG00020001299	4436.2	1.36484	0.160733	8.49134	2.04269e-17	1.01763e-15
ENSOARG00020012267	536.575	3.88185	0.416518	9.31976	1.16603e-20	9.0983e-19
ENSOARG00020023771	235.325	-1.19607	0.225341	-5.30784	1.10931e-07	9.32616e-07
ENSOARG00020039051	79.2198	-1.01213	0.318698	-3.17581	0.00149419	0.0044821
ENSOARG00020002040	1112.58	1.22081	0.163409	7.47091	7.96419e-14	2.26886e-12
ENSOARG00020007192	1957.89	-1.6124	0.177218	-9.09838	9.16926e-20	6.38529e-18
ENSOARG00020004064	708.633	-2.26725	0.299162	-7.57866	3.49129e-14	1.05166e-12
ENSOARG00020030139	16.3496	-1.69955	0.49614	-3.42554	0.00061358	0.00203469
ENSOARG00020002338	93.7005	-1.07351	0.258217	-4.1574	3.21893e-05	0.000149155
ENSOARG00020032286	11.4535	1.38532	0.366519	3.77966	0.000157041	0.000609985
ENSOARG00020001362	143.229	-1.98928	0.787997	-2.52448	0.0115869	0.0268162
ENSOARG00020002099	703.736	-1.0605	0.199844	-5.3066	1.11686e-07	9.38561e-07
ENSOARG00020008439	527.295	-1.37567	0.184447	-7.45835	8.76139e-14	2.4742e-12
ENSOARG00020000116	5060.94	-2.58072	0.363861	-7.09259	1.31624e-12	3.00508e-11
ENSOARG00020026113	210.333	-1.99393	0.645668	-3.08817	0.00201391	0.00581661
ENSOARG00020019515	1259.21	-1.23615	0.209425	-5.90258	3.57853e-09	4.21122e-08
ENSOARG00020026166	8.71787	2.11748	0.921072	2.29893	0.0215089	0.0456617
ENSOARG00020019762	2899.14	1.04578	0.176804	5.91492	3.32037e-09	3.93122e-08
ENSOARG00020030824	94.9647	1.06695	0.340045	3.13766	0.00170301	0.00503236
ENSOARG00020003053	1167.1	-1.21677	0.241389	-5.04071	4.63819e-07	3.37258e-06
ENSOARG00020026125	134.102	1.15535	0.256243	4.50882	6.5189e-06	3.60227e-05
ENSOARG00020001778	343.026	1.45477	0.244769	5.94343	2.79114e-09	3.35162e-08
ENSOARG00020025839	13.31	2.59187	0.779239	3.32615	0.000880543	0.00281059
ENSOARG00020000996	8772.47	1.3135	0.178217	7.37021	1.7036e-13	4.54036e-12
ENSOARG00020001563	2072.87	-1.96903	0.369598	-5.32749	9.95805e-08	8.46347e-07
ENSOARG00020003214	3141.24	1.84537	0.231986	7.95465	1.79632e-15	6.81654e-14
ENSOARG00020008481	6925.36	-1.43987	0.194463	-7.40435	1.31796e-13	3.60151e-12
ENSOARG00020000744	187.153	1.19722	0.315274	3.79738	0.000146231	0.000572922
ENSOARG00020000363	564.288	-1.85928	0.217933	-8.53145	1.44525e-17	7.40891e-16
ENSOARG00020026677	10.0337	-2.55914	0.854492	-2.99492	0.00274513	0.007662
ENSOARG00020004972	5094.23	1.3328	0.14561	9.15326	5.52433e-20	3.93158e-18
ENSOARG00020003003	3609.66	1.33428	0.132256	10.0886	6.2019e-24	8.0354e-22
ENSOARG00020002853	702.435	-1.06718	0.159067	-6.70901	1.9595e-11	3.61893e-10
ENSOARG00020028249	1273.03	1.20484	0.188822	6.38082	1.76146e-10	2.69476e-09
ENSOARG00020037347	10.5861	2.50337	0.860754	2.90834	0.00363353	0.00978178
ENSOARG00020001206	815.69	-1.33174	0.201388	-6.6128	3.77121e-11	6.60098e-10
ENSOARG00020005309	1778.43	1.84703	0.237729	7.76948	7.8811e-15	2.58293e-13
ENSOARG00020032507	16.5431	3.62303	0.786521	4.6064	4.09701e-06	2.37543e-05
ENSOARG00020003874	40.0308	1.97669	0.405412	4.87575	1.08394e-06	7.15595e-06
ENSOARG00020005595	8152.52	1.33561	0.151948	8.78995	1.49633e-18	8.78311e-17
ENSOARG00020012347	256.963	2.69867	0.207142	13.0281	8.46768e-39	6.58074e-36
ENSOARG00020025960	7.11913	-3.15416	0.716394	-4.40283	1.06848e-05	5.60161e-05
ENSOARG00020000529	430.058	1.4817	0.332654	4.45417	8.42178e-06	4.52883e-05
ENSOARG00020026184	9.13619	-5.9069	1.15623	-5.10877	3.24266e-07	2.44003e-06
ENSOARG00020000082	99.9533	-1.51365	0.286792	-5.27786	1.30698e-07	1.08149e-06
ENSOARG00020014533	1235.05	3.48499	0.488131	7.13946	9.37013e-13	2.19605e-11
ENSOARG00020030171	39.5444	2.61102	0.90192	2.89496	0.00379212	0.0101497
ENSOARG00020014679	17.8039	3.9326	0.794285	4.95112	7.37885e-07	5.11256e-06
ENSOARG00020014594	3761.14	2.13967	0.556341	3.84597	0.000120076	0.000480626
ENSOARG00020002966	1267.89	1.62252	0.136996	11.8435	2.32465e-32	8.21192e-30
ENSOARG00020020063	2376.01	1.57965	0.160172	9.86219	6.07091e-23	6.85766e-21
ENSOARG00020039811	31.7848	-2.03232	0.724783	-2.80403	0.00504676	0.0130252
ENSOARG00020038855	8.88361	-2.2618	0.734787	-3.07818	0.0020827	0.00599567
ENSOARG00020002421	17265.2	-1.20786	0.140751	-8.5815	9.36429e-18	4.94399e-16
ENSOARG00020015107	38.9932	-2.1534	0.288456	-7.46525	8.31407e-14	2.35472e-12
ENSOARG00020018796	33.2005	-1.96468	0.375153	-5.23702	1.63193e-07	1.31946e-06
ENSOARG00020021398	2544.19	-1.15533	0.17204	-6.71549	1.8743e-11	3.47453e-10
ENSOARG00020016923	171.696	1.21188	0.367369	3.29881	0.000970964	0.00306298
ENSOARG00020026107	1290.31	1.02116	0.146147	6.98723	2.80361e-12	6.093e-11
ENSOARG00020007309	376.454	-2.01326	0.302002	-6.66639	2.6218e-11	4.72972e-10
ENSOARG00020027406	39.5197	1.99332	0.413288	4.82308	1.41358e-06	9.11834e-06
ENSOARG00020011956	111.241	1.05528	0.190145	5.54987	2.85888e-08	2.75385e-07
ENSOARG00020037791	9.79736	-3.43191	0.695182	-4.9367	7.94552e-07	5.46455e-06
ENSOARG00020026109	69.5418	1.57153	0.338879	4.63743	3.52762e-06	2.07691e-05
ENSOARG00020002299	28.5697	1.97135	0.782845	2.51818	0.0117962	0.0272291
ENSOARG00020002312	114.07	-1.11428	0.217232	-5.12946	2.90575e-07	2.20789e-06
ENSOARG00020000920	36.1106	-1.08112	0.34185	-3.16257	0.00156382	0.00466791
ENSOARG00020017637	1951.47	1.54826	0.158374	9.77597	1.4278e-22	1.47557e-20
ENSOARG00020002595	288.017	-1.06969	0.146271	-7.31307	2.61112e-13	6.72831e-12
ENSOARG00020009962	7.10039	2.30159	0.806084	2.85528	0.00429995	0.0113326
ENSOARG00020031595	117.688	-1.22025	0.475977	-2.56367	0.0103573	0.0243681
ENSOARG00020001284	1605.18	2.85315	0.566546	5.03603	4.75278e-07	3.44302e-06
ENSOARG00020036949	33.178	-1.53505	0.496588	-3.0912	0.00199351	0.00576366
ENSOARG00020004923	9.86531	2.3305	0.603947	3.85879	0.000113949	0.000458746
ENSOARG00020001164	184.547	-2.13803	0.428626	-4.9881	6.09769e-07	4.30964e-06
ENSOARG00020000045	13.5798	1.37046	0.593388	2.30956	0.0209126	0.0445664
ENSOARG00020031349	11.7369	-1.70866	0.692135	-2.46868	0.0135612	0.0306623
ENSOARG00020005834	79.0069	-1.11064	0.202382	-5.48783	4.06894e-08	3.81726e-07
ENSOARG00020028556	24.4364	1.66569	0.37846	4.40123	1.07637e-05	5.63386e-05
ENSOARG00020016248	15.4486	-1.66205	0.493324	-3.36908	0.000754188	0.0024479
ENSOARG00020030380	5.49406	-2.5515	0.813326	-3.13712	0.00170618	0.00504019
ENSOARG00020009539	1380.29	1.43183	0.135619	10.5578	4.67507e-26	7.63293e-24
ENSOARG00020001279	1974.34	1.28901	0.190473	6.7674	1.31114e-11	2.49747e-10
ENSOARG00020036078	117.867	2.63707	0.238605	11.0521	2.14262e-28	5.13937e-26
ENSOARG00020005342	12.4476	2.15968	0.936276	2.30666	0.0210735	0.0448354
ENSOARG00020007690	260.816	-1.04573	0.156699	-6.67346	2.49834e-11	4.51971e-10
ENSOARG00020008725	23561.2	-1.04066	0.187425	-5.5524	2.81771e-08	2.72167e-07
ENSOARG00020001306	245.949	-1.49958	0.137575	-10.9001	1.15124e-27	2.48527e-25
ENSOARG00020006230	30.9573	2.09579	0.460461	4.55152	5.32605e-06	3.00988e-05
ENSOARG00020031140	24.6542	-1.26149	0.442409	-2.8514	0.0043527	0.0114514
ENSOARG00020007728	1328.85	-1.34723	0.166865	-8.07376	6.81649e-16	2.81184e-14
ENSOARG00020007737	869.847	-1.24999	0.1488	-8.40049	4.4462e-17	2.11211e-15
ENSOARG00020001417	86.8719	-1.52412	0.321599	-4.7392	2.14567e-06	1.33019e-05
ENSOARG00020031350	135.052	1.1624	0.233277	4.98293	6.26272e-07	4.41104e-06
ENSOARG00020000811	794.85	-1.16137	0.223616	-5.19357	2.06297e-07	1.63203e-06
ENSOARG00020000838	33.3785	-2.81285	0.512074	-5.49305	3.95043e-08	3.71146e-07
ENSOARG00020001916	139.114	-1.62732	0.244274	-6.66186	2.70385e-11	4.87321e-10
ENSOARG00020036139	249.728	-1.05761	0.393507	-2.68766	0.00719542	0.0177343
ENSOARG00020035818	579.45	1.41287	0.248807	5.67858	1.35817e-08	1.40736e-07
ENSOARG00020001971	12782	-1.61489	0.241024	-6.70012	2.08251e-11	3.83382e-10
ENSOARG00020011745	22.6092	-1.78861	0.51865	-3.44859	0.000563519	0.00188639
ENSOARG00020034181	4.09785	-2.99587	1.24463	-2.40704	0.0160826	0.0355643
ENSOARG00020015556	1600.86	1.11009	0.208621	5.32107	1.03156e-07	8.7386e-07
ENSOARG00020038495	19.5786	1.40925	0.571869	2.46429	0.0137285	0.0309552
ENSOARG00020034143	851.498	1.09194	0.163583	6.6751	2.4706e-11	4.47774e-10
ENSOARG00020038103	11.1489	7.04998	2.90359	2.42802	0.0151816	0.0338184
ENSOARG00020040643	21.5921	1.18259	0.39882	2.96522	0.00302464	0.00833557
ENSOARG00020038419	51.1229	1.166	0.472367	2.46841	0.0135714	0.0306785
ENSOARG00020033833	165.391	-3.13344	0.667767	-4.69241	2.70005e-06	1.63323e-05
ENSOARG00020014858	607.983	-1.22203	0.280305	-4.35964	1.30274e-05	6.65709e-05
ENSOARG00020034849	78.5628	-1.29939	0.266422	-4.8772	1.07605e-06	7.1135e-06
ENSOARG00020001394	553.536	2.42328	0.190708	12.7067	5.42717e-37	3.63602e-34
ENSOARG00020010354	8.35875	-1.449	0.508212	-2.85117	0.00435592	0.0114583
ENSOARG00020029270	7.75137	-2.41189	0.638224	-3.77907	0.000157416	0.000610712
ENSOARG00020027874	35.8037	-1.45964	0.276567	-5.2777	1.30812e-07	1.08197e-06
ENSOARG00020016398	188.366	-2.06899	0.256386	-8.06982	7.04042e-16	2.89806e-14
ENSOARG00020000770	9.62982	1.87357	0.521239	3.59446	0.000325069	0.0011561
ENSOARG00020015385	508.527	-1.44336	0.1764	-8.18232	2.78441e-16	1.21569e-14
ENSOARG00020027492	23.3868	-2.12343	0.706047	-3.00749	0.00263415	0.00739258
ENSOARG00020000780	17.772	1.17927	0.40007	2.94766	0.00320193	0.00875709
ENSOARG00020002194	166.449	-2.01925	0.25844	-7.81321	5.57485e-15	1.8936e-13
ENSOARG00020028053	38.8448	5.00932	0.678002	7.38835	1.48662e-13	4.03403e-12
ENSOARG00020026546	19.1203	4.00632	0.690338	5.80343	6.49738e-09	7.2301e-08
ENSOARG00020008515	324.202	-1.50007	0.258877	-5.79455	6.85036e-09	7.59245e-08
ENSOARG00020015736	327.494	-1.16812	0.229499	-5.08989	3.58271e-07	2.66189e-06
ENSOARG00020016022	522.413	1.05927	0.456065	2.32263	0.0201992	0.043269
ENSOARG00020001800	1899.79	-1.11698	0.151267	-7.38418	1.53397e-13	4.1509e-12
ENSOARG00020000482	4.89812	-1.64965	0.555227	-2.97112	0.00296714	0.00820153
ENSOARG00020003108	7981.55	-1.32246	0.155574	-8.50049	1.8879e-17	9.47803e-16
ENSOARG00020031206	24.6708	2.77255	0.686987	4.03581	5.44133e-05	0.000237172
ENSOARG00020026177	680.685	-1.77092	0.294766	-6.00788	1.87966e-09	2.36222e-08
ENSOARG00020007039	24.9535	1.05873	0.248236	4.26501	1.99896e-05	9.76314e-05
ENSOARG00020008942	187.941	2.29617	0.276696	8.29851	1.05426e-16	4.81959e-15
ENSOARG00020030234	3420.65	-2.27041	0.242072	-9.37906	6.65655e-21	5.43404e-19
ENSOARG00020027102	39.3927	-1.05485	0.41792	-2.52405	0.0116012	0.0268428
ENSOARG00020033744	12.5088	-2.48471	0.722583	-3.43864	0.000584635	0.00195136
ENSOARG00020037483	92.2008	2.78235	0.308165	9.02878	1.73601e-19	1.17522e-17
ENSOARG00020001083	1868.25	-2.1855	0.312274	-6.99865	2.58437e-12	5.65448e-11
ENSOARG00020028004	225.548	2.82592	0.393448	7.18246	6.84698e-13	1.6383e-11
ENSOARG00020018770	503.643	-1.02661	0.282657	-3.63201	0.000281218	0.00101652
ENSOARG00020036151	10.0707	3.88412	1.13754	3.41449	0.000639013	0.00210752
ENSOARG00020003627	1966.36	1.00221	0.147753	6.78301	1.17696e-11	2.27082e-10
ENSOARG00020038170	4366.31	2.12668	0.209808	10.1363	3.81249e-24	5.17992e-22
ENSOARG00020005314	44.1356	3.55181	0.509532	6.97074	3.15279e-12	6.78357e-11
ENSOARG00020009024	503.464	1.33481	0.498262	2.67892	0.00738591	0.0181486
ENSOARG00020007854	917.21	1.67097	0.231151	7.22892	4.86856e-13	1.20806e-11
ENSOARG00020003848	50.1846	-1.34523	0.459231	-2.92932	0.00339709	0.00922202
ENSOARG00020035536	32969.8	1.14087	0.203106	5.61712	1.94171e-08	1.94329e-07
ENSOARG00020018288	5059.49	1.06378	0.13027	8.16598	3.18844e-16	1.37662e-14
ENSOARG00020000065	744.977	1.29192	0.169331	7.62958	2.3552e-14	7.29813e-13
ENSOARG00020000062	569.565	-1.60592	0.255105	-6.29512	3.07155e-10	4.47355e-09
ENSOARG00020035646	760.339	1.4118	0.184514	7.65149	1.9867e-14	6.19575e-13
ENSOARG00020001352	576.731	-1.33516	0.221445	-6.02931	1.64662e-09	2.09785e-08
ENSOARG00020022243	5.84347	2.50086	0.950201	2.63192	0.00849028	0.0204967
ENSOARG00020018738	14456.6	1.07234	0.134897	7.94933	1.87517e-15	7.07429e-14
ENSOARG00020036492	5.31662	-2.62579	0.970558	-2.70545	0.00682128	0.0169239
ENSOARG00020029548	6.43045	2.00742	0.868055	2.31254	0.0207477	0.0442655
ENSOARG00020030594	15.484	-1.97008	0.4757	-4.14142	3.45155e-05	0.000158911
ENSOARG00020035509	29.5934	1.2616	0.368243	3.42601	0.000612521	0.00203187
ENSOARG00020001840	186.929	2.83659	0.364463	7.78293	7.08634e-15	2.3495e-13
ENSOARG00020040199	58.3104	-1.0256	0.378157	-2.71209	0.00668603	0.0166393
ENSOARG00020034655	13.7327	-1.69214	0.547035	-3.09329	0.00197951	0.00573001
ENSOARG00020026156	904.481	-1.75816	0.517764	-3.39569	0.000684568	0.00224102
ENSOARG00020030146	3.86144	3.98263	1.49834	2.65803	0.00785989	0.0191606
ENSOARG00020001112	401.241	-1.33663	0.23082	-5.79079	7.00575e-09	7.75582e-08
ENSOARG00020003925	152.706	-1.58675	0.386473	-4.10573	4.03044e-05	0.00018245
ENSOARG00020037630	36.3354	-1.38116	0.501361	-2.75483	0.00587235	0.0148734
ENSOARG00020032365	9.58812	1.2098	0.451808	2.67769	0.00741327	0.0182089
ENSOARG00020017857	12.9856	2.02462	0.445684	4.54272	5.55336e-06	3.1211e-05
ENSOARG00020040798	205.311	2.0058	0.201724	9.94328	2.69784e-23	3.17675e-21
ENSOARG00020031602	4.83527	1.75374	0.765028	2.29238	0.0218836	0.0463711
ENSOARG00020030479	43.3609	2.28698	0.299778	7.62892	2.36737e-14	7.32413e-13
ENSOARG00020006951	595.651	1.08096	0.159523	6.77621	1.23373e-11	2.37329e-10
ENSOARG00020032309	16.8018	-2.29519	0.609769	-3.76403	0.000167197	0.000644411
ENSOARG00020037167	12.4925	1.64349	0.404367	4.06434	4.81681e-05	0.000212985
ENSOARG00020031371	40.9612	-2.01224	0.535378	-3.75854	0.000170905	0.000656878
ENSOARG00020018249	611.546	1.26548	0.303529	4.1692	3.05667e-05	0.000142589
ENSOARG00020035658	4.73006	-1.9987	0.694528	-2.87778	0.0040049	0.0106358
ENSOARG00020018535	26.4501	2.3355	0.562993	4.14836	3.34869e-05	0.000154614
ENSOARG00020032532	414.477	1.69051	0.198264	8.52659	1.50727e-17	7.68628e-16
ENSOARG00020027570	35.5791	-1.65686	0.446935	-3.70715	0.000209605	0.000784664
ENSOARG00020018565	31.4764	2.63537	0.811103	3.24912	0.00115764	0.00357411
ENSOARG00020018617	1093.49	1.71587	0.202355	8.47952	2.26123e-17	1.11506e-15
ENSOARG00020011063	132.269	1.61175	0.264066	6.1036	1.03707e-09	1.37163e-08
ENSOARG00020009546	4827.05	-1.11897	0.226693	-4.93606	7.97156e-07	5.47858e-06
ENSOARG00020001942	1567.52	-1.24445	0.157832	-7.88466	3.15391e-15	1.13687e-13
ENSOARG00020001998	344.459	-1.36877	0.31242	-4.38119	1.18031e-05	6.10873e-05
ENSOARG00020001097	18.6209	1.24802	0.481459	2.59216	0.00953757	0.0226757
ENSOARG00020000255	54.5932	-1.27517	0.474853	-2.68539	0.00724451	0.017844
ENSOARG00020026120	2445.26	1.35286	0.179591	7.53298	4.95947e-14	1.46519e-12
ENSOARG00020000843	135.616	-1.69647	0.388608	-4.3655	1.26832e-05	6.50535e-05
ENSOARG00020010932	32.3795	-1.89137	0.437031	-4.32777	1.50628e-05	7.57977e-05
ENSOARG00020016735	151.694	1.95717	0.328086	5.96541	2.44013e-09	2.98548e-08
ENSOARG00020012325	425.885	-1.60304	0.297939	-5.38044	7.43019e-08	6.53218e-07
ENSOARG00020012702	92.1621	-2.11914	0.400247	-5.29459	1.19286e-07	9.9682e-07
ENSOARG00020012933	364.794	-1.4851	0.249756	-5.9462	2.74437e-09	3.30362e-08
ENSOARG00020026163	18.5367	-1.99485	0.623788	-3.19797	0.00138401	0.00418715
ENSOARG00020015838	2002.96	1.64295	0.159526	10.299	7.12292e-25	1.01016e-22
ENSOARG00020027970	48.9788	2.2484	0.974038	2.30832	0.0209811	0.0446909
ENSOARG00020039723	13.2679	1.7158	0.526407	3.25946	0.00111626	0.00346339
ENSOARG00020037865	7.72318	-2.39535	0.881954	-2.71596	0.0066084	0.0164777
ENSOARG00020000156	9639.63	1.0878	0.138317	7.86451	3.70542e-15	1.31134e-13
ENSOARG00020012553	2022.61	-1.26735	0.258723	-4.89846	9.65918e-07	6.49146e-06
ENSOARG00020038496	117.401	1.4703	0.297719	4.93855	7.87047e-07	5.42061e-06
ENSOARG00020008397	2321.14	1.2165	0.184099	6.60788	3.89868e-11	6.81795e-10
ENSOARG00020033550	4.65295	-2.56921	1.12897	-2.27572	0.0228626	0.0482195
ENSOARG00020027624	98.998	1.3158	0.212168	6.20169	5.58609e-10	7.71921e-09
ENSOARG00020003930	67.9236	-1.35872	0.339899	-3.99742	6.40353e-05	0.000274827
ENSOARG00020003744	252.651	-3.00789	0.796301	-3.77733	0.000158517	0.000614492
ENSOARG00020033691	63.505	-1.87492	0.325031	-5.76843	8.00134e-09	8.7582e-08
ENSOARG00020026846	1269.79	-1.34015	0.253251	-5.29181	1.21112e-07	1.00991e-06
ENSOARG00020009268	66.3878	-1.24644	0.433387	-2.87603	0.00402708	0.0106859
ENSOARG00020023194	34.6128	1.72701	0.339168	5.0919	3.54501e-07	2.63892e-06
ENSOARG00020017157	2961.32	-1.10268	0.156012	-7.06794	1.57246e-12	3.55247e-11
ENSOARG00020013617	80.5524	-4.13064	0.453387	-9.11062	8.19108e-20	5.72463e-18
ENSOARG00020016858	725.184	-1.72777	0.214262	-8.06381	7.39498e-16	3.03116e-14
ENSOARG00020017109	1793.23	1.21414	0.15643	7.76158	8.38796e-15	2.73899e-13
ENSOARG00020016033	2690.46	-1.01301	0.197199	-5.13696	2.79214e-07	2.13409e-06
ENSOARG00020019862	38.2813	1.67541	0.29965	5.59121	2.25489e-08	2.21712e-07
ENSOARG00020007692	490.654	1.2003	0.309624	3.87663	0.000105914	0.000429782
ENSOARG00020023172	52.3202	2.03871	0.27174	7.50243	6.26448e-14	1.8112e-12
ENSOARG00020032088	18.185	1.33543	0.463549	2.88088	0.00396568	0.0105446
ENSOARG00020023763	249.88	-1.19962	0.264687	-4.53222	5.83676e-06	3.26244e-05
ENSOARG00020014748	517.459	-1.0303	0.141834	-7.26415	3.75401e-13	9.44776e-12
ENSOARG00020023056	324.188	1.42773	0.189107	7.54986	4.35721e-14	1.29642e-12
ENSOARG00020023089	6886.64	2.40488	0.166738	14.4231	3.70383e-47	5.53552e-44
ENSOARG00020009406	127.934	-1.29053	0.243239	-5.30561	1.12299e-07	9.42483e-07
ENSOARG00020009561	2918.74	1.25614	0.165737	7.57913	3.47884e-14	1.04954e-12
ENSOARG00020023725	1815.21	-2.39406	0.210199	-11.3895	4.71671e-30	1.27279e-27
ENSOARG00020018034	200.307	-2.18609	0.403384	-5.41939	5.98031e-08	5.39923e-07
ENSOARG00020022640	19.0923	-2.45083	0.794598	-3.08436	0.0020399	0.00588292
ENSOARG00020031669	159.461	-1.47064	0.359233	-4.09384	4.24292e-05	0.000190779
ENSOARG00020008825	239.905	-1.10209	0.251509	-4.38189	1.17654e-05	6.0941e-05
ENSOARG00020028455	3403.2	1.09376	0.134148	8.15339	3.53867e-16	1.52108e-14
ENSOARG00020034587	1498.85	5.16464	0.39272	13.1509	1.68077e-39	1.36065e-36
ENSOARG00020034328	34.1199	-2.16335	0.47886	-4.5177	6.25151e-06	3.47229e-05
ENSOARG00020029083	309.719	5.10916	0.404927	12.6175	1.69163e-36	1.06021e-33
ENSOARG00020018274	17.4122	3.86398	1.45013	2.66456	0.00770882	0.0188372
ENSOARG00020018339	439.911	-1.00844	0.248563	-4.05707	4.96925e-05	0.000219104
ENSOARG00020035937	15.6669	3.74891	0.775066	4.8369	1.31882e-06	8.54969e-06
ENSOARG00020018827	113.982	1.67893	0.583005	2.87978	0.00397953	0.0105756
ENSOARG00020036497	38.6964	-1.07696	0.316964	-3.39772	0.000679489	0.0022259
ENSOARG00020032575	53.0034	-1.81137	0.341996	-5.29648	1.18059e-07	9.87845e-07
ENSOARG00020031627	755.853	3.54776	0.595582	5.95679	2.57236e-09	3.12365e-08
ENSOARG00020040405	21.5287	2.85547	0.487922	5.85231	4.84793e-09	5.52437e-08
ENSOARG00020028443	5940.4	1.02756	0.173372	5.92694	3.0864e-09	3.67662e-08
ENSOARG00020030588	80.9093	4.52751	0.470961	9.61334	7.0234e-22	6.65647e-20
ENSOARG00020031835	41026.7	3.61884	0.299275	12.092	1.16377e-33	5.13886e-31
ENSOARG00020028364	263.547	3.8782	0.298319	13.0002	1.22085e-38	8.78516e-36
ENSOARG00020007616	105.063	-3.79475	0.493447	-7.69029	1.468e-14	4.6003e-13
ENSOARG00020034174	67.5275	-1.14762	0.259331	-4.42531	9.63034e-06	5.11919e-05
ENSOARG00020005047	42.8078	-2.19506	0.562069	-3.90532	9.41006e-05	0.000387183
ENSOARG00020005683	367.463	-1.90134	0.315956	-6.01775	1.76859e-09	2.23856e-08
ENSOARG00020030305	23.5887	1.56147	0.517711	3.0161	0.00256051	0.00720361
ENSOARG00020017696	17.8185	-3.24412	0.622288	-5.21321	1.85601e-07	1.48153e-06
ENSOARG00020035068	51.5929	1.32313	0.28781	4.59723	4.28137e-06	2.4692e-05
ENSOARG00020021608	2521.47	-1.74497	0.22972	-7.59607	3.05264e-14	9.2962e-13
ENSOARG00020002084	4410.01	-1.72698	0.226673	-7.6188	2.56035e-14	7.89605e-13
ENSOARG00020004142	521.17	-1.70374	0.191897	-8.87843	6.78086e-19	4.18239e-17
ENSOARG00020022265	51984.6	1.04865	0.171448	6.11642	9.56991e-10	1.27527e-08
ENSOARG00020021735	606.581	-1.17153	0.297703	-3.93522	8.31221e-05	0.000346488
ENSOARG00020004392	90.673	-2.07023	0.382531	-5.41192	6.23513e-08	5.59807e-07
ENSOARG00020028204	8.14107	-1.628	0.694335	-2.34469	0.0190427	0.0411501
ENSOARG00020013533	3034.81	1.59045	0.206326	7.70845	1.27356e-14	4.02342e-13
ENSOARG00020011573	43.242	-1.72698	0.329468	-5.24172	1.59086e-07	1.28841e-06
ENSOARG00020012892	713.398	-1.4987	0.216235	-6.93091	4.18135e-12	8.81122e-11
ENSOARG00020002682	5571.26	-1.25541	0.150147	-8.36124	6.20632e-17	2.93388e-15
ENSOARG00020032892	6056.39	1.2283	0.154572	7.94645	1.9193e-15	7.22674e-14
ENSOARG00020014506	27.8632	-1.14875	0.391791	-2.93204	0.00336742	0.00915555
ENSOARG00020040899	18.2599	-1.9591	0.453826	-4.31685	1.5827e-05	7.92737e-05
ENSOARG00020015060	108.785	-1.23136	0.273201	-4.50714	6.57079e-06	3.62516e-05
ENSOARG00020015399	83.2644	1.36554	0.421271	3.24148	0.0011891	0.00366016
ENSOARG00020009895	1811.26	-1.66992	0.129123	-12.9328	2.93785e-38	2.03856e-35
ENSOARG00020005939	65.8718	-1.5752	0.26808	-5.87585	4.20673e-09	4.87436e-08
ENSOARG00020008364	182.939	-2.05349	0.261074	-7.86553	3.67534e-15	1.30307e-13
ENSOARG00020021792	553.784	-1.78264	0.521886	-3.41576	0.000636043	0.00209986
ENSOARG00020009249	17156.9	1.6065	0.132758	12.101	1.04352e-33	4.715e-31
ENSOARG00020000234	865.958	-1.67468	0.212621	-7.87637	3.37025e-15	1.20148e-13
ENSOARG00020006543	446.625	-1.52807	0.269323	-5.67374	1.39712e-08	1.44233e-07
ENSOARG00020010720	651.483	-1.94839	0.256731	-7.58922	3.21842e-14	9.77041e-13
ENSOARG00020010235	15.9967	1.27269	0.373649	3.4061	0.000658981	0.00216712
ENSOARG00020000609	17.7488	-1.31427	0.443916	-2.96063	0.00307012	0.00844414
ENSOARG00020014440	31.4093	-1.08421	0.383059	-2.8304	0.00464898	0.0121225
ENSOARG00020007711	1288.71	1.53025	0.544109	2.8124	0.00491737	0.0127267
ENSOARG00020009670	2293.98	1.45828	0.148054	9.84964	6.8789e-23	7.68105e-21
ENSOARG00020021125	295.59	-1.39539	0.291011	-4.79497	1.62698e-06	1.03641e-05
ENSOARG00020021526	175.037	2.0373	0.419072	4.86145	1.16532e-06	7.64123e-06
ENSOARG00020007821	89.8366	1.06055	0.325476	3.25847	0.00112015	0.0034716
ENSOARG00020000574	102798	1.63686	0.16458	9.94574	2.63218e-23	3.13746e-21
ENSOARG00020013929	673.136	-1.02783	0.189329	-5.4288	5.6735e-08	5.15378e-07
ENSOARG00020006946	51.4214	-1.2852	0.199443	-6.44396	1.16399e-10	1.84249e-09
ENSOARG00020011467	1202.53	1.24115	0.145813	8.51194	1.71046e-17	8.63181e-16
ENSOARG00020039611	14.802	-1.06771	0.467632	-2.28322	0.0224174	0.0474092
ENSOARG00020007233	89.526	-1.14143	0.41523	-2.74891	0.0059794	0.0151091
ENSOARG00020033455	7.11128	4.09735	1.02559	3.99512	6.46619e-05	0.000277149
ENSOARG00020014853	65.7035	-1.21322	0.331611	-3.65856	0.000253633	0.000927855
ENSOARG00020012079	487.749	-1.77959	0.434758	-4.09329	4.25294e-05	0.000191141
ENSOARG00020031972	56.6588	-1.2186	0.261269	-4.66416	3.09876e-06	1.84566e-05
ENSOARG00020021262	9.70474	-2.89472	1.19619	-2.41995	0.0155228	0.0344913
ENSOARG00020018958	227.389	-3.15537	0.311564	-10.1275	4.17081e-24	5.51256e-22
ENSOARG00020036084	22.6678	-1.05378	0.412363	-2.55546	0.0106047	0.0248481
ENSOARG00020001141	435.236	1.08023	0.286369	3.77217	0.000161837	0.000626359
ENSOARG00020028082	71.566	-3.13417	0.402642	-7.784	7.02647e-15	2.33762e-13
ENSOARG00020032636	2290.61	-1.43858	0.271255	-5.3034	1.13665e-07	9.53126e-07
ENSOARG00020035887	31.7801	1.23424	0.49579	2.48944	0.0127943	0.0291795
ENSOARG00020035602	7.85847	-3.31942	0.84432	-3.93147	8.44277e-05	0.000351402
ENSOARG00020020635	6382.26	2.00165	0.162316	12.3319	6.10165e-35	2.96373e-32
ENSOARG00020007349	112.817	-1.91838	0.338617	-5.66534	1.46733e-08	1.5108e-07
ENSOARG00020039102	88.0593	1.13836	0.261578	4.35188	1.34974e-05	6.87393e-05
ENSOARG00020021936	6.28867	-2.16078	0.871546	-2.47925	0.013166	0.0299086
ENSOARG00020021946	804.639	-1.1789	0.137138	-8.59647	8.2206e-18	4.38786e-16
ENSOARG00020004557	72.3669	1.17791	0.312703	3.76685	0.000165318	0.000638053
ENSOARG00020022176	912.06	-2.08958	0.176118	-11.8647	1.80527e-32	6.49529e-30
ENSOARG00020036944	21.7946	1.09257	0.431641	2.5312	0.0113674	0.0264025
ENSOARG00020000346	2.15572	-4.43304	1.78378	-2.48519	0.0129482	0.0294786
ENSOARG00020019707	121.472	-1.02608	0.32506	-3.15658	0.00159634	0.00474674
ENSOARG00020032611	73.7494	-1.53154	0.268794	-5.69781	1.2136e-08	1.26769e-07
ENSOARG00020025262	21.2083	-1.63436	0.303582	-5.38359	7.30165e-08	6.43373e-07
ENSOARG00020007557	388.296	-1.82952	0.505529	-3.61902	0.000295717	0.0010624
ENSOARG00020023560	141.311	-1.87517	0.334755	-5.60163	2.12341e-08	2.1006e-07
ENSOARG00020004502	445.091	1.07941	0.177398	6.08467	1.16728e-09	1.52579e-08
ENSOARG00020010579	91.9207	-1.00837	0.202954	-4.96847	6.7483e-07	4.7178e-06
ENSOARG00020037324	60.3866	1.63101	0.205537	7.93537	2.0987e-15	7.79648e-14
ENSOARG00020021663	109.11	-1.87724	0.507557	-3.69858	0.000216806	0.000808196
ENSOARG00020035789	198.851	1.07026	0.154262	6.93799	3.97716e-12	8.41745e-11
ENSOARG00020021689	475.345	-1.17122	0.123509	-9.48281	2.47536e-21	2.14704e-19
ENSOARG00020028312	15.1494	-1.70964	0.580373	-2.94576	0.00322159	0.00880218
ENSOARG00020039445	16.7439	2.66072	0.917086	2.90128	0.00371642	0.00997601
ENSOARG00020020002	2284.4	-1.10259	0.129343	-8.52457	1.53375e-17	7.80084e-16
ENSOARG00020026634	139.726	-2.53303	0.363169	-6.97479	3.06319e-12	6.62009e-11
ENSOARG00020022255	188.917	-2.05577	0.176212	-11.6665	1.89052e-31	6.22559e-29
ENSOARG00020013391	292.178	-1.75482	0.315863	-5.55564	2.76604e-08	2.67769e-07
ENSOARG00020024180	451.93	-1.40673	0.235824	-5.96516	2.44388e-09	2.98817e-08
ENSOARG00020000538	5191.59	1.04533	0.1092	9.5726	1.04252e-21	9.64529e-20
ENSOARG00020007475	17.3643	1.1373	0.45287	2.51131	0.0120285	0.0276538
ENSOARG00020024247	559.342	-1.86559	0.172246	-10.8309	2.45624e-27	5.07684e-25
ENSOARG00020012593	17.3095	-1.76268	0.722348	-2.44022	0.0146785	0.0328067
ENSOARG00020020155	66.0346	-1.51718	0.242404	-6.25889	3.87732e-10	5.52291e-09
ENSOARG00020001809	72.0019	-2.83288	0.483364	-5.86076	4.60763e-09	5.28463e-08
ENSOARG00020008196	86.5153	1.27074	0.275173	4.61797	3.87504e-06	2.26226e-05
ENSOARG00020014210	3774.75	-1.28231	0.113378	-11.31	1.17042e-29	2.99212e-27
ENSOARG00020033964	329.503	-1.85763	0.460784	-4.03146	5.54321e-05	0.000241251
ENSOARG00020001323	42.3643	-2.53568	0.54473	-4.65493	3.24083e-06	1.92029e-05
ENSOARG00020035820	91.2281	2.00682	0.505495	3.97001	7.18704e-05	0.000304021
ENSOARG00020023425	19.2949	-1.68322	0.625018	-2.69307	0.00707974	0.0174803
ENSOARG00020000459	2833.98	1.0105	0.155412	6.50203	7.92411e-11	1.29485e-09
ENSOARG00020001367	595.513	-2.04898	0.496646	-4.12563	3.69716e-05	0.000168778
ENSOARG00020012256	377.502	-2.0297	0.189179	-10.729	7.43667e-27	1.36309e-24
ENSOARG00020029313	745.647	-1.03712	0.189487	-5.47331	4.41704e-08	4.10812e-07
ENSOARG00020007863	256.968	-1.94109	0.323773	-5.99523	2.03203e-09	2.52755e-08
ENSOARG00020004382	47.4223	-1.04465	0.232535	-4.49242	7.04197e-06	3.86275e-05
ENSOARG00020019372	257.807	-1.48319	0.274906	-5.39527	6.84223e-08	6.05363e-07
ENSOARG00020020126	19.3591	-2.23401	0.651608	-3.42845	0.000607031	0.00201607
ENSOARG00020023289	72.4388	-1.47292	0.381714	-3.85872	0.000113984	0.000458794
ENSOARG00020003844	95.1734	1.01922	0.303886	3.35396	0.000796651	0.00256941
ENSOARG00020022203	10.6869	-6.15041	1.07737	-5.70871	1.13835e-08	1.19875e-07
ENSOARG00020020420	218.284	-1.14698	0.135193	-8.48403	2.17529e-17	1.07757e-15
ENSOARG00020036749	128.785	1.54537	0.416386	3.7114	0.00020612	0.000773407
ENSOARG00020016908	443.53	-2.52141	0.269506	-9.35564	8.3092e-21	6.67105e-19
ENSOARG00020034013	24.8114	1.90935	0.802104	2.38043	0.0172926	0.0379002
ENSOARG00020040299	44.3825	-2.43947	0.468902	-5.20251	1.96618e-07	1.56433e-06
ENSOARG00020011823	20.1047	-2.1701	0.677892	-3.20125	0.00136834	0.00414363
ENSOARG00020003000	5.31662	-2.39754	0.826445	-2.90103	0.00371939	0.00998261
ENSOARG00020031307	11.4952	1.2559	0.49187	2.55331	0.0106706	0.0249811
ENSOARG00020038548	143.118	-1.46133	0.222321	-6.57308	4.92845e-11	8.38483e-10
ENSOARG00020007511	7.25083	-3.83468	1.12281	-3.41526	0.000637218	0.00210195
ENSOARG00020008978	13.6348	-3.79806	0.857019	-4.43171	9.349e-06	4.98468e-05
ENSOARG00020036656	18.3996	1.37168	0.511774	2.68025	0.0073568	0.0180908
ENSOARG00020020996	679.934	-1.02111	0.152898	-6.67836	2.41624e-11	4.39974e-10
ENSOARG00020002208	1232.05	1.2701	0.171636	7.39998	1.36202e-13	3.71667e-12
ENSOARG00020030622	102.375	1.42803	0.351858	4.05854	4.9381e-05	0.000218001
ENSOARG00020040698	20.8964	-1.37249	0.557308	-2.46271	0.0137891	0.0310763
ENSOARG00020022687	11.5497	2.15329	0.892752	2.41197	0.0158668	0.0351472
ENSOARG00020014286	17.1684	-3.43558	0.800802	-4.29018	1.7853e-05	8.83766e-05
ENSOARG00020002574	3790.99	1.14101	0.164486	6.93682	4.01022e-12	8.47819e-11
ENSOARG00020014405	49.9971	1.35055	0.593956	2.27382	0.0229771	0.0484188
ENSOARG00020000799	5174.1	-1.39207	0.155981	-8.92463	4.47173e-19	2.80262e-17
ENSOARG00020005930	646.558	-1.02372	0.153944	-6.64995	2.9319e-11	5.24529e-10
ENSOARG00020008587	611.534	-1.26121	0.266206	-4.73772	2.16141e-06	1.33782e-05
ENSOARG00020002285	1349.86	1.35442	0.1394	9.71604	2.57615e-22	2.60688e-20
ENSOARG00020024396	534.449	-1.10475	0.173954	-6.35081	2.14183e-10	3.21838e-09
ENSOARG00020006289	124.972	-1.65801	0.261892	-6.33089	2.43756e-10	3.61522e-09
ENSOARG00020007955	442.215	-2.26495	0.323739	-6.99623	2.62938e-12	5.74004e-11
ENSOARG00020008702	336.689	-1.14989	0.323428	-3.55532	0.000377522	0.00132398
ENSOARG00020030028	4.32519	-2.67976	0.766648	-3.49542	0.000473308	0.00162071
ENSOARG00020006646	906.716	-1.61093	0.282345	-5.70556	1.15964e-08	1.21788e-07
ENSOARG00020025486	16162.8	-1.43553	0.276951	-5.18336	2.17927e-07	1.71282e-06
ENSOARG00020021024	4977.61	2.35871	0.405333	5.81919	5.91323e-09	6.64862e-08
ENSOARG00020018026	982.66	-1.14902	0.204877	-5.60835	2.0426e-08	2.03224e-07
ENSOARG00020004509	797.143	-1.05848	0.199574	-5.30372	1.13466e-07	9.51867e-07
ENSOARG00020013413	1274.31	-1.46512	0.275737	-5.31346	1.0756e-07	9.07027e-07
ENSOARG00020035160	19.3102	-3.42448	0.579893	-5.90537	3.51866e-09	4.14579e-08
ENSOARG00020034753	13.9696	-1.22247	0.527039	-2.31951	0.0203674	0.043568
ENSOARG00020004583	73.8424	-1.08872	0.216992	-5.01732	5.23976e-07	3.76631e-06
ENSOARG00020000965	343.013	-2.25605	0.724889	-3.11228	0.00185651	0.0054249
ENSOARG00020026862	3.87013	-4.34572	0.856687	-5.07271	3.92192e-07	2.8918e-06
ENSOARG00020024839	20727.6	-1.29493	0.289637	-4.47088	7.78979e-06	4.2335e-05
ENSOARG00020004832	562.757	-1.15903	0.181843	-6.37376	1.84451e-10	2.81075e-09
ENSOARG00020036684	32.8604	1.10132	0.450349	2.44548	0.0144658	0.0323835
ENSOARG00020028803	106.074	1.51077	0.212559	7.10752	1.18142e-12	2.72612e-11
ENSOARG00020006762	15.2853	-1.60558	0.671279	-2.39182	0.0167653	0.0368809
ENSOARG00020016933	8510.32	1.23401	0.220637	5.59293	2.23266e-08	2.1986e-07
ENSOARG00020002781	8736.4	-1.13497	0.136176	-8.33459	7.77657e-17	3.61462e-15
ENSOARG00020017062	468.775	-2.00449	0.666192	-3.00887	0.0026222	0.00736224
ENSOARG00020008442	81.5658	-1.43721	0.174546	-8.23401	1.81046e-16	8.12365e-15
ENSOARG00020007752	1038.32	1.28909	0.179774	7.17062	7.46578e-13	1.76678e-11
ENSOARG00020030896	10.4137	1.76302	0.486601	3.62313	0.000291054	0.00104798
ENSOARG00020008081	2145.57	1.11805	0.173076	6.45985	1.04806e-10	1.67456e-09
ENSOARG00020002620	291.084	2.12111	0.264293	8.02562	1.01011e-15	3.99704e-14
ENSOARG00020037432	969.022	1.5282	0.155579	9.8227	8.99055e-23	9.73713e-21
ENSOARG00020028806	2179.31	1.19719	0.14031	8.53245	1.43282e-17	7.36461e-16
ENSOARG00020027754	80.4438	1.18504	0.271385	4.36665	1.26168e-05	6.4781e-05
ENSOARG00020039883	586.742	-1.68986	0.523875	-3.22569	0.00125671	0.0038506
ENSOARG00020021126	104.834	-1.2273	0.370011	-3.31694	0.000910107	0.00289269
ENSOARG00020034526	7.50862	-3.10079	0.798296	-3.88426	0.000102642	0.000418604
ENSOARG00020019551	56.1291	-1.92051	0.342354	-5.60973	2.02642e-08	2.01904e-07
ENSOARG00020034446	30.8345	1.4369	0.272061	5.28155	1.28094e-07	1.06175e-06
ENSOARG00020004883	2009.08	1.66582	0.155068	10.7426	6.42436e-27	1.20018e-24
ENSOARG00020004919	201.411	1.3121	0.201136	6.52342	6.872e-11	1.13824e-09
ENSOARG00020000283	4.81642	-2.16901	0.806357	-2.68988	0.00714773	0.017628
ENSOARG00020004166	77.846	-1.31639	0.254415	-5.17419	2.28902e-07	1.78608e-06
ENSOARG00020039434	3.40783	-2.64539	1.08424	-2.43985	0.0146934	0.0328361
ENSOARG00020007152	40.0225	-1.28911	0.336535	-3.83055	0.00012786	0.000508117
ENSOARG00020006563	607.516	-2.03394	0.30871	-6.58853	4.442e-11	7.6429e-10
ENSOARG00020004495	677.679	1.41913	0.27672	5.12841	2.922e-07	2.21764e-06
ENSOARG00020004519	308.5	1.84377	0.264446	6.9722	3.12032e-12	6.72859e-11
ENSOARG00020005725	194.634	1.20584	0.367867	3.27794	0.00104569	0.00327002
ENSOARG00020027100	3.07874	-3.6296	1.3433	-2.702	0.00689243	0.0170807
ENSOARG00020040076	164.59	1.09347	0.294328	3.71516	0.000203078	0.000764053
ENSOARG00020008318	30.642	1.09554	0.31977	3.42603	0.000612483	0.00203187
ENSOARG00020005841	168.205	1.11812	0.168725	6.6269	3.42799e-11	6.06579e-10
ENSOARG00020007976	266.069	1.21527	0.199337	6.09657	1.08366e-09	1.42549e-08
ENSOARG00020031310	24.3333	-1.34057	0.552046	-2.42838	0.0151666	0.0337888
ENSOARG00020008102	522.474	1.09441	0.156773	6.98085	2.93394e-12	6.34782e-11
ENSOARG00020015555	432.359	-1.5241	0.244436	-6.23517	4.51285e-10	6.36748e-09
ENSOARG00020008784	2.71388	-1.98928	0.85362	-2.33041	0.0197845	0.0425166
ENSOARG00020002541	4.73442	-2.87495	0.995503	-2.88793	0.00387783	0.0103408
ENSOARG00020003839	39.8224	-1.11645	0.296297	-3.76799	0.000164566	0.000635404
ENSOARG00020002524	20.342	-2.41414	0.417866	-5.77729	7.59124e-09	8.35166e-08
ENSOARG00020002532	8.03786	-2.02591	0.592185	-3.42107	0.00062376	0.00206422
ENSOARG00020037202	15.5988	-1.80662	0.660903	-2.73356	0.00626539	0.0157254
ENSOARG00020030306	21.0463	-3.81046	0.912276	-4.17688	2.95539e-05	0.000138395
ENSOARG00020016023	296.232	-1.90214	0.472676	-4.0242	5.71691e-05	0.000248043
ENSOARG00020019017	6496.09	1.03292	0.154548	6.68352	2.33273e-11	4.26766e-10
ENSOARG00020018502	186.554	1.04032	0.180261	5.77119	7.87119e-09	8.62776e-08
ENSOARG00020035955	970.703	-2.38099	0.222251	-10.7131	8.83601e-27	1.58958e-24
ENSOARG00020016241	77.5214	-1.1628	0.374752	-3.10286	0.00191658	0.00556943
ENSOARG00020004765	803.362	1.39793	0.207328	6.74262	1.55558e-11	2.93716e-10
ENSOARG00020001607	13.4172	1.72747	0.498254	3.46704	0.000526215	0.00177682
ENSOARG00020030515	20.3921	-3.22633	0.810737	-3.9795	6.90601e-05	0.000293732
ENSOARG00020029420	612.209	1.73039	0.591	2.9279	0.00341265	0.00925133
ENSOARG00020032764	101.337	-1.43336	0.368788	-3.88667	0.000101629	0.000414909
ENSOARG00020038809	6.62355	-1.84923	0.683601	-2.70513	0.00682783	0.0169379
ENSOARG00020034956	62.9904	1.15787	0.211846	5.4656	4.61353e-08	4.26839e-07
ENSOARG00020036617	4.35844	-2.36758	0.770964	-3.07094	0.00213388	0.00612575
ENSOARG00020034583	29.1905	-1.32404	0.417843	-3.16875	0.00153098	0.00458185
ENSOARG00020007440	567.037	-2.22886	0.32172	-6.92797	4.26907e-12	8.97661e-11
ENSOARG00020030061	863.646	1.56205	0.28072	5.56446	2.62964e-08	2.55968e-07
ENSOARG00020017488	56.153	-2.52133	0.549175	-4.59113	4.40863e-06	2.53568e-05
ENSOARG00020017679	37.6175	1.36331	0.338209	4.03096	5.55503e-05	0.000241614
ENSOARG00020009815	79.8006	-2.0023	0.454219	-4.40823	1.04219e-05	5.48449e-05
ENSOARG00020012698	474.007	-1.05652	0.217643	-4.85438	1.20766e-06	7.88166e-06
ENSOARG00020010543	177.375	-1.10407	0.409121	-2.69864	0.00696243	0.01723
ENSOARG00020021924	492.731	1.36326	0.311149	4.38137	1.17933e-05	6.10529e-05
ENSOARG00020014896	2279.67	1.58653	0.165295	9.59816	8.13832e-22	7.6757e-20
ENSOARG00020021703	917.478	1.01677	0.203165	5.00464	5.59652e-07	3.99907e-06
ENSOARG00020037449	845.897	-2.48699	0.548788	-4.53179	5.84866e-06	3.26721e-05
ENSOARG00020015783	233.569	-1.14705	0.378093	-3.03379	0.00241506	0.006831
ENSOARG00020006560	41.9771	1.65278	0.439224	3.76296	0.000167914	0.00064666
ENSOARG00020006936	494.7	1.43707	0.192676	7.45848	8.75246e-14	2.4742e-12
ENSOARG00020018238	94.1098	-1.12462	0.343569	-3.27333	0.00106287	0.00331734
ENSOARG00020031705	333.272	1.00674	0.153121	6.57481	4.87141e-11	8.29505e-10
ENSOARG00020037474	17.5391	1.84524	0.43973	4.1963	2.71315e-05	0.000128413
ENSOARG00020031888	50.4856	-1.14512	0.262504	-4.3623	1.28701e-05	6.59077e-05
ENSOARG00020027870	75.4391	-1.00346	0.196686	-5.10186	3.36331e-07	2.51632e-06
ENSOARG00020034068	21.6884	-1.39625	0.542222	-2.57506	0.0100223	0.0236862
ENSOARG00020039411	27.2954	-1.74005	0.560116	-3.10659	0.0018926	0.00551378
ENSOARG00020030405	6.33574	-1.58355	0.570954	-2.77352	0.00554528	0.014136
ENSOARG00020037508	1.70355	-3.42704	1.44387	-2.3735	0.0176202	0.038487
ENSOARG00020006822	598.864	1.07703	0.128012	8.4135	3.9797e-17	1.9139e-15
ENSOARG00020017324	53.495	-1.21718	0.223031	-5.45743	4.83076e-08	4.44819e-07
ENSOARG00020010159	210.398	-1.10164	0.249776	-4.41051	1.03127e-05	5.4373e-05
ENSOARG00020012412	504.759	1.58255	0.343138	4.61198	3.98855e-06	2.31947e-05
ENSOARG00020008943	40.7261	1.95966	0.407005	4.81483	1.47326e-06	9.47498e-06
ENSOARG00020018298	1461.12	-1.5427	0.281725	-5.47592	4.35237e-08	4.04992e-07
ENSOARG00020009053	13.8377	-2.20038	0.67706	-3.2499	0.00115444	0.00356591
ENSOARG00020031190	7.20198	-1.97571	0.673295	-2.93439	0.00334202	0.0090903
ENSOARG00020009124	5684.88	1.00358	0.155183	6.4671	9.98998e-11	1.60409e-09
ENSOARG00020035733	41.2757	1.19001	0.261317	4.55389	5.26625e-06	2.98303e-05
ENSOARG00020027257	140.094	3.12246	0.256077	12.1935	3.36828e-34	1.59616e-31
ENSOARG00020000596	1107.41	-1.02458	0.242255	-4.22936	2.3436e-05	0.00011268
ENSOARG00020005142	7.79822	-1.95566	0.693585	-2.81963	0.00480784	0.0124744
ENSOARG00020001496	8172.99	-1.4042	0.120353	-11.6673	1.87269e-31	6.22559e-29
ENSOARG00020000689	784.914	-1.20898	0.259611	-4.65689	3.21015e-06	1.90546e-05
ENSOARG00020000833	49.6473	1.73339	0.232719	7.44841	9.44687e-14	2.64853e-12
ENSOARG00020010784	341.152	-1.19903	0.178623	-6.71266	1.91103e-11	3.53276e-10
ENSOARG00020002598	410.308	-1.29596	0.210986	-6.14241	8.12793e-10	1.09513e-08
ENSOARG00020040268	59.7434	-1.45609	0.45974	-3.1672	0.00153917	0.00460211
ENSOARG00020021109	129.992	1.01732	0.206615	4.92375	8.49006e-07	5.7919e-06
ENSOARG00020002499	4512.05	-1.43032	0.182089	-7.85507	3.99563e-15	1.41147e-13
ENSOARG00020034086	13.4096	1.84832	0.708444	2.60899	0.00908105	0.0217098
ENSOARG00020002428	48.7602	-1.33634	0.448497	-2.9796	0.00288627	0.00800306
ENSOARG00020003311	1368.07	-2.13074	0.186731	-11.4108	3.69487e-30	1.01109e-27
ENSOARG00020040789	14.4947	2.65464	0.762844	3.47992	0.000501557	0.00170392
ENSOARG00020009608	151.657	1.03299	0.259444	3.98155	6.84671e-05	0.000291573
ENSOARG00020000337	33.4457	1.29777	0.518587	2.50251	0.0123315	0.0282535
ENSOARG00020015494	1266.94	2.06644	0.174932	11.8128	3.35057e-32	1.16247e-29
ENSOARG00020033100	31.0608	-1.8941	0.444196	-4.2641	2.00714e-05	9.79815e-05
ENSOARG00020034812	53.027	-2.05191	0.451417	-4.54547	5.48117e-06	3.08588e-05
ENSOARG00020016080	458.399	-1.59231	0.20685	-7.69788	1.38344e-14	4.34628e-13
ENSOARG00020003956	869.75	-1.31499	0.260836	-5.04146	4.62002e-07	3.36188e-06
ENSOARG00020007019	8791.65	1.23124	0.165138	7.45586	8.92862e-14	2.51412e-12
ENSOARG00020002994	2825.1	1.30077	0.180762	7.19604	6.19851e-13	1.49603e-11
ENSOARG00020029983	10.211	-2.14091	0.781064	-2.74102	0.0061249	0.0154266
ENSOARG00020002832	48.93	-3.06046	0.537006	-5.69912	1.20429e-08	1.25864e-07
ENSOARG00020001082	891.827	1.02169	0.127239	8.02972	9.76953e-16	3.89322e-14
ENSOARG00020003261	13.5964	-2.70908	0.750544	-3.60949	0.000306799	0.00109775
ENSOARG00020003492	834.053	2.15705	0.208997	10.321	5.66439e-25	8.09216e-23
ENSOARG00020039657	73.637	-1.00677	0.171862	-5.85801	4.68436e-09	5.35683e-08
ENSOARG00020001914	28.8327	-3.19729	0.695861	-4.59473	4.33317e-06	2.49597e-05
ENSOARG00020032483	198.555	-1.03083	0.368289	-2.79897	0.00512656	0.0131996
ENSOARG00020007839	326.362	-1.19352	0.232795	-5.12691	2.94531e-07	2.23446e-06
ENSOARG00020032634	16.5054	-2.00313	0.481742	-4.1581	3.20905e-05	0.000148803
ENSOARG00020004057	86.2313	-1.10093	0.25249	-4.36031	1.2988e-05	6.64064e-05
ENSOARG00020030985	6.74634	-2.07582	0.803972	-2.58196	0.00982424	0.023286
ENSOARG00020008965	683.728	-1.58807	0.262891	-6.0408	1.53352e-09	1.96536e-08
ENSOARG00020000464	93.9999	-1.23839	0.311508	-3.97547	7.02401e-05	0.000298229
ENSOARG00020000568	1074.16	1.07212	0.187424	5.72026	1.0636e-08	1.12983e-07
ENSOARG00020009035	162.487	-1.07413	0.21561	-4.9818	6.29954e-07	4.43456e-06
ENSOARG00020009097	45.909	-1.14599	0.442705	-2.58861	0.00963628	0.0228935
ENSOARG00020037921	20543.1	1.1431	0.158395	7.21678	5.32339e-13	1.31088e-11
ENSOARG00020000305	1645.84	-1.29233	0.228707	-5.65059	1.59902e-08	1.63169e-07
ENSOARG00020001440	406.078	1.241	0.229226	5.41387	6.16771e-08	5.5478e-07
ENSOARG00020001088	26.3944	1.19162	0.294296	4.04903	5.14295e-05	0.000225406
ENSOARG00020001212	856.477	1.36796	0.185972	7.35573	1.89891e-13	5.01779e-12
ENSOARG00020006271	47317.9	1.84122	0.158562	11.612	3.58058e-31	1.10424e-28
ENSOARG00020017499	30.0725	1.33889	0.522603	2.56197	0.0104082	0.0244641
ENSOARG00020000522	90.0252	1.1556	0.284322	4.06442	4.81526e-05	0.000212965
ENSOARG00020034719	6.46337	-1.90157	0.774035	-2.45669	0.0140222	0.0315286
ENSOARG00020038180	866.319	2.0195	0.46819	4.31342	1.60746e-05	8.03481e-05
ENSOARG00020040974	11.092	-3.61998	0.58908	-6.14515	7.98896e-10	1.0779e-08
ENSOARG00020002696	30.4173	-1.22706	0.49794	-2.46428	0.013729	0.0309552
ENSOARG00020001035	106.524	-2.04668	0.391654	-5.22572	1.73478e-07	1.39277e-06
ENSOARG00020028988	36.1052	1.1904	0.289464	4.11244	3.91508e-05	0.000177691
ENSOARG00020006215	216.695	-1.49083	0.237259	-6.28355	3.30935e-10	4.78895e-09
ENSOARG00020038784	72.5515	-1.40383	0.287943	-4.87539	1.08591e-06	7.16652e-06
ENSOARG00020039144	42.8007	1.40859	0.477738	2.94846	0.00319356	0.00873789
ENSOARG00020038063	160.037	-1.06646	0.223951	-4.76203	1.91653e-06	1.20272e-05
ENSOARG00020001724	734.74	-1.05852	0.143297	-7.38689	1.50301e-13	4.0728e-12
ENSOARG00020009049	102.531	1.47174	0.251149	5.86002	4.62815e-09	5.30503e-08
ENSOARG00020018508	609.672	1.31423	0.295247	4.45129	8.53553e-06	4.5824e-05
ENSOARG00020012162	229.905	-2.09354	0.644018	-3.25074	0.00115103	0.00355879
ENSOARG00020001325	581.547	-1.04123	0.197189	-5.28036	1.28933e-07	1.06779e-06
ENSOARG00020025865	1111.62	1.04472	0.126582	8.25329	1.54087e-16	6.96224e-15
ENSOARG00020006440	2744.4	1.54755	0.146392	10.5713	4.04815e-26	6.66539e-24
ENSOARG00020000339	3756.91	2.24642	0.188069	11.9446	6.92461e-33	2.69809e-30
ENSOARG00020002895	2407.62	-1.25396	0.165387	-7.58198	3.40315e-14	1.0299e-12
ENSOARG00020000370	2841.07	1.1883	0.134572	8.83022	1.04473e-18	6.26484e-17
ENSOARG00020006701	43696.3	1.47245	0.158237	9.30539	1.33504e-20	1.03341e-18
ENSOARG00020000897	16.6029	1.73018	0.640946	2.69941	0.00694624	0.0171974
ENSOARG00020025815	58.6885	1.65926	0.269445	6.15805	7.36443e-10	9.98489e-09
ENSOARG00020002060	103.505	-1.2362	0.194534	-6.35464	2.08909e-10	3.14886e-09
ENSOARG00020000741	39915.7	1.03708	0.171923	6.03225	1.61696e-09	2.06412e-08
ENSOARG00020000307	37867.2	1.09306	0.148635	7.35397	1.92404e-13	5.07222e-12
ENSOARG00020010443	729.392	1.58325	0.146859	10.7808	4.24355e-27	8.32808e-25
ENSOARG00020018598	544.937	-1.35863	0.307237	-4.42208	9.77544e-06	5.1836e-05
ENSOARG00020035319	467.401	-1.00962	0.183509	-5.50177	3.75991e-08	3.5472e-07
ENSOARG00020018800	115.853	1.51919	0.246738	6.15711	7.40856e-10	1.00377e-08
ENSOARG00020009225	6866.39	-1.47752	0.220524	-6.70003	2.08375e-11	3.83382e-10
ENSOARG00020006876	1069.16	-2.35652	0.326983	-7.20685	5.72623e-13	1.40296e-11
ENSOARG00020035925	576.828	-1.28768	0.542355	-2.37423	0.0175854	0.0384196
ENSOARG00020022163	6396.6	1.54893	0.205622	7.53291	4.96215e-14	1.46519e-12
ENSOARG00020018838	818.784	1.19908	0.181794	6.59583	4.22878e-11	7.33579e-10
ENSOARG00020026796	375.38	2.69652	0.217536	12.3957	2.75687e-35	1.44765e-32
ENSOARG00020007100	209.761	3.74089	0.370803	10.0886	6.20366e-24	8.0354e-22
ENSOARG00020038323	106.413	-1.72885	0.743286	-2.32596	0.0200208	0.0429522
ENSOARG00020027702	8.98341	2.32683	0.722985	3.21837	0.00128921	0.00393467
ENSOARG00020001553	13.1433	-1.39659	0.581917	-2.39997	0.0163962	0.0361673
ENSOARG00020002677	518.788	1.17576	0.179592	6.54687	5.87558e-11	9.87514e-10
ENSOARG00020000569	375.304	-1.8126	0.247681	-7.31826	2.51199e-13	6.4901e-12
ENSOARG00020000871	6.32205	2.1906	0.864689	2.53339	0.0112964	0.0262533
ENSOARG00020003529	7.85093	-1.68475	0.601649	-2.80021	0.00510689	0.0131524
ENSOARG00020024966	93.7066	1.09236	0.269754	4.04946	5.13355e-05	0.000225045
ENSOARG00020005170	621.568	-2.20055	0.164737	-13.3579	1.0649e-40	1.08894e-37
ENSOARG00020002652	41595.5	1.26396	0.378458	3.33976	0.00083852	0.00269105
ENSOARG00020002301	15492.4	1.04084	0.201326	5.16994	2.34175e-07	1.82356e-06
ENSOARG00020013131	9.94566	-1.94214	0.682425	-2.84594	0.00442806	0.0116151
ENSOARG00020001443	47.155	-2.03138	0.649307	-3.12853	0.00175683	0.00516626
ENSOARG00020011470	285.858	-2.29843	0.816481	-2.81504	0.00487714	0.012631
ENSOARG00020010609	807.097	-1.98869	0.281748	-7.05841	1.6842e-12	3.7917e-11
ENSOARG00020000844	211.522	-1.57817	0.355878	-4.43458	9.22523e-06	4.92545e-05
ENSOARG00020026994	1139.56	1.42421	0.180017	7.91153	2.5425e-15	9.32042e-14
ENSOARG00020001262	1869.8	1.14221	0.22351	5.11034	3.21584e-07	2.42361e-06
ENSOARG00020031197	1.95269	-3.63941	1.34423	-2.70743	0.0067807	0.0168468
ENSOARG00020009089	24.8038	-1.1477	0.407509	-2.81637	0.00485693	0.0125837
ENSOARG00020001043	19.9549	1.64935	0.350221	4.70946	2.48372e-06	1.51321e-05
ENSOARG00020009448	98.0059	-1.07288	0.387151	-2.77122	0.00558472	0.0142246
ENSOARG00020001142	3255.94	-1.4791	0.220016	-6.7227	1.78388e-11	3.32757e-10
ENSOARG00020028335	11.2892	2.50338	0.799326	3.13186	0.00173702	0.00511341
ENSOARG00020000969	11937.7	1.16533	0.182078	6.40018	1.55197e-10	2.39311e-09
ENSOARG00020036440	713.687	-1.06582	0.25267	-4.21824	2.46222e-05	0.000117626
ENSOARG00020002374	894.627	-1.11439	0.241439	-4.61564	3.91886e-06	2.28236e-05
ENSOARG00020005680	57.9598	-1.48687	0.494813	-3.00492	0.0026565	0.00744349
ENSOARG00020012811	856.716	1.29289	0.162062	7.97778	1.48993e-15	5.74362e-14
ENSOARG00020002951	26.7066	-1.22872	0.403625	-3.04422	0.00233287	0.00663039
ENSOARG00020008311	1255.75	1.24424	0.141071	8.81998	1.14484e-18	6.78141e-17
ENSOARG00020003594	216.953	-1.03765	0.265755	-3.90454	9.44065e-05	0.000388278
ENSOARG00020029497	4.54251	2.91537	1.05985	2.75074	0.00594603	0.0150365
ENSOARG00020003698	3558.11	-2.44588	0.787472	-3.10599	0.00189641	0.00552154
ENSOARG00020008548	8.49104	-3.30794	0.805321	-4.1076	3.99788e-05	0.000181102
ENSOARG00020005677	2980.9	1.43328	0.165736	8.64801	5.24068e-18	2.86014e-16
ENSOARG00020001731	2939.95	1.76229	0.179178	9.83542	7.92378e-23	8.6978e-21
ENSOARG00020007916	1894.09	1.63848	0.168781	9.70772	2.79526e-22	2.78508e-20
ENSOARG00020011486	425.95	-1.00714	0.196368	-5.12886	2.91506e-07	2.21324e-06
ENSOARG00020003779	445.79	-1.78676	0.242911	-7.35559	1.90081e-13	5.01779e-12
ENSOARG00020014774	3864.8	1.0589	0.135533	7.8129	5.58863e-15	1.89497e-13
ENSOARG00020035944	2.56987	-2.41902	1.01607	-2.38077	0.0172765	0.0378811
ENSOARG00020009288	452.11	1.75363	0.656632	2.67064	0.0075706	0.0185461
ENSOARG00020024884	87.6393	1.09825	0.313504	3.50314	0.000459814	0.00157979
ENSOARG00020002295	42.9034	3.30662	0.883556	3.74239	0.000182275	0.000694125
ENSOARG00020040585	15.0361	1.29445	0.515808	2.50956	0.0120881	0.0277743
ENSOARG00020037842	238.931	1.35132	0.164681	8.2057	2.29255e-16	1.01694e-14
ENSOARG00020012320	64368.2	1.2362	0.171649	7.20188	5.93892e-13	1.44415e-11
ENSOARG00020001754	283.581	-2.11426	0.301259	-7.01808	2.2494e-12	4.96631e-11
ENSOARG00020034267	13.7066	-1.78581	0.618372	-2.88793	0.00387785	0.0103408
ENSOARG00020004917	12.9337	-2.02784	0.55092	-3.68083	0.000232477	0.000858544
ENSOARG00020011837	537.49	1.30183	0.223426	5.82667	5.65459e-09	6.37256e-08
ENSOARG00020002967	70.8743	1.0143	0.267787	3.78773	0.00015203	0.000592892
ENSOARG00020002919	125.845	-1.26243	0.307895	-4.1002	4.12799e-05	0.000186215
ENSOARG00020011245	3508.85	-1.00854	0.203131	-4.96499	6.87032e-07	4.78435e-06
ENSOARG00020003555	400.385	-1.48093	0.261802	-5.65669	1.54324e-08	1.57892e-07
ENSOARG00020005539	16.5121	1.24208	0.49151	2.52707	0.011502	0.0266418
ENSOARG00020011501	900.339	-1.07712	0.190463	-5.65528	1.55589e-08	1.59102e-07
ENSOARG00020002236	4.66294	-1.83895	0.7606	-2.41776	0.0156163	0.0346674
ENSOARG00020011667	240.05	-1.05756	0.247244	-4.27738	1.89103e-05	9.29676e-05
ENSOARG00020010148	115.386	-1.57178	0.250446	-6.27593	3.47541e-10	4.99806e-09
ENSOARG00020006212	164.018	-1.02745	0.212763	-4.82909	1.37162e-06	8.85941e-06
ENSOARG00020004776	16.6757	1.24383	0.45196	2.75209	0.00592169	0.0149835
ENSOARG00020005465	1154.27	-1.62095	0.270851	-5.98465	2.16861e-09	2.6854e-08
ENSOARG00020002670	80.2214	1.03587	0.388567	2.66588	0.00767872	0.0187731
ENSOARG00020000497	604.635	-1.45262	0.279097	-5.20472	1.94289e-07	1.54707e-06
ENSOARG00020001798	19.8161	-2.49326	0.466204	-5.34801	8.89277e-08	7.66878e-07
ENSOARG00020003803	393.392	-1.20118	0.243045	-4.94222	7.7239e-07	5.331e-06
ENSOARG00020012255	6.13922	3.2157	1.13173	2.84141	0.00449147	0.0117592
ENSOARG00020004345	9379.41	-1.96722	0.194324	-10.1234	4.35034e-24	5.71099e-22
ENSOARG00020004514	155.215	1.00854	0.190568	5.29229	1.20795e-07	1.00813e-06
ENSOARG00020034863	17.2835	1.58953	0.635369	2.50175	0.0123582	0.0282979
ENSOARG00020004542	11.3906	-2.52107	0.481931	-5.23119	1.68423e-07	1.35499e-06
ENSOARG00020036436	5.36957	2.74785	0.852063	3.22494	0.00125998	0.00385817
ENSOARG00020015118	5.86623	-1.74433	0.732571	-2.38111	0.0172605	0.0378503
ENSOARG00020025723	173.375	-1.32002	0.263875	-5.00245	5.66075e-07	4.03903e-06
ENSOARG00020006134	12.8729	-1.82811	0.584526	-3.1275	0.001763	0.00518047
ENSOARG00020009137	1005.39	-1.20003	0.134136	-8.94638	3.67346e-19	2.3324e-17
ENSOARG00020008512	1380.03	-1.02898	0.190356	-5.40558	6.46e-08	5.77595e-07
ENSOARG00020022527	442.485	-1.60797	0.251907	-6.3832	1.73427e-10	2.65525e-09
ENSOARG00020021798	3515	1.05439	0.113823	9.26346	1.97921e-20	1.508e-18
ENSOARG00020011321	720.242	-1.04648	0.210639	-4.96811	6.76082e-07	4.72333e-06
ENSOARG00020008052	1376.64	1.08971	0.209053	5.21261	1.86204e-07	1.48573e-06
ENSOARG00020000945	71.8917	1.10867	0.337171	3.28814	0.00100851	0.00316652
ENSOARG00020001721	55.5145	2.03074	0.370796	5.47669	4.33358e-08	4.03923e-07
ENSOARG00020021407	1181.05	1.02549	0.23259	4.40899	1.03853e-05	5.47114e-05
ENSOARG00020008279	67.2794	2.33987	0.421656	5.54925	2.86897e-08	2.76083e-07
ENSOARG00020002611	28.6242	-2.02817	0.386076	-5.25328	1.49413e-07	1.21921e-06
ENSOARG00020013145	67.8535	-1.86307	0.481857	-3.86644	0.000110435	0.000445987
ENSOARG00020012556	332.597	-1.14428	0.235637	-4.85612	1.19709e-06	7.8266e-06
ENSOARG00020000178	749.627	1.28523	0.237445	5.41274	6.20681e-08	5.57523e-07
ENSOARG00020036489	59.3399	-1.30973	0.214232	-6.1136	9.74091e-10	1.2945e-08
ENSOARG00020027325	2.32046	-3.91716	1.25505	-3.1211	0.00180174	0.00528075
ENSOARG00020032861	58.5779	-1.07123	0.273257	-3.92023	8.84636e-05	0.000366083
ENSOARG00020013278	2154.39	1.10667	0.181044	6.1127	9.79605e-10	1.30094e-08
ENSOARG00020013894	1344.39	1.06649	0.142765	7.47028	8.00243e-14	2.27641e-12
ENSOARG00020002938	9.7516	1.16618	0.428482	2.72164	0.00649583	0.0162325
ENSOARG00020028938	72.0968	1.33618	0.270737	4.93535	8.00067e-07	5.4947e-06
ENSOARG00020000227	8.44511	-2.29264	0.624046	-3.67383	0.000238939	0.000879233
ENSOARG00020007930	54.1261	-1.7664	0.323179	-5.4657	4.61078e-08	4.26839e-07
ENSOARG00020036250	50.7189	-2.94945	0.816166	-3.61379	0.000301758	0.00108211
ENSOARG00020001129	40.5593	-1.05677	0.278822	-3.79012	0.000150577	0.000588289
ENSOARG00020027126	54.1985	-2.1423	0.798552	-2.68273	0.00730248	0.0179708
ENSOARG00020019506	170.055	-1.34877	0.366287	-3.68228	0.000231156	0.000854315
ENSOARG00020030531	173.204	1.21533	0.192135	6.3254	2.52576e-10	3.73748e-09
ENSOARG00020008582	21879.6	1.10419	0.163694	6.74549	1.52516e-11	2.88533e-10
ENSOARG00020002205	847.006	1.19205	0.229432	5.19566	2.03994e-07	1.61715e-06
ENSOARG00020019574	15.8668	-1.5721	0.458282	-3.43042	0.000602644	0.00200321
ENSOARG00020035978	4.57728	-1.67313	0.668274	-2.50366	0.0122917	0.0281721
ENSOARG00020008739	364.647	-1.85379	0.494943	-3.74546	0.000180065	0.000687056
ENSOARG00020009304	2491.86	1.05978	0.125893	8.4181	3.82652e-17	1.8448e-15
ENSOARG00020019876	48998.9	-1.33933	0.16799	-7.97269	1.5526e-15	5.94981e-14
ENSOARG00020002300	2230.34	1.13417	0.164577	6.89139	5.52518e-12	1.14322e-10
ENSOARG00020029218	26.2091	-2.84949	0.547886	-5.20088	1.98347e-07	1.5768e-06
ENSOARG00020017513	266.099	-1.74281	0.292361	-5.96115	2.50462e-09	3.04901e-08
ENSOARG00020013819	45.6304	-1.4087	0.366297	-3.84578	0.000120172	0.00048091
ENSOARG00020009565	21.1692	-1.50777	0.41625	-3.62227	0.000292031	0.0010513
ENSOARG00020027934	8.50201	-1.96942	0.555009	-3.54845	0.000387501	0.00135507
ENSOARG00020016302	10911.5	1.24418	0.138207	9.00228	2.21073e-19	1.48111e-17
ENSOARG00020016361	56.6396	1.63641	0.240001	6.81836	9.20879e-12	1.81642e-10
ENSOARG00020013952	298.403	-1.5459	0.189122	-8.17408	2.9814e-16	1.29298e-14
ENSOARG00020024546	924.233	1.1874	0.149621	7.9361	2.0864e-15	7.78053e-14
ENSOARG00020033893	25.9976	-1.60343	0.568682	-2.81956	0.00480896	0.0124744
ENSOARG00020031973	3765.42	2.41027	0.258042	9.34061	9.57851e-21	7.54608e-19
ENSOARG00020032122	388.329	1.02912	0.179354	5.73794	9.58357e-09	1.02533e-07
ENSOARG00020037905	202.116	-1.58059	0.218041	-7.24903	4.19752e-13	1.05095e-11
ENSOARG00020024579	1698.85	1.97908	0.149399	13.247	4.69573e-40	4.34444e-37
ENSOARG00020001364	168.434	1.0286	0.178357	5.76708	8.06576e-09	8.80391e-08
ENSOARG00020014571	5.97676	-2.46956	0.667814	-3.69798	0.000217323	0.000809734
ENSOARG00020007013	227.312	-3.30495	0.681315	-4.85084	1.22942e-06	8.01018e-06
ENSOARG00020001414	416.572	-1.21995	0.150394	-8.11167	4.99281e-16	2.09515e-14
ENSOARG00020002731	54.2279	3.54732	0.533797	6.64545	3.02296e-11	5.3785e-10
ENSOARG00020012274	49.5519	1.00072	0.422665	2.36765	0.0179015	0.0390181
ENSOARG00020003471	5930.06	-1.11616	0.145884	-7.65102	1.99399e-14	6.20852e-13
ENSOARG00020040857	126.105	-1.21256	0.243425	-4.98124	6.31779e-07	4.44097e-06
ENSOARG00020001489	10.7108	1.44642	0.597297	2.42161	0.0154521	0.0343551
ENSOARG00020001826	1089.63	1.06887	0.162281	6.58652	4.50256e-11	7.72112e-10
ENSOARG00020027979	30.953	-1.15112	0.313292	-3.67426	0.000238544	0.000878111
ENSOARG00020001993	267.515	1.27116	0.156044	8.14616	3.75678e-16	1.60772e-14
ENSOARG00020037529	7.46686	-2.05364	0.859342	-2.38978	0.0168583	0.0370772
ENSOARG00020024872	27.9269	3.04668	0.681041	4.47357	7.69253e-06	4.1865e-05
ENSOARG00020031491	3936.57	-1.5823	0.219439	-7.21069	5.567e-13	1.3674e-11
ENSOARG00020002394	1525.38	-1.37298	0.280733	-4.89071	1.00475e-06	6.70834e-06
ENSOARG00020001761	337.116	-1.02031	0.182066	-5.60405	2.09405e-08	2.07473e-07
ENSOARG00020001779	8.82926	2.20926	0.711893	3.10336	0.00191334	0.00556334
ENSOARG00020013507	499.519	-1.28406	0.169751	-7.56436	3.89773e-14	1.16506e-12
ENSOARG00020005041	19.0379	-2.63937	0.514586	-5.12911	2.91118e-07	2.21115e-06
ENSOARG00020030754	5.24531	-2.14991	0.643687	-3.33999	0.000837822	0.00268925
ENSOARG00020002219	252.847	1.11227	0.250829	4.43437	9.23423e-06	4.9289e-05
ENSOARG00020030461	8.97735	2.21363	0.641152	3.45258	0.000555249	0.00186191
ENSOARG00020000659	425.644	1.17199	0.220619	5.31231	1.08245e-07	9.11612e-07
ENSOARG00020002498	263.871	1.17594	0.195408	6.01787	1.76725e-09	2.23833e-08
ENSOARG00020037597	204.05	1.0454	0.198719	5.2607	1.43504e-07	1.17693e-06
ENSOARG00020002132	3202.85	1.26406	0.192334	6.5722	4.95775e-11	8.41995e-10
ENSOARG00020000319	3495.39	1.47583	0.166712	8.85257	8.55299e-19	5.20928e-17
ENSOARG00020000342	6.45648	2.36453	0.821169	2.87947	0.00398346	0.0105846
ENSOARG00020037951	1575.96	3.79925	0.268829	14.1326	2.39141e-45	3.09752e-42
ENSOARG00020011808	144.806	-1.60342	0.593098	-2.70346	0.00686213	0.0170143
ENSOARG00020002883	594.459	-1.69318	0.266203	-6.36049	2.01108e-10	3.04072e-09
ENSOARG00020023284	88.9884	-1.02163	0.208041	-4.9107	9.07521e-07	6.14577e-06
ENSOARG00020015921	44.9897	-1.30378	0.354514	-3.67766	0.000235386	0.000867968
ENSOARG00020002622	3248.52	-1.24155	0.212791	-5.83459	5.39239e-09	6.10094e-08
ENSOARG00020018389	9.16575	-4.06183	0.697364	-5.82454	5.72687e-09	6.44654e-08
ENSOARG00020012389	5906.71	1.03262	0.253786	4.06885	4.72457e-05	0.000209762
ENSOARG00020020291	1006.3	-1.11307	0.161054	-6.91113	4.80803e-12	1.00555e-10
ENSOARG00020013762	1000.97	-1.80076	0.288324	-6.24562	4.22116e-10	5.97762e-09
ENSOARG00020018910	44.6983	1.18314	0.2563	4.61621	3.90806e-06	2.27743e-05
ENSOARG00020005960	17.0492	1.30476	0.445532	2.92855	0.00340545	0.009239
ENSOARG00020001808	11.9592	2.68941	0.70734	3.80215	0.000143444	0.000562912
ENSOARG00020023983	696.171	-1.14626	0.211338	-5.42382	5.83395e-08	5.2769e-07
ENSOARG00020030346	123.97	1.44725	0.227513	6.36119	2.00193e-10	3.02924e-09
ENSOARG00020036311	3.41611	-2.64076	0.964745	-2.73726	0.00619533	0.0155757
ENSOARG00020038654	33.1347	-1.66936	0.490322	-3.40461	0.000662579	0.00217822
ENSOARG00020031460	20.812	-1.73455	0.458398	-3.78395	0.000154361	0.000600898
ENSOARG00020027812	1002.54	1.25003	0.161337	7.74794	9.33955e-15	3.04386e-13
ENSOARG00020022731	2947.44	1.01221	0.18727	5.40509	6.47741e-08	5.78382e-07
ENSOARG00020025762	3090.83	1.02666	0.192877	5.32286	1.02146e-07	8.6588e-07
ENSOARG00020037974	9.31505	1.33049	0.516513	2.57591	0.00999777	0.0236367
ENSOARG00020000909	16.1628	1.93054	0.515914	3.74198	0.000182576	0.000695133
ENSOARG00020031558	43.2539	-1.52047	0.649997	-2.33919	0.0193255	0.0416824
ENSOARG00020011844	14.391	-1.31431	0.500267	-2.62722	0.00860846	0.0207357
ENSOARG00020004826	27997.2	1.67422	0.205521	8.14619	3.75556e-16	1.60772e-14
ENSOARG00020023432	5232.39	1.8236	0.124194	14.6836	8.2164e-49	1.59636e-45
ENSOARG00020000853	3812.09	1.07243	0.198357	5.40657	6.42438e-08	5.74939e-07
ENSOARG00020004859	80.9848	-1.59628	0.495737	-3.22001	0.00128186	0.00391285
ENSOARG00020023447	38434.7	1.73636	0.13782	12.5988	2.14351e-36	1.30144e-33
ENSOARG00020023167	9.43942	1.7	0.693445	2.45153	0.0142251	0.0319306
ENSOARG00020005005	52.2902	-1.41261	0.494698	-2.85549	0.00429708	0.0113281
ENSOARG00020021473	19.5666	1.06732	0.38047	2.80527	0.00502747	0.0129806
ENSOARG00020030460	94.8341	1.0706	0.184362	5.80705	6.35823e-09	7.07932e-08
ENSOARG00020004433	186.79	-1.12122	0.203833	-5.5007	3.78291e-08	3.56614e-07
ENSOARG00020034484	12.4502	1.66176	0.591665	2.80862	0.0049755	0.0128549
ENSOARG00020017058	1042.75	-1.05328	0.161318	-6.52924	6.61052e-11	1.09742e-09
ENSOARG00020006067	9.95876	2.06501	0.717883	2.87653	0.00402075	0.0106722
ENSOARG00020036959	73.8847	1.41878	0.258571	5.48701	4.08794e-08	3.83138e-07
ENSOARG00020001973	18.1375	-1.37957	0.432467	-3.19001	0.00142269	0.00428683
ENSOARG00020008764	1300.14	1.03825	0.175999	5.8992	3.65274e-09	4.29075e-08
ENSOARG00020017323	245.003	1.20823	0.154209	7.83502	4.68778e-15	1.62641e-13
ENSOARG00020012104	444.005	-1.77581	0.284516	-6.2415	4.33404e-10	6.12407e-09
ENSOARG00020006795	1259.8	1.16119	0.170457	6.81224	9.60909e-12	1.88581e-10
ENSOARG00020028268	21.9012	-2.32894	0.490455	-4.74852	2.04907e-06	1.27724e-05
ENSOARG00020029459	45.6854	1.30075	0.221197	5.8805	4.09033e-09	4.75589e-08
ENSOARG00020012567	57.1328	-3.82738	0.780215	-4.90554	9.31702e-07	6.2898e-06
ENSOARG00020012750	3009.34	-1.1935	0.320196	-3.72739	0.000193469	0.000732019
ENSOARG00020004484	56.0992	1.12994	0.26042	4.3389	1.432e-05	7.23975e-05
ENSOARG00020008598	44.5262	1.09997	0.39027	2.81848	0.0048252	0.0125132
ENSOARG00020013944	8635.48	1.26358	0.159929	7.90089	2.7691e-15	1.00562e-13
ENSOARG00020000660	4652.7	-1.17289	0.193635	-6.05718	1.38525e-09	1.7895e-08
ENSOARG00020038849	36.8436	1.20994	0.299807	4.03574	5.44315e-05	0.000237172
ENSOARG00020016992	177.652	-1.77324	0.355979	-4.98131	6.31556e-07	4.44097e-06
ENSOARG00020001737	7.09969	-2.9805	0.657794	-4.53106	5.8689e-06	3.27569e-05
ENSOARG00020035601	797.404	1.40487	0.239093	5.87583	4.20727e-09	4.87436e-08
ENSOARG00020000579	6939.83	1.7935	0.141679	12.6589	9.99491e-37	6.47304e-34
ENSOARG00020000344	384.141	1.24745	0.210698	5.92058	3.20816e-09	3.80765e-08
ENSOARG00020000375	4399.04	1.13275	0.152551	7.42538	1.12461e-13	3.10811e-12
ENSOARG00020001668	970.2	-1.33635	0.262534	-5.09021	3.57677e-07	2.65951e-06
ENSOARG00020000401	7531.29	1.53319	0.166031	9.23436	2.59846e-20	1.94175e-18
ENSOARG00020000451	3523.27	1.30556	0.161221	8.09797	5.58825e-16	2.32991e-14
ENSOARG00020014183	1438.54	1.37928	0.165369	8.34064	7.38915e-17	3.45105e-15
ENSOARG00020015652	33.7202	1.23764	0.440304	2.81088	0.00494057	0.012778
ENSOARG00020015645	2084.65	1.2193	0.164602	7.40753	1.28671e-13	3.531e-12
ENSOARG00020034640	248.886	-1.51784	0.30343	-5.00228	5.66573e-07	4.0411e-06
ENSOARG00020026968	10.0822	-2.41383	0.891022	-2.70906	0.00674751	0.0167772
ENSOARG00020031733	14.7605	-1.24331	0.388636	-3.19918	0.00137821	0.00417222
ENSOARG00020039395	314.853	1.0005	0.279932	3.57407	0.000351474	0.0012389
ENSOARG00020038096	29.4438	1.69169	0.325713	5.19381	2.06037e-07	1.63192e-06
ENSOARG00020002513	37127.4	1.60041	0.139192	11.4979	1.35166e-30	3.91962e-28
ENSOARG00020005655	31033	1.04277	0.111498	9.35234	8.57296e-21	6.82639e-19
ENSOARG00020022178	50.7246	2.10159	0.405099	5.18783	2.12756e-07	1.67897e-06
ENSOARG00020025101	232.094	1.40607	0.185686	7.57231	3.66633e-14	1.09928e-12
ENSOARG00020022540	383.176	1.46608	0.25641	5.71771	1.07968e-08	1.14504e-07
ENSOARG00020022823	161.076	1.18636	0.328507	3.61136	0.000304595	0.00109067
ENSOARG00020033014	477.031	2.80896	0.36598	7.67518	1.65191e-14	5.15995e-13
ENSOARG00020023026	1624.66	1.20335	0.199825	6.02205	1.72227e-09	2.18706e-08
ENSOARG00020018336	57658.4	1.32975	0.185364	7.17371	7.29899e-13	1.73153e-11
ENSOARG00020006617	47.2925	-1.60524	0.453518	-3.53952	0.000400852	0.00139623
ENSOARG00020005922	112.521	-1.09447	0.146827	-7.45417	9.04357e-14	2.5428e-12
ENSOARG00020020438	5808.6	1.03316	0.143912	7.17912	7.01631e-13	1.67264e-11
ENSOARG00020003159	140.874	1.19161	0.209934	5.67613	1.37775e-08	1.42536e-07
ENSOARG00020035092	10.163	-2.5433	0.740816	-3.43311	0.00059671	0.00198791
ENSOARG00020002412	1466.55	1.085	0.139533	7.77596	7.48791e-15	2.47841e-13
ENSOARG00020002423	91331.3	1.26664	0.198712	6.37428	1.8382e-10	2.80332e-09
ENSOARG00020002483	70.7981	1.57841	0.334889	4.71324	2.4381e-06	1.48821e-05
ENSOARG00020027838	521.485	1.55562	0.198748	7.82706	4.99423e-15	1.7174e-13
ENSOARG00020022906	36.2189	1.44898	0.428174	3.3841	0.000714131	0.00232917
ENSOARG00020038479	540.81	1.75379	0.255784	6.8565	7.0568e-12	1.42522e-10
ENSOARG00020037126	744.539	1.30077	0.190962	6.81165	9.6487e-12	1.89167e-10
ENSOARG00020037335	4.73328	-3.18003	1.00155	-3.17511	0.00149782	0.00449229
ENSOARG00020033932	13.7229	-1.50502	0.609384	-2.46974	0.0135212	0.0305824
ENSOARG00020037134	126.267	1.18695	0.226246	5.24625	1.55226e-07	1.25977e-06
ENSOARG00020028191	30.5564	1.19135	0.291356	4.08898	4.33268e-05	0.000194321
ENSOARG00020029341	62.0367	2.24102	0.280374	7.99297	1.31721e-15	5.12867e-14
ENSOARG00020038744	70.2547	-1.57877	0.323047	-4.88713	1.02319e-06	6.81507e-06
ENSOARG00020026974	89.136	-1.41109	0.175736	-8.02961	9.77863e-16	3.89322e-14
ENSOARG00020034461	23.2808	1.18452	0.40229	2.94445	0.00323527	0.00883334
ENSOARG00020002468	45.3987	-1.87806	0.40852	-4.59722	4.2816e-06	2.4692e-05
ENSOARG00020002575	27.3717	-1.5805	0.583762	-2.70744	0.00678047	0.0168468
ENSOARG00020029034	24.8445	1.45595	0.607637	2.39609	0.0165711	0.0364993
ENSOARG00020007010	2842.43	2.62433	0.177458	14.7885	1.73884e-49	3.75377e-46
ENSOARG00020021654	34.0185	1.20921	0.343477	3.5205	0.000430726	0.00149093
ENSOARG00020012945	174.049	1.02102	0.250344	4.07847	4.53337e-05	0.000202387
ENSOARG00020010627	221.393	-1.0722	0.171273	-6.26022	3.84436e-10	5.47997e-09
ENSOARG00020023438	91.2112	-1.94311	0.470507	-4.12983	3.63038e-05	0.000166238
ENSOARG00020028934	5679.41	2.05229	0.193397	10.6118	2.62712e-26	4.4809e-24
ENSOARG00020020935	2066.74	-1.27122	0.175014	-7.26353	3.77113e-13	9.47855e-12
ENSOARG00020020358	509.594	-3.5896	0.485713	-7.39036	1.46434e-13	3.9847e-12
ENSOARG00020031002	59.1173	-1.32356	0.262478	-5.04257	4.59332e-07	3.34496e-06
ENSOARG00020023510	249.826	1.01877	0.194088	5.24903	1.52902e-07	1.24402e-06
ENSOARG00020019118	590.277	-1.4829	0.257284	-5.76367	8.2306e-09	8.96872e-08
ENSOARG00020021947	2173.24	-1.15121	0.272625	-4.22271	2.41386e-05	0.0001158
ENSOARG00020021815	1209.61	-1.01468	0.248021	-4.09109	4.29352e-05	0.000192742
ENSOARG00020024899	291.007	-2.18749	0.276944	-7.89866	2.81908e-15	1.02186e-13
ENSOARG00020037489	9.73258	2.11174	0.885228	2.38553	0.0170544	0.0374575
ENSOARG00020029603	155.224	-1.37527	0.223245	-6.16037	7.2575e-10	9.85366e-09
ENSOARG00020025163	64.9056	-2.05919	0.47028	-4.37864	1.1942e-05	6.17231e-05
ENSOARG00020021524	8.34638	-3.26542	0.86797	-3.76214	0.000168467	0.000648661
ENSOARG00020017255	1219.98	-1.048	0.229429	-4.56785	4.92749e-06	2.80258e-05
ENSOARG00020022730	531.681	1.24554	0.212693	5.85602	4.74092e-09	5.41462e-08
ENSOARG00020006470	55.3848	1.36286	0.279195	4.88138	1.05344e-06	6.99022e-06
ENSOARG00020029201	43.3267	1.79357	0.384295	4.66717	3.0538e-06	1.82057e-05
ENSOARG00020038676	25.9738	1.44383	0.327526	4.40829	1.0419e-05	5.48443e-05
ENSOARG00020010562	35.9078	-1.35219	0.274049	-4.93411	8.05164e-07	5.5219e-06
ENSOARG00020027047	17.2587	1.36043	0.429563	3.167	0.00154018	0.00460371
ENSOARG00020015488	364.409	1.56141	0.290496	5.37497	7.65934e-08	6.70632e-07
ENSOARG00020027969	88.5283	2.2596	0.2646	8.53969	1.34587e-17	6.97305e-16
ENSOARG00020025157	453.994	-1.14365	0.251469	-4.54786	5.41935e-06	3.05816e-05
ENSOARG00020009888	21.053	4.29131	0.680867	6.30272	2.92476e-10	4.28222e-09
ENSOARG00020022712	17.4457	2.22662	0.693555	3.21045	0.00132528	0.00402892
ENSOARG00020023417	77.8315	-1.82441	0.523738	-3.48343	0.000495027	0.0016841
ENSOARG00020025281	8.96237	-1.79202	0.677808	-2.64384	0.00819702	0.0198702
ENSOARG00020025135	68.6134	1.3108	0.230991	5.67467	1.3896e-08	1.43686e-07
ENSOARG00020033193	9.50074	-1.71236	0.741089	-2.3106	0.0208547	0.0444674
ENSOARG00020021450	37.6929	-2.50996	0.478211	-5.24864	1.53224e-07	1.2456e-06
ENSOARG00020025095	15.1377	2.29807	0.821089	2.79881	0.00512919	0.0132046
ENSOARG00020024686	10.7097	1.60725	0.422049	3.80821	0.000139978	0.00055111
ENSOARG00020006898	81.8427	-1.51305	0.381917	-3.96173	7.441e-05	0.000313536
ENSOARG00020016866	310.198	-1.29261	0.268394	-4.81608	1.46406e-06	9.41898e-06
ENSOARG00020016701	44.0523	1.09373	0.208218	5.25279	1.49812e-07	1.22195e-06
ENSOARG00020024614	19167.9	1.04338	0.145749	7.15878	8.13986e-13	1.91929e-11
ENSOARG00020019956	153.396	-1.34832	0.235967	-5.71404	1.10325e-08	1.16812e-07
ENSOARG00020024982	97.8233	-1.11083	0.257192	-4.31906	1.56692e-05	7.85645e-05
ENSOARG00020027672	295.387	-1.18845	0.164471	-7.22589	4.9784e-13	1.23374e-11
ENSOARG00020040457	396.89	1.09778	0.2074	5.29304	1.20303e-07	1.00445e-06
ENSOARG00020017261	639.052	-1.04672	0.174198	-6.00879	1.86911e-09	2.35048e-08
ENSOARG00020010154	368.986	-1.062	0.221903	-4.78589	1.70233e-06	1.08005e-05
ENSOARG00020019056	275.085	-1.65904	0.472301	-3.51268	0.000443618	0.00153173
ENSOARG00020023511	25.8629	1.24025	0.413655	2.99826	0.00271523	0.00758508
ENSOARG00020022862	4776.93	1.01348	0.134752	7.52103	5.43462e-14	1.59177e-12
ENSOARG00020019011	14.4487	-1.55952	0.475659	-3.27865	0.00104304	0.00326281
ENSOARG00020031568	273.944	-1.55811	0.226631	-6.87511	6.19437e-12	1.26723e-10
ENSOARG00020016575	143.108	-1.05534	0.241593	-4.36827	1.25237e-05	6.43199e-05
ENSOARG00020029025	86.5416	-1.04626	0.254976	-4.10338	4.07162e-05	0.000184057
ENSOARG00020023739	126.222	-2.1939	0.581968	-3.76979	0.000163386	0.000631351
ENSOARG00020017129	4440.31	1.47338	0.168666	8.73548	2.42633e-18	1.39471e-16
ENSOARG00020036752	21.4829	1.14793	0.392869	2.92191	0.00347897	0.0094076
ENSOARG00020030049	54.9055	-1.01925	0.325816	-3.12831	0.00175813	0.00516774
ENSOARG00020016408	52.5153	1.68556	0.301226	5.59567	2.19772e-08	2.16639e-07
ENSOARG00020037847	2551.02	1.37562	0.184578	7.45276	9.1407e-14	2.5664e-12
ENSOARG00020016877	178.449	-2.23043	0.332122	-6.71568	1.87192e-11	3.47369e-10
ENSOARG00020019006	7290.4	1.4326	0.170311	8.41162	4.04373e-17	1.93948e-15
ENSOARG00020013283	33.8172	-1.43668	0.548859	-2.61758	0.00885554	0.0212386
ENSOARG00020022466	1101.24	-1.04131	0.158068	-6.58775	4.46535e-11	7.67085e-10
ENSOARG00020023537	176.9	1.54204	0.255973	6.02423	1.69919e-09	2.15916e-08
ENSOARG00020023545	203.795	1.19018	0.244463	4.86856	1.12415e-06	7.39876e-06
ENSOARG00020022858	586.718	-1.59295	0.312488	-5.09766	3.43886e-07	2.56581e-06
ENSOARG00020027089	87.8493	-2.43253	0.731981	-3.32322	0.000889847	0.00283656
ENSOARG00020030796	21.1101	-2.05612	0.649962	-3.16345	0.00155909	0.00465656
ENSOARG00020023216	481.312	-1.80497	0.269825	-6.68941	2.24071e-11	4.11481e-10
ENSOARG00020023252	354.695	-1.15898	0.204665	-5.66283	1.48894e-08	1.53061e-07
ENSOARG00020013496	63.7743	-1.6555	0.37362	-4.43096	9.38128e-06	4.99915e-05
ENSOARG00020021401	16.4779	-1.73341	0.524983	-3.30184	0.00096052	0.00303576
ENSOARG00020021437	72.1187	-1.38638	0.514202	-2.69617	0.00701412	0.0173469
ENSOARG00020018564	11.9767	-2.99082	0.698479	-4.2819	1.85308e-05	9.12405e-05
ENSOARG00020022975	167.298	1.31456	0.211058	6.22842	4.71171e-10	6.62401e-09
ENSOARG00020025298	144.842	1.54811	0.282694	5.47629	4.34348e-08	4.04358e-07
ENSOARG00020031996	11.7933	1.7474	0.466911	3.74247	0.00018222	0.000694052
ENSOARG00020021935	737.269	1.21475	0.168484	7.20991	5.59883e-13	1.37348e-11
ENSOARG00020016073	3.51488	-3.86745	0.961798	-4.02106	5.79362e-05	0.000251052
ENSOARG00020012130	67.474	-2.21732	0.433521	-5.11467	3.14289e-07	2.37046e-06
ENSOARG00020007950	870.824	1.07028	0.156784	6.82644	8.70502e-12	1.72758e-10
ENSOARG00020023276	1130.41	1.07985	0.188117	5.7403	9.45081e-09	1.01508e-07
ENSOARG00020008151	25.7298	-1.59652	0.497644	-3.20816	0.00133587	0.00405541
ENSOARG00020031264	62.7931	1.0502	0.278873	3.76586	0.000165975	0.000640334
ENSOARG00020039849	322.704	-1.16381	0.230378	-5.05173	4.37827e-07	3.20518e-06
ENSOARG00020030161	166.868	-2.52395	0.574125	-4.39617	1.10175e-05	5.74039e-05
ENSOARG00020011266	43.7424	-2.24853	0.47381	-4.74565	2.07842e-06	1.29387e-05
ENSOARG00020011877	216.547	-1.37765	0.212305	-6.48902	8.63986e-11	1.40003e-09
ENSOARG00020024407	4385.21	1.13264	0.106735	10.6117	2.62917e-26	4.4809e-24
ENSOARG00020040145	1175.04	1.42553	0.151867	9.38673	6.18946e-21	5.09555e-19
ENSOARG00020024240	314.367	-1.35734	0.28631	-4.7408	2.12878e-06	1.32225e-05
ENSOARG00020040375	3.28228	-3.77932	0.922646	-4.09617	4.20043e-05	0.000189087
ENSOARG00020024383	6396.9	1.0041	0.137229	7.31694	2.53681e-13	6.5455e-12
ENSOARG00020024429	16.3518	2.05135	0.501607	4.08955	4.32203e-05	0.000193932
ENSOARG00020037330	320.874	-2.62368	0.659457	-3.97854	6.93385e-05	0.000294787
ENSOARG00020020532	98.2652	-1.2115	0.445121	-2.72173	0.00649408	0.0162302
ENSOARG00020024564	31.6168	2.11115	0.440567	4.7919	1.65206e-06	1.05058e-05
ENSOARG00020023816	2191.42	1.0783	0.134781	8.00036	1.24057e-15	4.83996e-14
ENSOARG00020015617	166.515	-1.60659	0.269352	-5.96466	2.45147e-09	2.99558e-08
ENSOARG00020017689	239.026	-1.07888	0.241655	-4.46455	8.0238e-06	4.33522e-05
ENSOARG00020023746	401.009	1.71253	0.250681	6.8315	8.40317e-12	1.66938e-10
ENSOARG00020016195	837.883	-1.39196	0.2022	-6.88405	5.81725e-12	1.19855e-10
ENSOARG00020037226	297.568	2.35138	0.509657	4.61366	3.95643e-06	2.30217e-05
ENSOARG00020025192	48.1466	-1.56977	0.442588	-3.5468	0.000389935	0.00136235
ENSOARG00020033274	3254.61	1.38538	0.125607	11.0295	2.75399e-28	6.47265e-26
ENSOARG00020016994	40.6484	-2.09609	0.664034	-3.1566	0.00159621	0.00474674
ENSOARG00020008366	64.1321	1.03318	0.254234	4.06388	4.82631e-05	0.000213357
ENSOARG00020037062	1719.18	1.45405	0.13867	10.4857	1.00477e-25	1.56174e-23
ENSOARG00020027112	166.459	-1.38833	0.20106	-6.90507	5.01773e-12	1.04602e-10
ENSOARG00020031895	3.87638	-2.05675	0.854229	-2.40773	0.0160521	0.0355131
ENSOARG00020030575	347.923	-1.33005	0.177994	-7.47248	7.86945e-14	2.24516e-12
ENSOARG00020020266	65.8641	1.0116	0.361725	2.7966	0.00516438	0.0132864
ENSOARG00020034588	16.4812	-1.23103	0.465019	-2.64727	0.00811452	0.0196924
ENSOARG00020019398	1616.77	1.36647	0.138873	9.83968	7.59546e-23	8.38478e-21
ENSOARG00020019493	101.408	1.77853	0.349523	5.08845	3.6101e-07	2.67917e-06
ENSOARG00020025004	201.03	-1.29321	0.391097	-3.30662	0.000944297	0.00299148
ENSOARG00020021697	197.657	-1.30063	0.244125	-5.3277	9.94633e-08	8.45721e-07
ENSOARG00020021990	987.219	-1.37221	0.229545	-5.97795	2.25959e-09	2.7874e-08
ENSOARG00020012479	1094.7	-1.42055	0.279604	-5.08058	3.7628e-07	2.78293e-06
ENSOARG00020025005	66.1155	-2.04564	0.584706	-3.49858	0.000467746	0.00160336
ENSOARG00020037669	34.8195	1.11217	0.45248	2.45794	0.0139737	0.0314412
ENSOARG00020030188	12.9519	1.68404	0.641233	2.62625	0.00863311	0.0207873
ENSOARG00020035412	385.357	1.32224	0.232482	5.68749	1.28922e-08	1.33948e-07
ENSOARG00020015519	33.69	1.21691	0.258243	4.71226	2.44984e-06	1.49491e-05
ENSOARG00020022061	5.27931	-2.22311	0.715065	-3.10896	0.00187748	0.00547629
ENSOARG00020015816	1198.32	1.79031	0.149152	12.0033	3.41561e-33	1.38254e-30
ENSOARG00020024974	90.1975	-1.86082	0.293303	-6.34436	2.23353e-10	3.34067e-09
ENSOARG00020029432	19.8995	1.70988	0.499801	3.42112	0.000623629	0.00206414
ENSOARG00020032225	13.1813	-1.78913	0.577865	-3.0961	0.00196082	0.00568439
ENSOARG00020029558	26.6799	1.31163	0.291499	4.4996	6.80804e-06	3.74182e-05
ENSOARG00020032297	30.2994	1.91527	0.278437	6.87867	6.04126e-12	1.23814e-10
ENSOARG00020006774	25.8626	-1.32197	0.458286	-2.8846	0.00391908	0.0104378
ENSOARG00020031129	1651.98	-1.26175	0.265505	-4.75227	2.01144e-06	1.2562e-05
ENSOARG00020006763	1319.23	-1.02428	0.189562	-5.40339	6.53922e-08	5.83068e-07
ENSOARG00020029696	114.213	-2.31161	0.403665	-5.72654	1.02497e-08	1.09238e-07
ENSOARG00020002182	834.481	-1.00082	0.186989	-5.35228	8.68531e-08	7.51322e-07
ENSOARG00020010343	85.9789	2.64908	0.851549	3.11089	0.00186522	0.00544871
ENSOARG00020010282	30.8463	3.08876	0.568555	5.43265	5.55243e-08	5.0647e-07
ENSOARG00020013276	267.366	-1.3933	0.202841	-6.86893	6.46838e-12	1.31596e-10
ENSOARG00020021923	6685.73	-1.14747	0.234938	-4.88414	1.03882e-06	6.90734e-06
ENSOARG00020021934	2.00404	-3.67623	1.10381	-3.3305	0.000866906	0.00277116
ENSOARG00020013785	557.554	-1.45852	0.502858	-2.90047	0.00372603	0.00999627
ENSOARG00020002006	16.1171	1.59269	0.599412	2.65709	0.00788191	0.019207
ENSOARG00020010593	386.395	1.02894	0.266077	3.86706	0.000110154	0.000445129
ENSOARG00020016653	2.79188	-3.15677	1.13175	-2.78929	0.00528234	0.013545
ENSOARG00020012006	3627.57	-1.01856	0.177097	-5.75143	8.84941e-09	9.57323e-08
ENSOARG00020039330	104.469	1.22282	0.287553	4.25251	2.1139e-05	0.000102703
ENSOARG00020037601	156.407	1.33398	0.169252	7.88159	3.23252e-15	1.1578e-13
ENSOARG00020031738	102.937	1.10967	0.367487	3.01962	0.00253093	0.00712761
ENSOARG00020013601	1424.16	1.33838	0.138197	9.68461	3.50555e-22	3.45732e-20
ENSOARG00020011675	2814.96	-1.42345	0.25824	-5.51211	3.54552e-08	3.36193e-07
ENSOARG00020014477	8.21626	-6.36201	0.967015	-6.57902	4.73566e-11	8.08516e-10
ENSOARG00020004192	7952.37	1.02431	0.143795	7.12341	1.05293e-12	2.44705e-11
ENSOARG00020015699	28.0265	2.49859	0.686393	3.64018	0.000272446	0.000988304
ENSOARG00020008265	214.709	-1.19022	0.385499	-3.08747	0.00201865	0.00582752
ENSOARG00020006262	15.7571	1.30967	0.375592	3.48696	0.000488547	0.00166556
ENSOARG00020006294	172.761	1.41353	0.294088	4.80647	1.53617e-06	9.82429e-06
ENSOARG00020039121	1158.36	1.04894	0.210127	4.99194	5.97768e-07	4.2387e-06
ENSOARG00020034295	22.9745	-2.95624	0.552625	-5.34945	8.82213e-08	7.61124e-07
ENSOARG00020000291	566.508	1.72293	0.204871	8.40979	4.10737e-17	1.95593e-15
ENSOARG00020013245	242.764	1.507	0.302761	4.97753	6.43994e-07	4.5154e-06
ENSOARG00020030696	28.5214	-2.11035	0.488903	-4.31651	1.58518e-05	7.93777e-05
ENSOARG00020027464	26.5918	-3.92176	0.665804	-5.89025	3.85602e-09	4.50774e-08
ENSOARG00020031110	7.90461	-1.57564	0.558757	-2.81991	0.00480378	0.0124676
ENSOARG00020012786	275.274	-1.19815	0.3089	-3.87875	0.000104994	0.000426814
ENSOARG00020010544	7.03763	-2.73196	0.736414	-3.70982	0.000207409	0.000777345
ENSOARG00020009909	353.459	-1.15045	0.24321	-4.73028	2.24208e-06	1.38159e-05
ENSOARG00020036438	31.4224	1.74005	0.587406	2.96226	0.00305394	0.008402
ENSOARG00020028719	23.073	1.20384	0.41684	2.88803	0.00387668	0.0103405
ENSOARG00020012962	271.954	-1.12878	0.193003	-5.84853	4.95936e-09	5.63812e-08
ENSOARG00020000159	47.1368	1.18551	0.453682	2.61309	0.00897286	0.0214882
ENSOARG00020039079	254.257	1.38549	0.271518	5.10277	3.34719e-07	2.50607e-06
ENSOARG00020011618	180.933	1.07606	0.417491	2.57744	0.00995353	0.0235551
ENSOARG00020038940	96.0404	1.21014	0.240351	5.03487	4.78162e-07	3.46133e-06
ENSOARG00020033810	44.3958	-1.45135	0.57475	-2.52519	0.0115636	0.026775
ENSOARG00020003217	15600.1	1.20208	0.123975	9.69617	3.13031e-22	3.103e-20
ENSOARG00020039350	13.6061	-1.75659	0.604758	-2.90461	0.00367706	0.00987718
ENSOARG00020029277	58.1183	-1.51677	0.605186	-2.50629	0.0122005	0.0279862
ENSOARG00020001248	5560.11	1.40686	0.143406	9.81036	1.01606e-22	1.07874e-20
ENSOARG00020020218	69.9462	-2.47735	0.68181	-3.63349	0.000279616	0.00101157
ENSOARG00020001847	268.356	-2.01215	0.517467	-3.88847	0.000100877	0.000412174
ENSOARG00020035448	40.2412	-1.7643	0.401492	-4.39437	1.11094e-05	5.78206e-05
ENSOARG00020008095	57.9977	-1.31033	0.476946	-2.74734	0.00600815	0.0151679
ENSOARG00020008181	6.51202	2.9616	0.851041	3.47998	0.000501458	0.00170389
ENSOARG00020001196	22.9281	-1.68083	0.684587	-2.45525	0.0140789	0.0316412
ENSOARG00020000515	84.4561	1.0207	0.217644	4.68976	2.73526e-06	1.65298e-05
ENSOARG00020001912	66.9739	-1.12376	0.26515	-4.23821	2.25314e-05	0.000108788
ENSOARG00020001946	253.49	1.27007	0.115813	10.9666	5.53001e-28	1.23497e-25
ENSOARG00020037297	9.37171	-1.67379	0.622562	-2.68854	0.00717642	0.0176898
ENSOARG00020000606	2.40078	3.87914	1.52137	2.54977	0.0107795	0.0252071
ENSOARG00020000651	333.018	-2.98435	0.28699	-10.3988	2.51059e-25	3.78125e-23
ENSOARG00020027471	511.907	-1.22156	0.224307	-5.44595	5.15302e-08	4.72033e-07
ENSOARG00020000354	318.866	-1.81698	0.157731	-11.5195	1.05248e-30	3.14595e-28
ENSOARG00020000582	240.199	-1.15851	0.173599	-6.67346	2.49842e-11	4.51971e-10
ENSOARG00020035029	42.9975	-1.9714	0.667476	-2.95352	0.00314172	0.00861666
ENSOARG00020002274	78.8432	1.82667	0.301979	6.04899	1.45753e-09	1.87663e-08
ENSOARG00020000732	112.192	-1.15032	0.213006	-5.4004	6.64907e-08	5.91506e-07
ENSOARG00020029813	1386.1	-1.40587	0.383223	-3.66854	0.000243936	0.000895755
ENSOARG00020014775	83.0283	1.14884	0.22968	5.0019	5.67677e-07	4.04748e-06
ENSOARG00020003833	1535.76	1.27202	0.150082	8.4755	2.34075e-17	1.15135e-15
ENSOARG00020003974	423.292	-1.39235	0.291545	-4.77575	1.79035e-06	1.13011e-05
ENSOARG00020001114	58.3684	-1.49682	0.4026	-3.71788	0.000200904	0.000757199
ENSOARG00020029501	187.875	-1.09002	0.183063	-5.95432	2.61151e-09	3.16921e-08
ENSOARG00020002689	167.203	-1.00963	0.218388	-4.62312	3.78019e-06	2.21354e-05
ENSOARG00020003395	3.40763	-3.2007	1.16253	-2.75322	0.00590122	0.0149348
ENSOARG00020001937	9.61465	2.12388	0.64137	3.31147	0.000928081	0.00294443
ENSOARG00020028508	21012.9	1.38863	0.178745	7.7688	7.92302e-15	2.59152e-13
ENSOARG00020040019	33.4755	-1.92485	0.608512	-3.16321	0.00156038	0.00465837
ENSOARG00020008818	2868.86	-1.51683	0.190777	-7.95082	1.85282e-15	7.01722e-14
ENSOARG00020036701	2372.33	1.06338	0.202808	5.24329	1.57742e-07	1.27858e-06
ENSOARG00020001568	95.9244	-2.35019	0.292466	-8.03578	9.29855e-16	3.73267e-14
ENSOARG00020006183	117.848	-3.92378	0.478018	-8.20844	2.24073e-16	9.98511e-15
ENSOARG00020000981	7.45844	-2.70529	1.18958	-2.27415	0.0229569	0.0483869
ENSOARG00020017480	7485.43	1.44813	0.169711	8.53293	1.42682e-17	7.35356e-16
ENSOARG00020006541	77.9767	-1.1398	0.355811	-3.20339	0.0013582	0.00411741
ENSOARG00020001751	635.501	-4.19285	0.352246	-11.9032	1.13934e-32	4.25697e-30
ENSOARG00020006751	1853.98	-3.24231	0.303442	-10.6851	1.19484e-26	2.0914e-24
ENSOARG00020021170	17963.1	-1.54789	0.193247	-8.0099	1.14803e-15	4.51518e-14
ENSOARG00020021331	187.285	-1.87974	0.233226	-8.05976	7.64444e-16	3.12682e-14
ENSOARG00020029787	41.5143	1.75057	0.410885	4.2605	2.03969e-05	9.93708e-05
ENSOARG00020007214	147.728	-1.04533	0.217547	-4.80507	1.54696e-06	9.88356e-06
ENSOARG00020034845	15.9514	-1.36733	0.542579	-2.52006	0.0117334	0.0271069
ENSOARG00020002850	11.913	-2.18464	0.591034	-3.6963	0.00021876	0.000814544
ENSOARG00020021699	5365.79	1.17106	0.19741	5.9321	2.99083e-09	3.56934e-08
ENSOARG00020021810	304.623	1.19596	0.203949	5.86403	4.51765e-09	5.1937e-08
ENSOARG00020037023	16.9527	-2.61592	0.702148	-3.72559	0.000194856	0.000736828
ENSOARG00020004794	1119.15	-1.35634	0.281925	-4.811	1.50174e-06	9.63649e-06
ENSOARG00020005134	116.357	-1.06684	0.2475	-4.31048	1.62901e-05	8.12996e-05
ENSOARG00020020193	620.057	1.81366	0.32029	5.66256	1.49133e-08	1.53226e-07
ENSOARG00020005333	77.5831	-1.03653	0.38869	-2.66673	0.00765935	0.0187305
ENSOARG00020037316	447.308	1.61578	0.630627	2.56218	0.0104018	0.0244521
ENSOARG00020002333	28.3306	-1.30938	0.406136	-3.22398	0.00126423	0.00386813
ENSOARG00020005155	39.672	1.13296	0.298496	3.79557	0.000147307	0.000576788
ENSOARG00020005793	1172.34	-1.0564	0.160812	-6.56913	5.06098e-11	8.58776e-10
ENSOARG00020005898	33.0437	2.2601	0.260913	8.66228	4.62435e-18	2.54523e-16
ENSOARG00020032092	773.958	1.64981	0.223611	7.37807	1.60606e-13	4.30996e-12
ENSOARG00020008355	338.11	-1.233	0.230927	-5.33935	9.32828e-08	7.98776e-07
ENSOARG00020029019	12.9779	1.49699	0.457611	3.27131	0.0010705	0.0033374
ENSOARG00020005935	1484.23	1.79111	0.325277	5.50641	3.6623e-08	3.46258e-07
ENSOARG00020008918	235.981	-1.13181	0.26876	-4.21124	2.53978e-05	0.000120885
ENSOARG00020001198	317.592	1.20119	0.219536	5.47152	4.46199e-08	4.14596e-07
ENSOARG00020005079	403.148	-1.84172	0.229152	-8.03711	9.19815e-16	3.70002e-14
ENSOARG00020033486	22.1951	1.65217	0.523757	3.15447	0.00160791	0.0047797
ENSOARG00020002446	827.197	-2.14704	0.549533	-3.90703	9.34377e-05	0.000384945
ENSOARG00020037070	283.707	1.80095	0.265984	6.77091	1.27979e-11	2.44494e-10
ENSOARG00020033706	141.292	-1.9418	0.180207	-10.7754	4.49817e-27	8.73949e-25
ENSOARG00020029302	111.96	1.3889	0.263779	5.26539	1.39889e-07	1.15068e-06
ENSOARG00020000951	400.309	-2.32233	0.259779	-8.93963	3.90461e-19	2.4711e-17
ENSOARG00020033807	6.36958	-2.5928	0.693882	-3.73665	0.000186486	0.000708077
ENSOARG00020005703	101.255	-1.70922	0.285873	-5.97894	2.24595e-09	2.7741e-08
ENSOARG00020030512	7.29304	2.62192	0.913841	2.86912	0.00411615	0.0108999
ENSOARG00020002954	57.4445	-1.21772	0.274485	-4.43638	9.14851e-06	4.88717e-05
ENSOARG00020004198	198.988	-2.13252	0.343475	-6.20866	5.34374e-10	7.42126e-09
ENSOARG00020004330	1563.07	1.49412	0.164414	9.08751	1.01337e-19	7.0067e-18
ENSOARG00020001421	2.05868	-3.00441	1.17079	-2.56614	0.0102837	0.0242142
ENSOARG00020027473	56.6828	1.79482	0.351424	5.10727	3.2685e-07	2.45378e-06
ENSOARG00020033761	6368.72	1.24437	0.150219	8.2837	1.19403e-16	5.43297e-15
ENSOARG00020037564	75.8822	-1.48155	0.464427	-3.19006	0.00142243	0.0042867
ENSOARG00020038370	87.931	-1.36832	0.394519	-3.46832	0.000523729	0.00176966
ENSOARG00020023492	529.791	-1.05035	0.215339	-4.87763	1.0737e-06	7.10337e-06
ENSOARG00020034102	21.0726	-1.77514	0.509079	-3.48696	0.000488548	0.00166556
ENSOARG00020012147	4964.55	1.57181	0.180146	8.72521	2.65694e-18	1.51383e-16
ENSOARG00020012202	384.897	1.02654	0.213015	4.81908	1.4422e-06	9.28756e-06
ENSOARG00020023033	1176.93	2.02235	0.241308	8.38075	5.25903e-17	2.49214e-15
ENSOARG00020027695	43.5107	1.02412	0.315494	3.24607	0.00117009	0.00360801
ENSOARG00020029795	78.2468	1.10799	0.176153	6.28992	3.17622e-10	4.61216e-09
ENSOARG00020034369	22.2842	-2.06997	0.422955	-4.89406	9.87744e-07	6.61755e-06
ENSOARG00020027233	55.0848	-1.06339	0.413179	-2.57368	0.0100624	0.0237549
ENSOARG00020007554	35.6854	-1.04026	0.355719	-2.92439	0.00345129	0.00934437
ENSOARG00020007600	12.9835	-1.5631	0.571708	-2.73409	0.00625524	0.015706
ENSOARG00020000230	27.3948	-2.47387	0.783309	-3.15823	0.00158731	0.00472596
ENSOARG00020021966	42.9633	1.29668	0.313645	4.13422	3.56159e-05	0.000163473
ENSOARG00020025295	281.499	1.26765	0.276562	4.58361	4.57025e-06	2.62166e-05
ENSOARG00020023606	83697.6	1.10334	0.17093	6.4549	1.08291e-10	1.72741e-09
ENSOARG00020001173	192.611	1.06426	0.247392	4.30193	1.69315e-05	8.4112e-05
ENSOARG00020040343	33.1426	-1.31565	0.431343	-3.05014	0.00228737	0.00651633
ENSOARG00020024561	115.578	-1.45353	0.314532	-4.62126	3.81413e-06	2.2314e-05
ENSOARG00020029703	58.416	-1.60341	0.364847	-4.39475	1.10901e-05	5.77355e-05
ENSOARG00020030999	6.29215	2.13622	0.847709	2.51999	0.0117358	0.0271092
ENSOARG00020010236	1206.66	-1.57262	0.32163	-4.88954	1.01074e-06	6.74373e-06
ENSOARG00020039715	105.824	-1.36073	0.26907	-5.05718	4.25498e-07	3.1267e-06
ENSOARG00020031592	82.2307	1.47534	0.302704	4.87385	1.09442e-06	7.21777e-06
ENSOARG00020009309	722.621	-1.76485	0.716845	-2.46197	0.0138176	0.0311332
ENSOARG00020019727	104.895	-4.42374	0.833727	-5.30598	1.12068e-07	9.40951e-07
ENSOARG00020020007	496.605	1.26723	0.155573	8.14554	3.77594e-16	1.61083e-14
ENSOARG00020017950	69.5762	2.79975	0.421676	6.63958	3.14581e-11	5.58684e-10
ENSOARG00020019203	1477.63	-1.42012	0.161131	-8.81345	1.21355e-18	7.16658e-17
ENSOARG00020014854	49.5457	-1.1517	0.467764	-2.46213	0.0138114	0.0311228
ENSOARG00020015395	13.6669	-1.46494	0.44852	-3.26616	0.00109016	0.00339054
ENSOARG00020009559	193.684	-1.07456	0.175886	-6.1094	1.00006e-09	1.32629e-08
ENSOARG00020014326	153.464	-1.12084	0.242463	-4.62271	3.78768e-06	2.21726e-05
ENSOARG00020032165	71.1117	-1.65344	0.694321	-2.38138	0.0172481	0.0378275
ENSOARG00020040865	3.12689	-3.67135	1.2442	-2.95077	0.0031698	0.00868265
ENSOARG00020022062	77.338	1.38234	0.242305	5.70498	1.1636e-08	1.22137e-07
ENSOARG00020025577	10620.6	1.12161	0.172989	6.48374	8.94767e-11	1.4475e-09
ENSOARG00020025595	252.112	-1.34562	0.172126	-7.81763	5.38271e-15	1.83475e-13
ENSOARG00020010829	525.1	-1.47165	0.278583	-5.28263	1.27342e-07	1.05641e-06
ENSOARG00020003558	1512.61	-1.78883	0.311271	-5.74687	9.09124e-09	9.80209e-08
ENSOARG00020029061	42.1023	1.44459	0.27854	5.18628	2.14535e-07	1.69164e-06
ENSOARG00020012239	1578.49	-1.03719	0.158084	-6.56099	5.3452e-11	9.04634e-10
ENSOARG00020013044	41.5845	-1.23361	0.280374	-4.39988	1.08312e-05	5.66461e-05
ENSOARG00020023319	44651	3.33245	0.276661	12.0453	2.05403e-33	8.49103e-31
ENSOARG00020034417	29.6577	1.11893	0.434924	2.5727	0.0100907	0.023813
ENSOARG00020011241	580.744	-1.15684	0.136287	-8.48827	2.0974e-17	1.04221e-15
ENSOARG00020036031	120.95	-1.0152	0.187051	-5.42738	5.71876e-08	5.18478e-07
ENSOARG00020024210	117.075	-1.61521	0.22493	-7.18097	6.92162e-13	1.65412e-11
ENSOARG00020012027	443.026	1.68939	0.181513	9.30723	1.3121e-20	1.01971e-18
ENSOARG00020025433	29455.8	1.09834	0.187477	5.85856	4.66894e-09	5.34233e-08
ENSOARG00020034305	25.3298	-2.07807	0.507045	-4.09839	4.16037e-05	0.000187458
ENSOARG00020023090	99.0042	-1.60108	0.289428	-5.53187	3.16832e-08	3.0323e-07
ENSOARG00020021386	729.465	-1.65535	0.242893	-6.81513	9.41803e-12	1.85581e-10
ENSOARG00020027429	7.86198	-2.6628	0.812852	-3.27587	0.00105336	0.00329136
ENSOARG00020030792	4.28114	-3.48278	1.28403	-2.71238	0.00668023	0.016627
ENSOARG00020008128	60.7086	-1.86486	0.804516	-2.31799	0.0204499	0.043724
ENSOARG00020034332	86.4883	4.52534	0.446784	10.1287	4.12047e-24	5.51256e-22
ENSOARG00020013230	476.55	1.10692	0.360197	3.07311	0.00211843	0.00608912
ENSOARG00020014882	2912.67	1.81726	0.208018	8.73603	2.4144e-18	1.39197e-16
ENSOARG00020019325	943.327	-1.02553	0.167613	-6.11842	9.4508e-10	1.26112e-08
ENSOARG00020001764	49.8115	-1.9501	0.592607	-3.29071	0.000999349	0.00313977
ENSOARG00020002730	89.3817	2.03874	0.729456	2.79488	0.00519196	0.013345
ENSOARG00020009096	2560.62	-1.37072	0.218347	-6.27769	3.4363e-10	4.94914e-09
ENSOARG00020024014	288.998	-1.06095	0.123377	-8.59927	8.02236e-18	4.29384e-16
ENSOARG00020001615	263.943	-1.78436	0.254036	-7.02402	2.15573e-12	4.7867e-11
ENSOARG00020001643	190.119	-1.27486	0.275189	-4.63267	3.60987e-06	2.12213e-05
ENSOARG00020001658	590.555	-1.50498	0.560921	-2.68305	0.0072953	0.0179555
ENSOARG00020024032	3781.42	-1.04377	0.142305	-7.33474	2.2216e-13	5.77051e-12
ENSOARG00020015498	1409.27	-1.44459	0.210001	-6.87897	6.02862e-12	1.23685e-10
ENSOARG00020004930	40.4167	-1.01969	0.346342	-2.94417	0.00323822	0.0088389
ENSOARG00020020743	50.8282	-3.55256	0.892671	-3.97969	6.90041e-05	0.000293613
ENSOARG00020024091	1698.56	-3.99207	0.506422	-7.8829	3.19857e-15	1.14871e-13
ENSOARG00020032241	20.6425	-1.13155	0.43104	-2.62516	0.00866089	0.0208382
ENSOARG00020028324	15.8939	-1.36914	0.474465	-2.88565	0.00390603	0.0104087
ENSOARG00020003365	2231.89	1.14629	0.159219	7.1995	6.04348e-13	1.46407e-11
ENSOARG00020006780	44.862	-3.4151	0.594837	-5.74123	9.39903e-09	1.01059e-07
ENSOARG00020036404	48.2724	-1.58321	0.468262	-3.38103	0.000722141	0.00235332
ENSOARG00020004611	13.2988	-2.04286	0.686433	-2.97605	0.00291984	0.00808459
ENSOARG00020004516	9.95644	1.32719	0.459092	2.89091	0.00384127	0.0102601
ENSOARG00020002886	86.4568	-2.66065	0.495263	-5.3722	7.77831e-08	6.80513e-07
ENSOARG00020002942	40.3326	-1.04369	0.312218	-3.34283	0.000829298	0.00266497
ENSOARG00020002961	1777.63	-1.15474	0.189282	-6.10062	1.0566e-09	1.39366e-08
ENSOARG00020032002	132.091	-1.13798	0.258096	-4.40916	1.03773e-05	5.46843e-05
ENSOARG00020032822	2.59906	2.63732	1.1576	2.27826	0.0227108	0.047941
ENSOARG00020035404	6595.51	1.03941	0.163274	6.36605	1.93962e-10	2.94874e-09
ENSOARG00020031657	14.2904	-1.41166	0.535336	-2.63696	0.00836525	0.0202251
ENSOARG00020020490	744.166	-1.4704	0.222854	-6.59805	4.16601e-11	7.23984e-10
ENSOARG00020020695	30.0414	1.32444	0.515443	2.56951	0.0101842	0.0240132
ENSOARG00020022502	268.356	-1.80367	0.39321	-4.58705	4.49558e-06	2.58187e-05
ENSOARG00020022936	151.261	-1.57889	0.266116	-5.93311	2.97249e-09	3.55182e-08
ENSOARG00020019736	581.148	-1.08186	0.248256	-4.35783	1.31356e-05	6.70551e-05
ENSOARG00020019445	2309.31	-1.50975	0.228905	-6.59553	4.23737e-11	7.34414e-10
ENSOARG00020038135	13.61	1.29926	0.312589	4.15645	3.23233e-05	0.000149704
ENSOARG00020037764	26.5658	1.2648	0.524476	2.41155	0.0158849	0.0351729
ENSOARG00020021035	137.722	-1.20631	0.242573	-4.97299	6.59296e-07	4.61602e-06
ENSOARG00020017245	2263.92	1.56217	0.158601	9.8497	6.87494e-23	7.68105e-21
ENSOARG00020018373	443.487	-1.01252	0.228467	-4.4318	9.34502e-06	4.98393e-05
ENSOARG00020018437	203.163	-1.06671	0.219517	-4.85936	1.17764e-06	7.71683e-06
ENSOARG00020021822	3430.25	1.14259	0.170648	6.69557	2.1484e-11	3.94902e-10
ENSOARG00020021700	546.821	-3.00297	0.632258	-4.74959	2.03827e-06	1.27091e-05
ENSOARG00020021856	13.156	1.61705	0.415047	3.89606	9.77701e-05	0.000400676
ENSOARG00020015364	358.836	-2.24087	0.381195	-5.87853	4.13918e-09	4.80694e-08
ENSOARG00020033475	32.5212	4.30765	0.961397	4.48061	7.44295e-06	4.06693e-05
ENSOARG00020028942	71.9691	-1.82763	0.463755	-3.94093	8.11659e-05	0.00033928
ENSOARG00020012132	9270.43	-1.17527	0.163399	-7.19266	6.35409e-13	1.53168e-11
ENSOARG00020019255	24.0951	-1.6204	0.588152	-2.75507	0.00586789	0.014866
ENSOARG00020034951	44.6453	-1.38238	0.370342	-3.73271	0.000189432	0.000718002
ENSOARG00020037697	33.9667	-1.14297	0.347723	-3.287	0.00101261	0.0031768
ENSOARG00020020958	34522	1.35244	0.191553	7.06039	1.6604e-12	3.74244e-11
ENSOARG00020013483	120.205	-2.87027	0.588345	-4.87856	1.06865e-06	7.07905e-06
ENSOARG00020008496	430.611	-1.2708	0.160901	-7.89802	2.83379e-15	1.02528e-13
ENSOARG00020002649	1204.61	2.66251	0.250114	10.6452	1.83622e-26	3.18535e-24
ENSOARG00020002636	2586.2	1.0074	0.156244	6.44764	1.13609e-10	1.80188e-09
ENSOARG00020002584	27.1242	1.25099	0.324313	3.85736	0.000114616	0.000460897
ENSOARG00020033339	45.2147	1.29767	0.313952	4.13333	3.57546e-05	0.000163994
ENSOARG00020028075	15.7198	-1.85776	0.744437	-2.49553	0.012577	0.0287581
ENSOARG00020027863	508.834	1.74099	0.708416	2.45758	0.0139875	0.0314613
ENSOARG00020006459	1616.36	-1.16238	0.230753	-5.03734	4.72054e-07	3.42094e-06
ENSOARG00020006515	85.3725	-1.41347	0.252323	-5.60186	2.12069e-08	2.09897e-07
ENSOARG00020002539	2339.76	1.28356	0.202113	6.35068	2.14369e-10	3.21868e-09
ENSOARG00020005846	27.527	-1.40464	0.493273	-2.8476	0.00440505	0.0115672
ENSOARG00020022485	44.0613	2.37088	0.681371	3.47957	0.000502212	0.00170555
ENSOARG00020013429	75474	1.08973	0.177556	6.13741	8.38792e-10	1.12625e-08
ENSOARG00020011058	35329.8	1.75713	0.141213	12.4431	1.52478e-35	8.46429e-33
ENSOARG00020035435	2248.22	1.28634	0.160609	8.00916	1.15491e-15	4.5331e-14
ENSOARG00020012927	183.442	1.32858	0.211755	6.27412	3.51623e-10	5.04929e-09
ENSOARG00020014789	1520.47	1.14482	0.200559	5.70812	1.14229e-08	1.20225e-07
ENSOARG00020010293	287.752	-1.66266	0.51088	-3.25451	0.0011359	0.00351759
ENSOARG00020012100	24.5262	-1.83063	0.389621	-4.69849	2.62088e-06	1.58979e-05
ENSOARG00020009853	7.70067	-1.46046	0.531882	-2.74583	0.00603583	0.0152299
ENSOARG00020014488	104767	-1.35972	0.200058	-6.79662	1.07101e-11	2.08086e-10
ENSOARG00020006839	6.76009	2.05632	0.802736	2.56164	0.0104179	0.024478
ENSOARG00020015595	5464.98	1.65222	0.169335	9.7571	1.72012e-22	1.76826e-20
ENSOARG00020015352	845.593	-1.12444	0.274502	-4.09629	4.19816e-05	0.000189029
ENSOARG00020002133	57.9884	1.29807	0.314844	4.12289	3.74142e-05	0.000170599
ENSOARG00020028339	11.7061	1.87894	0.623107	3.01544	0.00256604	0.00721708
ENSOARG00020021717	1711.89	-1.16259	0.25105	-4.63092	3.64039e-06	2.13813e-05
ENSOARG00020022493	9493.05	-1.86493	0.156757	-11.897	1.22698e-32	4.49793e-30
ENSOARG00020022560	2652.46	1.36513	0.146134	9.34163	9.48591e-21	7.52252e-19
ENSOARG00020001650	4560.03	1.10664	0.169799	6.51734	7.15634e-11	1.18332e-09
ENSOARG00020020461	33.3127	1.01992	0.296338	3.44176	0.00057795	0.00193071
ENSOARG00020002657	20.3632	1.40443	0.328898	4.2701	1.95389e-05	9.56464e-05
ENSOARG00020016117	17.4166	1.68289	0.619662	2.71581	0.00661129	0.0164828
ENSOARG00020007078	923.016	1.07603	0.128778	8.35572	6.50356e-17	3.06693e-15
ENSOARG00020020611	353.034	-1.24242	0.214464	-5.79314	6.90829e-09	7.65229e-08
ENSOARG00020003569	63.9481	-1.18864	0.224938	-5.28429	1.26191e-07	1.04821e-06
ENSOARG00020016038	154.99	1.43023	0.223368	6.40303	1.52325e-10	2.3563e-09
ENSOARG00020035990	9.19805	-1.72377	0.676959	-2.54634	0.010886	0.0254366
ENSOARG00020017308	178.916	-2.07712	0.315825	-6.57679	4.8072e-11	8.19291e-10
ENSOARG00020016886	1791.21	1.01573	0.172861	5.87599	4.20336e-09	4.87436e-08
ENSOARG00020010300	3.80822	2.49171	0.957545	2.60218	0.00926329	0.0220993
ENSOARG00020004269	4763.66	1.25015	0.164221	7.61262	2.68592e-14	8.23103e-13
ENSOARG00020026640	58.6757	1.40062	0.258487	5.41854	6.00878e-08	5.41738e-07
ENSOARG00020018783	147.11	1.21472	0.249067	4.87707	1.07674e-06	7.11563e-06
ENSOARG00020035334	39.7455	-1.40167	0.382529	-3.6642	0.000248108	0.000909355
ENSOARG00020040741	14.4923	1.07604	0.312341	3.44508	0.000570895	0.00190845
ENSOARG00020036055	5.8394	2.01998	0.735301	2.74714	0.0060117	0.0151749
ENSOARG00020014729	21.4836	-1.58933	0.519986	-3.05648	0.00223955	0.00639603
ENSOARG00020033558	70.7883	1.66153	0.371664	4.47051	7.80335e-06	4.2385e-05
ENSOARG00020001475	319.307	1.35059	0.293983	4.59409	4.34647e-06	2.50215e-05
ENSOARG00020036451	1232.7	1.303	0.231999	5.61639	1.94988e-08	1.94877e-07
ENSOARG00020019500	308.016	-1.05804	0.377438	-2.80321	0.00505966	0.0130533
ENSOARG00020021050	82.6995	1.35736	0.143801	9.43912	3.75937e-21	3.20355e-19
ENSOARG00020016983	4.5054	-2.62008	0.829865	-3.15724	0.00159271	0.00473921
ENSOARG00020016414	1020.44	-1.04843	0.192778	-5.43855	5.37151e-08	4.9112e-07
ENSOARG00020021124	4414.33	1.6441	0.153387	10.7187	8.31848e-27	1.51046e-24
ENSOARG00020016636	8.08801	-2.5564	0.83844	-3.049	0.00229604	0.00653718
ENSOARG00020021183	1025.04	-1.60168	0.23022	-6.95718	3.47146e-12	7.42808e-11
ENSOARG00020009873	1456.03	-1.06028	0.199811	-5.30642	1.11799e-07	9.39104e-07
ENSOARG00020021615	1104.26	1.16642	0.250982	4.64742	3.36105e-06	1.98728e-05
ENSOARG00020010182	2205.32	1.04649	0.207818	5.03563	4.76275e-07	3.44896e-06
ENSOARG00020000551	14642.5	2.35638	0.139117	16.9381	2.35759e-64	4.58056e-60
ENSOARG00020000517	4202.33	1.54011	0.17521	8.79004	1.49506e-18	8.78311e-17
ENSOARG00020020656	3576.57	1.02352	0.179252	5.70998	1.12987e-08	1.19176e-07
ENSOARG00020010913	75.116	-1.42975	0.230036	-6.21534	5.12142e-10	7.13803e-09
ENSOARG00020013977	122.778	1.05514	0.190289	5.54494	2.9406e-08	2.82417e-07
ENSOARG00020011006	8.87023	-2.62491	0.80722	-3.25179	0.00114682	0.00354821
ENSOARG00020018193	3356.23	1.68958	0.181019	9.33368	1.0226e-20	8.01132e-19
ENSOARG00020040800	79.0408	-1.44257	0.331843	-4.34714	1.37923e-05	7.00026e-05
ENSOARG00020021920	15.0725	1.51284	0.624166	2.42378	0.0153598	0.03418
ENSOARG00020016552	1715.53	1.11503	0.15473	7.20628	5.74995e-13	1.407e-11
ENSOARG00020022153	1020.07	1.16663	0.188466	6.19011	6.01211e-10	8.24924e-09
ENSOARG00020037149	14.7009	-1.58383	0.575228	-2.7534	0.00589792	0.0149284
ENSOARG00020036433	78.1985	-1.67693	0.389678	-4.30336	1.68226e-05	8.36568e-05
ENSOARG00020021517	20.4619	1.30971	0.464042	2.8224	0.0047665	0.0123841
ENSOARG00020000667	19.9852	-1.27148	0.443668	-2.86583	0.00415915	0.0109973
ENSOARG00020017521	501.998	-1.23767	0.129302	-9.57194	1.04919e-21	9.66098e-20
ENSOARG00020014946	15708	1.47365	0.152174	9.68398	3.52698e-22	3.46089e-20
ENSOARG00020015444	12214.6	1.33184	0.141962	9.38165	6.49458e-21	5.32419e-19
ENSOARG00020015483	1895.77	-1.46371	0.207942	-7.03903	1.93585e-12	4.32815e-11
ENSOARG00020015840	8520.91	1.38062	0.130279	10.5974	3.06308e-26	5.17501e-24
ENSOARG00020015902	3946.29	1.34763	0.161778	8.33011	8.07701e-17	3.7453e-15
ENSOARG00020010659	1065.97	1.07957	0.2186	4.93856	7.8701e-07	5.42061e-06
ENSOARG00020016079	34195.1	1.19496	0.17403	6.86638	6.58502e-12	1.33689e-10
ENSOARG00020018861	17.3211	1.71009	0.449335	3.80583	0.000141332	0.000555409
ENSOARG00020038859	43.649	-1.18243	0.314551	-3.75912	0.000170514	0.000655632
ENSOARG00020020934	352.632	-1.29773	0.195126	-6.65073	2.91646e-11	5.22787e-10
ENSOARG00020020984	17.3671	1.81107	0.415092	4.36305	1.2826e-05	6.56992e-05
ENSOARG00020032217	10.7671	-1.88468	0.818446	-2.30275	0.021293	0.0452431
ENSOARG00020013759	2599.88	1.04912	0.155759	6.73553	1.63334e-11	3.0661e-10
ENSOARG00020018500	60.0705	1.09177	0.324324	3.36628	0.00076188	0.00247039
ENSOARG00020008293	404.043	1.63073	0.19111	8.53293	1.42688e-17	7.35356e-16
ENSOARG00020011701	47.9019	-1.2983	0.416353	-3.11826	0.0018192	0.00532629
ENSOARG00020012442	1021.2	-1.00948	0.168809	-5.98004	2.23076e-09	2.75709e-08
ENSOARG00020011633	1625.14	1.28199	0.154145	8.31678	9.03891e-17	4.16154e-15
ENSOARG00020016282	100.959	-1.40325	0.375206	-3.73994	0.000184065	0.000700116
ENSOARG00020011690	656.7	1.22498	0.17637	6.94552	3.77062e-12	7.99775e-11
ENSOARG00020019053	1516.19	-1.12693	0.146555	-7.68948	1.4773e-14	4.62197e-13
ENSOARG00020026503	60.0112	-1.54938	0.344331	-4.49969	6.80515e-06	3.74182e-05
ENSOARG00020019527	316.787	1.20443	0.233826	5.15097	2.59144e-07	1.99482e-06
ENSOARG00020019633	336.846	2.11166	0.224135	9.42138	4.45205e-21	3.74454e-19
ENSOARG00020019709	6317.97	2.04489	0.199763	10.2366	1.35912e-24	1.88616e-22
ENSOARG00020040341	33.7819	1.59963	0.363654	4.39879	1.08858e-05	5.68088e-05
ENSOARG00020012847	372.823	1.00196	0.1734	5.77828	7.54701e-09	8.30769e-08
ENSOARG00020013027	1928.69	2.18072	0.180788	12.0623	1.67064e-33	7.2131e-31
ENSOARG00020013105	29528	1.26426	0.225071	5.61715	1.94131e-08	1.94329e-07
ENSOARG00020012813	77.9093	-1.85171	0.371378	-4.98605	6.16267e-07	4.34766e-06
ENSOARG00020013214	10781.1	-1.29153	0.209534	-6.16384	7.10021e-10	9.66036e-09
ENSOARG00020009182	2104.69	1.33481	0.160309	8.32648	8.32797e-17	3.85248e-15
ENSOARG00020022551	265.136	-1.27272	0.364255	-3.49402	0.000475797	0.00162866
ENSOARG00020015682	1150.91	1.21072	0.211583	5.7222	1.0515e-08	1.11882e-07
ENSOARG00020003031	7.89923	-4.59715	1.00305	-4.58317	4.57971e-06	2.62475e-05
ENSOARG00020003197	28.5529	1.39737	0.54891	2.54571	0.0109056	0.0254638
ENSOARG00020031106	11.5638	3.0911	0.881403	3.50703	0.000453145	0.00156019
ENSOARG00020023112	445.349	1.70284	0.192886	8.82822	1.06353e-18	6.33846e-17
ENSOARG00020017085	400.401	1.43767	0.324387	4.43197	9.33766e-06	4.98137e-05
ENSOARG00020012900	3676.6	1.1681	0.155706	7.50196	6.28727e-14	1.81509e-12
ENSOARG00020020257	723.836	-1.05726	0.202196	-5.22886	1.7056e-07	1.36991e-06
ENSOARG00020017174	2239.95	1.31022	0.194926	6.72165	1.79682e-11	3.34711e-10
ENSOARG00020020850	2167.19	1.44794	0.161465	8.96752	3.03272e-19	1.93825e-17
ENSOARG00020003575	3755.61	1.04141	0.217976	4.77761	1.7739e-06	1.12118e-05
ENSOARG00020019161	11.6861	1.37814	0.590661	2.33322	0.0196366	0.0422503
ENSOARG00020017214	17.7232	1.02254	0.438176	2.33363	0.019615	0.0422132
ENSOARG00020007651	892.785	-1.25846	0.310768	-4.04952	5.1322e-05	0.000225044
ENSOARG00020018299	1127.42	1.05595	0.138889	7.60283	2.89722e-14	8.83675e-13
ENSOARG00020018354	4357.29	1.1136	0.169289	6.57808	4.76551e-11	8.12899e-10
ENSOARG00020018459	1480.47	1.23751	0.197232	6.27441	3.50969e-10	5.04362e-09
ENSOARG00020019744	1516.29	1.33311	0.194445	6.85599	7.08217e-12	1.42886e-10
ENSOARG00020019811	4035.39	1.57568	0.150264	10.4861	1.00112e-25	1.56174e-23
ENSOARG00020019869	8.04997	1.79212	0.732247	2.44743	0.0143879	0.0322461
ENSOARG00020035264	34.3614	2.37782	0.408037	5.82745	5.62807e-09	6.35004e-08
ENSOARG00020019749	59.3287	1.02224	0.253857	4.02682	5.65351e-05	0.000245457
ENSOARG00020031801	65.4722	1.02829	0.278223	3.69591	0.000219098	0.000815333
ENSOARG00020009496	157.188	1.00088	0.259653	3.85467	0.000115884	0.000465188
ENSOARG00020005996	9.35888	2.91394	0.904615	3.22119	0.00127658	0.00390039
ENSOARG00020030477	14.786	-2.33836	0.622755	-3.75486	0.00017344	0.000665464
ENSOARG00020009851	75.7092	-1.49814	0.533684	-2.80716	0.00499804	0.0129097
ENSOARG00020034886	46.7262	-1.6851	0.445873	-3.77933	0.000157251	0.000610516
ENSOARG00020030091	31.1129	-1.36488	0.456086	-2.99259	0.00276618	0.00771521
ENSOARG00020010029	1736.84	-1.21804	0.291453	-4.17921	2.92527e-05	0.00013725
ENSOARG00020011002	265.224	1.25632	0.171155	7.34022	2.1324e-13	5.55366e-12
ENSOARG00020016803	9.22696	-1.68954	0.740424	-2.28185	0.0224979	0.0475381
ENSOARG00020008622	16979.9	1.77014	0.186622	9.48513	2.42074e-21	2.10908e-19
ENSOARG00020008768	2234.87	1.58759	0.177935	8.92234	4.56519e-19	2.852e-17
ENSOARG00020003991	4835.88	-1.12417	0.142695	-7.87811	3.32364e-15	1.18704e-13
ENSOARG00020004056	19.2997	-2.57674	0.539249	-4.77838	1.7671e-06	1.11761e-05
ENSOARG00020032788	62.0171	-1.57976	0.277078	-5.70149	1.18767e-08	1.24395e-07
ENSOARG00020000869	7841.7	1.12469	0.169181	6.64784	2.97425e-11	5.30641e-10
ENSOARG00020008210	409.047	1.14764	0.185002	6.20339	5.52607e-10	7.6417e-09
ENSOARG00020010253	2780.06	1.33424	0.117879	11.3187	1.06015e-29	2.74636e-27
ENSOARG00020010329	10.0773	2.58487	0.966132	2.67548	0.00746222	0.0183199
ENSOARG00020011239	595.695	1.05152	0.181074	5.80714	6.35487e-09	7.07932e-08
ENSOARG00020011465	557.939	1.33442	0.145579	9.16626	4.89694e-20	3.5108e-18
ENSOARG00020029715	20.0578	-1.83498	0.522169	-3.51415	0.000441156	0.0015235
ENSOARG00020039029	34.1001	-1.24451	0.324726	-3.83247	0.000126862	0.000504667
ENSOARG00020016568	9.40321	-1.55293	0.650825	-2.3861	0.0170283	0.0374088
ENSOARG00020001584	6.96428	-1.773	0.69777	-2.54095	0.0110552	0.0257481
ENSOARG00020000369	116.663	2.27963	0.198976	11.4568	2.17446e-30	6.12285e-28
ENSOARG00020009604	1002	1.47066	0.325619	4.5165	6.28713e-06	3.48765e-05
ENSOARG00020017525	45.964	-1.40158	0.305166	-4.59286	4.37208e-06	2.51614e-05
ENSOARG00020011766	305.286	1.18913	0.510211	2.33067	0.0197709	0.0425016
ENSOARG00020011873	200.787	-1.21641	0.371307	-3.27602	0.00105281	0.00329047
ENSOARG00020038511	339.534	1.20499	0.31888	3.77882	0.000157576	0.000611207
ENSOARG00020020459	87.1944	-1.18814	0.373646	-3.17985	0.0014735	0.00442758
ENSOARG00020017173	368.866	-1.03958	0.204696	-5.07864	3.8015e-07	2.80834e-06
ENSOARG00020004319	37.4134	-1.11255	0.346894	-3.20716	0.00134052	0.00406825
ENSOARG00020008589	517.095	-1.81815	0.253375	-7.17573	7.1921e-13	1.70826e-11
ENSOARG00020015503	1233.59	-1.63257	0.15412	-10.5928	3.21756e-26	5.38913e-24
ENSOARG00020016059	107.606	-1.48657	0.16184	-9.18543	4.09901e-20	2.98276e-18
ENSOARG00020016446	6746.29	-1.05805	0.181231	-5.83813	5.27915e-09	5.98068e-08
ENSOARG00020009584	127.363	1.24227	0.159314	7.79767	6.30607e-15	2.12341e-13
ENSOARG00020024000	168.86	-1.01522	0.232935	-4.35837	1.31034e-05	6.69082e-05
ENSOARG00020021962	722.682	-1.02233	0.187348	-5.45688	4.8458e-08	4.45993e-07
ENSOARG00020012967	591.74	-1.92513	0.310172	-6.20667	5.412e-10	7.50533e-09
ENSOARG00020022973	4373.63	-1.06619	0.134352	-7.93578	2.09183e-15	7.78586e-14
ENSOARG00020022990	1355.8	-1.38529	0.244866	-5.65735	1.53726e-08	1.57445e-07
ENSOARG00020032843	34.2217	-1.73214	0.394481	-4.39094	1.12861e-05	5.86306e-05
ENSOARG00020023726	42.2013	-1.13979	0.274807	-4.1476	3.35974e-05	0.000155014
ENSOARG00020023856	1166.98	-1.57473	0.303924	-5.18134	2.20297e-07	1.72866e-06
ENSOARG00020004340	14682.3	1.10222	0.137732	8.00267	1.21755e-15	4.7597e-14
ENSOARG00020012015	752.235	-1.70333	0.291426	-5.84481	5.07144e-09	5.75543e-08
ENSOARG00020004383	25.1653	-1.96641	0.546607	-3.59748	0.000321311	0.00114462
ENSOARG00020004194	37.947	-1.64575	0.389519	-4.22509	2.38842e-05	0.000114669
ENSOARG00020019214	887.4	1.14886	0.242691	4.73383	2.20318e-06	1.35934e-05
ENSOARG00020004609	1057.91	1.24943	0.18193	6.86764	6.52743e-12	1.32658e-10
ENSOARG00020032234	169.384	1.18648	0.190626	6.22412	4.84265e-10	6.78845e-09
ENSOARG00020009209	23.9991	-1.06157	0.307187	-3.45577	0.000548728	0.00184355
ENSOARG00020004359	1300.82	-1.38402	0.23818	-5.81084	6.21606e-09	6.94786e-08
ENSOARG00020004451	393.323	-1.41344	0.237723	-5.94574	2.75205e-09	3.31081e-08
ENSOARG00020029416	38.904	1.66259	0.305863	5.43573	5.45735e-08	4.98499e-07
ENSOARG00020011169	1240.82	-1.22995	0.189558	-6.48852	8.66859e-11	1.40352e-09
ENSOARG00020008606	196.886	-1.46	0.277811	-5.25539	1.47709e-07	1.20633e-06
ENSOARG00020019090	106.655	-1.24237	0.207466	-5.98832	2.12026e-09	2.63224e-08
ENSOARG00020027274	113.92	2.12426	0.360926	5.88558	3.96662e-09	4.63135e-08
ENSOARG00020030347	15.7868	1.59141	0.548648	2.9006	0.00372454	0.00999366
ENSOARG00020004234	416.158	-1.54349	0.513257	-3.00724	0.00263633	0.00739763
ENSOARG00020004983	192.092	-1.0259	0.137245	-7.47497	7.72192e-14	2.21282e-12
ENSOARG00020031368	52.9634	-1.19732	0.370196	-3.23428	0.00121949	0.0037454
ENSOARG00020028644	139.025	-3.0327	0.846378	-3.58315	0.000339473	0.00120073
ENSOARG00020023422	1708.07	-1.16438	0.166561	-6.9907	2.7352e-12	5.95764e-11
ENSOARG00020012173	874.45	-1.35024	0.267672	-5.0444	4.54956e-07	3.3153e-06
ENSOARG00020014689	129847	1.19337	0.174309	6.84627	7.5798e-12	1.51666e-10
ENSOARG00020017579	128.719	1.14063	0.387415	2.9442	0.00323791	0.0088389
ENSOARG00020006221	1298.53	-1.25666	0.163048	-7.7073	1.28503e-14	4.05306e-13
ENSOARG00020023002	19.37	-1.44316	0.590841	-2.44255	0.014584	0.0326181
ENSOARG00020027739	45.3807	-1.14211	0.403368	-2.83145	0.00463379	0.0120862
ENSOARG00020036596	20.1922	-2.09331	0.605577	-3.45673	0.000546778	0.00183827
ENSOARG00020015464	85.835	2.77432	1.01418	2.73553	0.00622801	0.0156477
ENSOARG00020014770	3.68893	3.32766	1.1384	2.92312	0.00346547	0.00937672
ENSOARG00020036073	154.568	-1.42577	0.193951	-7.3512	1.96431e-13	5.17135e-12
ENSOARG00020003148	269.92	-1.91637	0.392078	-4.88774	1.02001e-06	6.80089e-06
ENSOARG00020031421	10.3761	-1.9034	0.537217	-3.54308	0.000395478	0.00137973
ENSOARG00020036921	28.8224	1.1146	0.321227	3.46983	0.000520795	0.00176128
ENSOARG00020030763	23.6608	1.12668	0.32458	3.47118	0.000518186	0.00175359
ENSOARG00020038995	168.799	-1.70202	0.282344	-6.0282	1.65793e-09	2.11088e-08
ENSOARG00020012669	43.5597	-1.34016	0.372491	-3.59784	0.000320868	0.00114325
ENSOARG00020032642	6.20176	-2.05157	0.872935	-2.35019	0.0187637	0.040633
ENSOARG00020017800	152.947	-1.87969	0.45802	-4.10396	4.06142e-05	0.000183681
ENSOARG00020012743	64.0015	-1.05861	0.35231	-3.00478	0.00265777	0.00744489
ENSOARG00020030237	139.726	-1.42912	0.57296	-2.49427	0.0126215	0.0288363
ENSOARG00020020182	2241.38	-1.31716	0.18045	-7.29932	2.89221e-13	7.39377e-12
ENSOARG00020003056	585.89	-1.57866	0.248432	-6.35448	2.09131e-10	3.14977e-09
ENSOARG00020011530	2518.74	1.0317	0.173955	5.93088	3.01317e-09	3.59379e-08
ENSOARG00020020011	10.7123	-1.74692	0.729723	-2.39395	0.0166681	0.0366921
ENSOARG00020005040	15.9092	1.12989	0.420599	2.68637	0.00722325	0.0177984
ENSOARG00020028123	1095.12	-1.10291	0.138003	-7.99192	1.32855e-15	5.15225e-14
ENSOARG00020026689	15.6305	-1.76218	0.432743	-4.07211	4.65894e-05	0.000207231
ENSOARG00020024376	7.13793	1.4801	0.630013	2.34932	0.0188077	0.0407057
ENSOARG00020014500	84.343	-1.36008	0.317195	-4.28786	1.80405e-05	8.92332e-05
ENSOARG00020032664	6.0713	-3.6768	0.787937	-4.66637	3.0657e-06	1.8271e-05
ENSOARG00020032596	32.1732	-1.13683	0.50284	-2.26081	0.0237708	0.0498805
ENSOARG00020008733	24737.2	-2.61422	0.225124	-11.6124	3.56586e-31	1.10424e-28
ENSOARG00020020454	13762.3	1.41542	0.211953	6.67798	2.42251e-11	4.40702e-10
ENSOARG00020008920	1800.04	-1.2503	0.250357	-4.99404	5.91278e-07	4.19637e-06
ENSOARG00020021306	6.49007	-2.24434	0.69887	-3.21138	0.00132099	0.00401777
ENSOARG00020006413	14841.6	-1.17036	0.165585	-7.06806	1.57111e-12	3.55247e-11
ENSOARG00020013877	369.658	-2.68357	0.367114	-7.30991	2.6733e-13	6.85218e-12
ENSOARG00020003216	147.58	-1.56677	0.356574	-4.39396	1.11307e-05	5.79004e-05
ENSOARG00020014535	4278.64	-2.36631	0.205482	-11.5159	1.09722e-30	3.22998e-28
ENSOARG00020037074	25.1008	1.53974	0.512375	3.00511	0.00265485	0.007441
ENSOARG00020013815	92.9329	-2.79826	0.487735	-5.73726	9.62187e-09	1.02886e-07
ENSOARG00020004246	1175.03	1.46508	0.139947	10.4688	1.20162e-25	1.85288e-23
ENSOARG00020031442	9.435	-1.56359	0.629241	-2.48489	0.0129591	0.0295
ENSOARG00020025773	635.913	-5.39825	0.765236	-7.05436	1.73401e-12	3.89931e-11
ENSOARG00020008174	3.65155	-2.97142	0.884609	-3.35902	0.000782199	0.00252615
ENSOARG00020008166	17.9273	-1.55002	0.324496	-4.77672	1.78179e-06	1.1258e-05
ENSOARG00020004723	252.511	-1.23913	0.195521	-6.33756	2.33431e-10	3.48068e-09
ENSOARG00020010413	524.966	1.00525	0.129026	7.79109	6.64354e-15	2.22547e-13
ENSOARG00020004523	87.6115	-1.81749	0.625378	-2.90622	0.00365819	0.00983473
ENSOARG00020011564	954.521	-1.36983	0.254346	-5.38572	7.21567e-08	6.36085e-07
ENSOARG00020009510	65.1441	-1.79102	0.274821	-6.51702	7.17165e-11	1.18485e-09
ENSOARG00020023210	27.9126	-1.54734	0.447289	-3.45938	0.000541412	0.00182244
ENSOARG00020014686	6484.46	-2.76325	0.208863	-13.23	5.88963e-40	5.20135e-37
ENSOARG00020023368	306.487	-1.35116	0.278246	-4.85599	1.19786e-06	7.82821e-06
ENSOARG00020028074	36.6977	1.9215	0.466072	4.12276	3.74358e-05	0.000170617
ENSOARG00020003597	61.3625	-2.40376	0.444541	-5.40728	6.3989e-08	5.73451e-07
ENSOARG00020013711	2447.23	-1.14359	0.211839	-5.39838	6.72459e-08	5.9713e-07
ENSOARG00020005722	15.7483	1.74569	0.722358	2.41666	0.0156639	0.034761
ENSOARG00020005761	37.5342	-1.00303	0.312535	-3.20934	0.00133041	0.00404136
ENSOARG00020038059	4.14788	-4.76619	1.43831	-3.31375	0.000920553	0.00292337
ENSOARG00020040635	92.0545	1.12542	0.213494	5.27142	1.3537e-07	1.11634e-06
ENSOARG00020027699	41.4142	1.26295	0.338177	3.73459	0.000188023	0.000713358
ENSOARG00020040240	39.8011	1.25397	0.319242	3.92796	8.56678e-05	0.000355726
ENSOARG00020030162	16.0189	-1.87359	0.69171	-2.70863	0.00675616	0.0167901
ENSOARG00020012471	67.4178	1.09508	0.23981	4.56644	4.96079e-06	2.81987e-05
ENSOARG00020031742	190.6	-2.14462	0.59871	-3.58207	0.000340881	0.00120505
ENSOARG00020031128	2.11828	-3.74673	1.26419	-2.96373	0.00303934	0.00836896
ENSOARG00020011276	241.85	-1.13685	0.216951	-5.24014	1.60451e-07	1.29892e-06
ENSOARG00020013841	7.23354	2.31286	0.740098	3.12508	0.00177759	0.0052186
ENSOARG00020011478	346.565	-1.64028	0.239103	-6.86017	6.87802e-12	1.39346e-10
ENSOARG00020018372	171.982	1.15805	0.270376	4.28312	1.84294e-05	9.08103e-05
ENSOARG00020018627	2970.73	-1.20316	0.187344	-6.42221	1.34308e-10	2.10102e-09
ENSOARG00020010538	936.967	1.02425	0.178013	5.75381	8.72568e-09	9.45517e-08
ENSOARG00020011047	6955.18	1.07689	0.151096	7.12723	1.02405e-12	2.38279e-11
ENSOARG00020015163	259.872	-1.38565	0.573391	-2.41659	0.0156665	0.0347629
ENSOARG00020011942	5033.98	1.04503	0.138206	7.56139	3.98798e-14	1.19021e-12
ENSOARG00020033873	316.26	-2.06895	0.538947	-3.83887	0.000123601	0.000493515
ENSOARG00020034095	55.5529	-1.3039	0.317603	-4.10543	4.03566e-05	0.000182643
ENSOARG00020005856	49.6045	-1.11575	0.400731	-2.7843	0.0053644	0.0137355
ENSOARG00020034987	9.82685	-2.21417	0.816302	-2.71244	0.00667899	0.0166261
ENSOARG00020038025	12.7965	-1.32788	0.580106	-2.28902	0.022078	0.0467465
ENSOARG00020027150	101.674	1.16893	0.243839	4.79388	1.63583e-06	1.04103e-05
ENSOARG00020005628	16.4909	-3.54439	0.612506	-5.78671	7.17797e-09	7.92841e-08
ENSOARG00020018172	269.046	-1.0417	0.238842	-4.36146	1.292e-05	6.60932e-05
ENSOARG00020009862	22023.8	-1.2409	0.138189	-8.97967	2.71568e-19	1.75876e-17
ENSOARG00020007705	3.28627	-2.43049	1.03382	-2.35098	0.018724	0.0405652
ENSOARG00020029158	10.7019	-1.25694	0.538331	-2.33487	0.01955	0.0420965
ENSOARG00020029075	30.1401	-1.50103	0.550035	-2.72896	0.00635339	0.0159113
ENSOARG00020039789	3.24993	-3.44775	1.11913	-3.08075	0.00206483	0.0059504
ENSOARG00020033941	497.931	1.21334	0.167643	7.23761	4.56674e-13	1.14045e-11
ENSOARG00020027701	153.612	-1.71748	0.378172	-4.54153	5.58463e-06	3.13685e-05
ENSOARG00020039369	17.0642	-1.73918	0.487146	-3.57013	0.000356799	0.00125516
ENSOARG00020005217	403.981	-1.07606	0.254281	-4.23179	2.31842e-05	0.000111599
ENSOARG00020017569	131.092	1.94932	0.723699	2.69355	0.00706964	0.017462
ENSOARG00020015358	227.098	-1.43871	0.52593	-2.73554	0.00622771	0.0156477
ENSOARG00020017690	6713.63	-1.56102	0.197989	-7.88437	3.16128e-15	1.13742e-13
ENSOARG00020017273	34.1697	-2.50806	0.50488	-4.96764	6.77723e-07	4.7297e-06
ENSOARG00020031981	31.2287	1.35823	0.255765	5.31047	1.09343e-07	9.20458e-07
ENSOARG00020009911	27.5289	-1.82567	0.354916	-5.14396	2.6901e-07	2.06177e-06
ENSOARG00020032635	83.5023	1.7785	0.293119	6.0675	1.29919e-09	1.68392e-08
ENSOARG00020037867	13.478	1.05107	0.351817	2.98755	0.00281224	0.00782459
ENSOARG00020030776	333.819	1.70913	0.496992	3.43896	0.000583953	0.00195009
ENSOARG00020017455	56.9295	1.99843	0.443176	4.50933	6.50322e-06	3.59667e-05
ENSOARG00020027117	10.6201	-1.75225	0.566413	-3.0936	0.00197746	0.00572579
ENSOARG00020008214	93.5956	-1.6184	0.361335	-4.47895	7.5012e-06	4.0927e-05
ENSOARG00020005566	52.8937	-1.06524	0.378908	-2.81135	0.00493345	0.0127633
ENSOARG00020005913	2999.38	1.62047	0.186157	8.70485	3.17987e-18	1.77025e-16
ENSOARG00020012061	7767.23	-1.01246	0.22298	-4.54057	5.61015e-06	3.14755e-05
ENSOARG00020034770	35.513	2.00565	0.302918	6.6211	3.56524e-11	6.28575e-10
ENSOARG00020027845	4.58093	-2.90865	0.946759	-3.07222	0.00212472	0.00610398
ENSOARG00020025515	36797.2	1.21344	0.193419	6.27363	3.5272e-10	5.06129e-09
ENSOARG00020010012	54.8453	-1.56934	0.490617	-3.19871	0.00138046	0.00417836
ENSOARG00020009900	8869.46	-1.35835	0.211555	-6.4208	1.35557e-10	2.11885e-09
ENSOARG00020015273	311.603	-1.02632	0.160938	-6.37715	1.80416e-10	2.75575e-09
ENSOARG00020016337	681.849	-2.59285	0.302797	-8.563	1.09966e-17	5.75883e-16
ENSOARG00020030500	51.6611	1.15237	0.249355	4.6214	3.81161e-06	2.23059e-05
ENSOARG00020040197	82.6723	3.3297	0.843603	3.94699	7.91384e-05	0.000331447
ENSOARG00020025813	73.2584	-2.46522	0.472216	-5.22054	1.78406e-07	1.42879e-06
ENSOARG00020017361	14.7456	-4.2151	1.05216	-4.00615	6.17171e-05	0.000265935
ENSOARG00020013889	15.6803	3.45551	1.49997	2.30373	0.021238	0.0451458
ENSOARG00020011599	795.838	-2.11333	0.224378	-9.41862	4.57045e-21	3.82755e-19
ENSOARG00020012046	4287.02	1.40316	0.163467	8.58373	9.18438e-18	4.86222e-16
ENSOARG00020036480	6.11095	2.10451	0.832406	2.52822	0.0114642	0.0265779
ENSOARG00020005893	2191.38	-1.17625	0.115136	-10.2162	1.67782e-24	2.29566e-22
ENSOARG00020008100	8.84985	-3.78289	0.756829	-4.99834	5.78259e-07	4.11539e-06
ENSOARG00020040737	271.687	-1.47841	0.182529	-8.09957	5.51535e-16	2.30447e-14
ENSOARG00020025797	961.063	-1.13305	0.222369	-5.09534	3.4811e-07	2.59434e-06
ENSOARG00020036442	10.8391	-1.98637	0.608446	-3.26465	0.00109598	0.00340591
ENSOARG00020009370	642.224	-1.29323	0.188193	-6.87184	6.338e-12	1.29265e-10
ENSOARG00020025812	15.3641	-1.73945	0.504624	-3.44702	0.000566816	0.00189612
ENSOARG00020035108	12.4011	-2.4303	0.517455	-4.69665	2.64467e-06	1.60272e-05
ENSOARG00020005189	498.637	-1.52004	0.197326	-7.7032	1.32702e-14	4.17871e-13
ENSOARG00020029763	10.0224	-1.08824	0.466989	-2.33034	0.0197881	0.0425197
ENSOARG00020009883	4.40224	-2.09919	0.814025	-2.57877	0.00991516	0.02347
ENSOARG00020006561	2499.58	1.39191	0.18036	7.71737	1.18751e-14	3.78233e-13
ENSOARG00020011918	21.2699	-1.0631	0.266494	-3.98919	6.62979e-05	0.000283224
ENSOARG00020039281	285.275	-1.47652	0.160063	-9.22464	2.84508e-20	2.10981e-18
ENSOARG00020033883	68.1779	-1.35305	0.284264	-4.75985	1.93733e-06	1.21381e-05
ENSOARG00020015635	596.451	-1.74647	0.548539	-3.18386	0.00145326	0.00436811
ENSOARG00020014507	22.0171	-1.67546	0.553384	-3.02766	0.00246459	0.00695895
ENSOARG00020027158	2768.3	1.92964	0.192319	10.0335	1.08551e-23	1.34334e-21
ENSOARG00020014092	94.2121	1.58123	0.227364	6.9546	3.53553e-12	7.54026e-11
ENSOARG00020012887	2180.6	2.02848	0.221253	9.16816	4.81173e-20	3.46249e-18
ENSOARG00020014124	11.324	1.69512	0.6745	2.51315	0.011966	0.0275296
ENSOARG00020011880	47783.6	1.59865	0.183314	8.7208	2.7624e-18	1.55118e-16
ENSOARG00020004634	5924.48	-2.05122	0.223305	-9.18576	4.08619e-20	2.98276e-18
ENSOARG00020012136	4820.39	1.17638	0.196879	5.97512	2.29924e-09	2.82913e-08
ENSOARG00020025938	1113.34	1.64606	0.223275	7.37235	1.67643e-13	4.47409e-12
ENSOARG00020006628	989.086	-1.80349	0.282011	-6.39511	1.60435e-10	2.46997e-09
ENSOARG00020024228	29477.3	1.29742	0.200638	6.46648	1.0031e-10	1.60935e-09
ENSOARG00020032470	14.2621	-2.18001	0.664458	-3.28088	0.00103484	0.00323922
ENSOARG00020033588	3380.15	1.11551	0.151301	7.3728	1.67077e-13	4.46512e-12
ENSOARG00020003682	12.2527	-2.28252	0.755756	-3.02018	0.00252621	0.00711638
ENSOARG00020004191	1064.77	-1.04181	0.16203	-6.42975	1.27812e-10	2.00587e-09
ENSOARG00020008811	700.748	-1.44421	0.258951	-5.57715	2.44493e-08	2.39067e-07
ENSOARG00020011643	31.4471	2.05507	0.349609	5.8782	4.14759e-09	4.81383e-08
ENSOARG00020031293	22.9129	1.10408	0.433665	2.54593	0.0108987	0.0254596
ENSOARG00020032828	122.76	1.71587	0.247483	6.93328	4.11182e-12	8.68355e-11
ENSOARG00020006379	427.462	-1.21705	0.238453	-5.10395	3.32629e-07	2.49138e-06
ENSOARG00020026511	8527.92	1.6208	0.154204	10.5108	7.70483e-26	1.21705e-23
ENSOARG00020023325	914.795	-1.36072	0.250786	-5.42582	5.76902e-08	5.22708e-07
ENSOARG00020003476	46105.5	1.0099	0.167896	6.01502	1.7987e-09	2.26928e-08
ENSOARG00020032767	33.7909	1.26263	0.327122	3.85981	0.000113477	0.00045713
ENSOARG00020005013	205.557	1.45206	0.252662	5.74706	9.08106e-09	9.79655e-08
ENSOARG00020038087	32.9727	-1.02197	0.303747	-3.36455	0.000766678	0.00248263
ENSOARG00020005398	6794.26	1.24739	0.124533	10.0165	1.28951e-23	1.58569e-21
ENSOARG00020005540	1069.09	1.25971	0.206479	6.10089	1.05481e-09	1.39224e-08
ENSOARG00020005869	19.4404	1.05124	0.424963	2.47373	0.0133711	0.0302958
ENSOARG00020039565	3.19323	-2.86799	1.08535	-2.64246	0.00823052	0.019939
ENSOARG00020024242	48.0222	1.45208	0.348578	4.16572	3.10374e-05	0.000144414
ENSOARG00020008171	240.728	-2.16965	0.698565	-3.10587	0.00189721	0.00552306
ENSOARG00020037708	24.7393	1.19104	0.445616	2.67279	0.00752234	0.0184535
ENSOARG00020003939	273.653	1.21059	0.163184	7.41859	1.18378e-13	3.25313e-12
ENSOARG00020014818	50.784	-1.3113	0.2983	-4.39592	1.10306e-05	5.74566e-05
ENSOARG00020038144	363.255	1.1864	0.226754	5.23209	1.67606e-07	1.34953e-06
ENSOARG00020028120	7.18927	3.64855	0.920659	3.96298	7.40202e-05	0.000312096
ENSOARG00020020955	816.474	-2.27564	0.294771	-7.72002	1.16312e-14	3.71682e-13
ENSOARG00020015183	1748.83	1.46395	0.162033	9.03489	1.64166e-19	1.11915e-17
ENSOARG00020014287	890.502	-1.23852	0.230416	-5.37514	7.65232e-08	6.7032e-07
ENSOARG00020010010	2264.55	-1.81857	0.219804	-8.27359	1.2999e-16	5.90087e-15
ENSOARG00020006801	329.336	1.9135	0.190414	10.0492	9.26395e-24	1.16876e-21
ENSOARG00020030655	6.8579	-1.66913	0.715013	-2.3344	0.0195747	0.0421357
ENSOARG00020030952	5550.78	1.36767	0.147159	9.29385	1.48812e-20	1.14733e-18
ENSOARG00020034529	14.6397	-1.28402	0.508783	-2.52372	0.0116121	0.0268649
ENSOARG00020036910	19.1278	3.41093	0.785923	4.34003	1.42466e-05	7.20827e-05
ENSOARG00020036694	18.1091	1.65856	0.376822	4.40145	1.07532e-05	5.62983e-05
ENSOARG00020011839	50.9901	1.24759	0.375941	3.31859	0.000904728	0.00287786
ENSOARG00020030595	41.2737	-1.43577	0.359493	-3.99386	6.50049e-05	0.000278435
ENSOARG00020012231	198.089	1.06082	0.173736	6.10596	1.02188e-09	1.35338e-08
ENSOARG00020021072	241.682	-1.69845	0.281835	-6.02642	1.6763e-09	2.13287e-08
ENSOARG00020028765	71.1135	-1.9478	0.447642	-4.35124	1.35369e-05	6.88502e-05
ENSOARG00020021809	15740.7	-1.27323	0.225203	-5.65371	1.57024e-08	1.60484e-07
ENSOARG00020014217	209.748	1.19112	0.293717	4.05531	5.00673e-05	0.00022058
ENSOARG00020025010	645.435	-1.34703	0.230974	-5.83194	5.47874e-09	6.18874e-08
ENSOARG00020038092	39.1613	-1.60654	0.552653	-2.90695	0.0036497	0.0098159
ENSOARG00020004254	119.065	-1.21232	0.202161	-5.9968	2.01242e-09	2.50476e-08
ENSOARG00020028468	921.129	1.03124	0.130482	7.9033	2.71608e-15	9.88214e-14
ENSOARG00020018117	3526.28	-1.03587	0.127386	-8.13173	4.232e-16	1.79527e-14
ENSOARG00020040054	38.0234	3.75169	0.603324	6.21837	5.02354e-10	7.02175e-09
ENSOARG00020019427	363.371	-1.98403	0.496686	-3.99454	6.48204e-05	0.000277767
ENSOARG00020019718	43.5624	-1.35989	0.581705	-2.33777	0.0193993	0.0418231
ENSOARG00020022056	1206.13	-1.6977	0.147713	-11.4932	1.42686e-30	4.07684e-28
ENSOARG00020020659	2.69832	-3.81122	1.47899	-2.5769	0.00996894	0.0235887
ENSOARG00020014054	2.74479	-2.55909	1.12873	-2.26723	0.0233765	0.0491698
ENSOARG00020035982	19.9078	-1.94564	0.60212	-3.23131	0.00123224	0.00378097
ENSOARG00020023042	90.7326	-2.46377	0.636666	-3.86981	0.000108922	0.000440699
ENSOARG00020018570	1373.79	-1.2644	0.187896	-6.72925	1.70536e-11	3.1859e-10
ENSOARG00020008019	268.007	-1.01473	0.222511	-4.56035	5.10689e-06	2.89783e-05
ENSOARG00020008354	21.4835	-1.34156	0.416539	-3.22073	0.00127865	0.00390489
ENSOARG00020011437	1831.37	1.23142	0.156862	7.8503	4.15042e-15	1.4582e-13
ENSOARG00020023753	154.173	1.52387	0.340398	4.47673	7.57967e-06	4.13087e-05
ENSOARG00020035880	3153.22	1.52866	0.20457	7.47259	7.86345e-14	2.24516e-12
ENSOARG00020038320	14.6373	1.87603	0.574057	3.26802	0.00108304	0.00337272
ENSOARG00020035852	59.865	-2.91077	0.593816	-4.90181	9.49566e-07	6.40372e-06
ENSOARG00020007298	184.77	-3.57817	0.711257	-5.03077	4.88526e-07	3.53109e-06
ENSOARG00020018048	10.8761	-1.58374	0.598888	-2.64446	0.00818209	0.0198365
ENSOARG00020035610	61.7675	-1.88106	0.446327	-4.21453	2.503e-05	0.00011931
ENSOARG00020005956	807.392	-1.00885	0.256409	-3.93454	8.33561e-05	0.000347314
ENSOARG00020004501	44.5166	1.25314	0.232899	5.38062	7.42292e-08	6.5317e-07
ENSOARG00020004060	63.9735	-1.11834	0.417425	-2.67914	0.00738112	0.0181414
ENSOARG00020039328	41.3263	1.15414	0.246838	4.6757	2.92958e-06	1.75513e-05
ENSOARG00020020036	55227.9	1.23745	0.173114	7.14821	8.79149e-13	2.06292e-11
ENSOARG00020005678	420.782	1.57814	0.219216	7.19904	6.0639e-13	1.46719e-11
ENSOARG00020003121	40.1084	-1.09766	0.274164	-4.00367	6.23682e-05	0.000268443
ENSOARG00020039551	836.73	1.10071	0.160182	6.87163	6.34714e-12	1.29265e-10
ENSOARG00020005476	147.3	-1.2009	0.260418	-4.61141	3.99946e-06	2.32373e-05
ENSOARG00020020794	2402.77	-1.51305	0.245589	-6.16091	7.23268e-10	9.82683e-09
ENSOARG00020036115	9.45116	-1.51808	0.557934	-2.7209	0.00651048	0.0162649
ENSOARG00020011474	101.834	-1.34818	0.252019	-5.34952	8.81882e-08	7.61124e-07
ENSOARG00020026173	11386	-2.61126	0.237066	-11.0149	3.23852e-28	7.49061e-26
ENSOARG00020005518	61.0608	-2.89145	0.283011	-10.2168	1.66825e-24	2.29566e-22
ENSOARG00020026189	2148.32	-1.3986	0.20253	-6.90566	4.99693e-12	1.04281e-10
ENSOARG00020026771	1569.42	1.81367	0.181629	9.98555	1.76328e-23	2.12787e-21
ENSOARG00020025917	184.672	1.30116	0.164431	7.91307	2.51123e-15	9.22321e-14
ENSOARG00020033113	8.99909	1.09763	0.431894	2.54144	0.0110396	0.0257236
ENSOARG00020006922	25.9416	-1.03294	0.408484	-2.52872	0.0114481	0.0265455
ENSOARG00020019645	714.166	-1.38636	0.236629	-5.85878	4.66266e-09	5.34144e-08
ENSOARG00020005845	3808.5	-1.24764	0.176125	-7.08383	1.40219e-12	3.19381e-11
ENSOARG00020020157	93.0981	-1.87716	0.377034	-4.97876	6.39942e-07	4.49023e-06
ENSOARG00020005971	71.7062	-1.70814	0.475794	-3.59008	0.000330578	0.0011725
ENSOARG00020026099	23.3298	1.54122	0.479665	3.21312	0.00131301	0.00399724
ENSOARG00020037901	151.265	1.75253	0.262259	6.68243	2.35007e-11	4.29534e-10
ENSOARG00020033319	26.7501	-1.37746	0.319785	-4.30744	1.65153e-05	8.22969e-05
ENSOARG00020010382	2736.64	-1.08433	0.219506	-4.93987	7.8176e-07	5.38992e-06
ENSOARG00020033084	132.303	1.36452	0.153132	8.91074	5.06916e-19	3.15669e-17
ENSOARG00020031857	10.2961	-1.65396	0.701347	-2.35827	0.0183604	0.0398709
ENSOARG00020036668	800.093	1.3587	0.27167	5.0013	5.69444e-07	4.05711e-06
ENSOARG00020006357	430.345	1.37842	0.175769	7.84221	4.42689e-15	1.54973e-13
ENSOARG00020020106	73.5695	1.06323	0.291456	3.64799	0.000264296	0.000961611
ENSOARG00020009344	1181.55	-1.43234	0.538863	-2.65807	0.00785889	0.0191605
ENSOARG00020004877	29.0783	1.4152	0.427074	3.3137	0.000920691	0.00292337
ENSOARG00020013301	113.59	-1.00962	0.284383	-3.55023	0.000384896	0.00134717
ENSOARG00020006821	90.2935	-1.54168	0.489452	-3.14981	0.00163379	0.00484989
ENSOARG00020009274	191.215	-1.07057	0.275893	-3.88037	0.000104299	0.000424559
ENSOARG00020029808	2031.2	1.10742	0.175514	6.30957	2.79817e-10	4.11861e-09
ENSOARG00020015802	1741.41	-1.16086	0.225172	-5.15544	2.53035e-07	1.95243e-06
ENSOARG00020003278	49.2159	3.10222	0.485789	6.38593	1.70353e-10	2.61231e-09
ENSOARG00020035303	126.204	-1.25795	0.290725	-4.32693	1.51201e-05	7.60268e-05
ENSOARG00020003965	131.656	-1.07612	0.360156	-2.98793	0.00280878	0.0078183
ENSOARG00020004163	167.197	-1.27782	0.176873	-7.22452	5.02878e-13	1.24305e-11
ENSOARG00020030729	74.4118	1.64201	0.445272	3.68767	0.000226319	0.00083803
ENSOARG00020003765	559.728	-1.36904	0.576089	-2.37644	0.0174806	0.0382294
ENSOARG00020003454	3728.15	-1.49232	0.262082	-5.69409	1.24028e-08	1.29278e-07
ENSOARG00020005296	1556.08	-1.20841	0.126547	-9.54915	1.30769e-21	1.18725e-19
ENSOARG00020004534	2461.37	1.04697	0.161569	6.48001	9.17151e-11	1.48001e-09
ENSOARG00020007004	385.594	1.4752	0.253158	5.82719	5.6367e-09	6.35609e-08
ENSOARG00020027753	165.285	-1.52516	0.21558	-7.07469	1.49787e-12	3.39582e-11
ENSOARG00020037301	7.03724	-2.37544	0.643465	-3.69165	0.000222805	0.000827544
ENSOARG00020040495	43.1972	-1.19213	0.395351	-3.01537	0.00256665	0.00721745
ENSOARG00020037967	71.5059	-1.02488	0.339373	-3.01993	0.00252836	0.00712142
ENSOARG00020031154	919.143	-1.83465	0.278828	-6.57987	4.70868e-11	8.05325e-10
ENSOARG00020040940	26.4537	-1.3998	0.543486	-2.57559	0.0100069	0.0236554
ENSOARG00020013869	24.9264	-1.33714	0.445176	-3.00362	0.0026679	0.00747113
ENSOARG00020009224	12954.4	-2.47969	0.250354	-9.90473	3.97051e-23	4.59185e-21
ENSOARG00020012335	38192	1.43982	0.206072	6.98698	2.80874e-12	6.09733e-11
ENSOARG00020003773	54.9397	-1.09814	0.233371	-4.70555	2.53185e-06	1.54011e-05
ENSOARG00020023064	289.961	2.28746	0.235005	9.73366	2.16652e-22	2.20384e-20
ENSOARG00020004101	1097.16	-1.53956	0.272151	-5.65702	1.54028e-08	1.57671e-07
ENSOARG00020034056	174.574	-1.19172	0.203946	-5.8433	5.11752e-09	5.80434e-08
ENSOARG00020036705	32.153	-1.19426	0.399394	-2.99018	0.00278815	0.00776643
ENSOARG00020003885	191.119	1.31885	0.282932	4.66135	3.14143e-06	1.86822e-05
ENSOARG00020039075	21.1461	-1.28259	0.413118	-3.10466	0.00190501	0.00553995
ENSOARG00020023040	22.3928	1.30007	0.347326	3.74309	0.00018177	0.00069288
ENSOARG00020031081	871.428	-1.44676	0.202049	-7.16041	8.04376e-13	1.89893e-11
ENSOARG00020038286	23.6844	1.38256	0.306579	4.50964	6.49387e-06	3.5956e-05
ENSOARG00020012929	160.265	-1.05822	0.241969	-4.37339	1.22333e-05	6.29619e-05
ENSOARG00020003279	1033.99	-1.11395	0.116098	-9.59497	8.39441e-22	7.87898e-20
ENSOARG00020036238	207.063	-1.82054	0.394701	-4.61246	3.9794e-06	2.31484e-05
ENSOARG00020028548	540.783	-1.29065	0.1758	-7.34158	2.11093e-13	5.51254e-12
ENSOARG00020004328	230.943	-1.38635	0.263197	-5.26733	1.38421e-07	1.14005e-06
ENSOARG00020040516	42.5312	1.91754	0.828643	2.31407	0.020664	0.044114
ENSOARG00020005685	140.128	-1.09469	0.190283	-5.75296	8.76924e-09	9.49708e-08
ENSOARG00020004146	597.656	-1.37601	0.178431	-7.71176	1.24096e-14	3.9268e-13
ENSOARG00020009646	548.215	-2.95289	0.273392	-10.801	3.40634e-27	6.89393e-25
ENSOARG00020031158	63.4401	-1.3731	0.459885	-2.98574	0.00282892	0.00786422
ENSOARG00020033208	425.519	-1.24843	0.208969	-5.97423	2.31173e-09	2.8427e-08
ENSOARG00020006776	1648.48	-1.05604	0.200802	-5.25911	1.44757e-07	1.1847e-06
ENSOARG00020010103	2086.32	-1.19955	0.254334	-4.71642	2.40026e-06	1.46696e-05
ENSOARG00020010540	698.494	-1.97074	0.547196	-3.60153	0.000316351	0.00112881
ENSOARG00020005790	285.907	-2.23104	0.327085	-6.82098	9.04226e-12	1.78539e-10
ENSOARG00020009812	3022.54	1.91062	0.204554	9.34044	9.5933e-21	7.54608e-19
ENSOARG00020006292	135.285	-1.06711	0.218805	-4.87697	1.07726e-06	7.11665e-06
ENSOARG00020006005	1486.62	-1.61393	0.281577	-5.73175	9.94016e-09	1.06172e-07
ENSOARG00020005187	57.4354	1.1928	0.223622	5.33401	9.60672e-08	8.20075e-07
ENSOARG00020031432	805.244	-1.24744	0.254838	-4.89503	9.82908e-07	6.58969e-06
ENSOARG00020040242	222.748	1.75201	0.176187	9.94401	2.6782e-23	3.17285e-21
ENSOARG00020012226	452.535	-1.00947	0.181159	-5.57228	2.5142e-08	2.45469e-07
ENSOARG00020034785	10.3274	3.04939	1.11233	2.74145	0.00611687	0.0154103
ENSOARG00020035298	31.0527	1.50062	0.309807	4.84373	1.27423e-06	8.27716e-06
ENSOARG00020032238	62.7595	-1.71305	0.380078	-4.50711	6.57153e-06	3.62516e-05
ENSOARG00020033655	9.41738	-1.52952	0.608046	-2.51547	0.0118873	0.027394
ENSOARG00020008359	2114.23	-1.05987	0.221777	-4.779	1.76165e-06	1.11539e-05
ENSOARG00020030114	694.621	1.4265	0.270388	5.27576	1.32208e-07	1.09212e-06
ENSOARG00020031696	85.7532	-1.52059	0.32576	-4.66781	3.04424e-06	1.81543e-05
ENSOARG00020031586	3.09468	-2.53772	1.06359	-2.38599	0.0170334	0.0374157
ENSOARG00020006816	7.96029	-1.17349	0.496627	-2.36292	0.0181317	0.039449
ENSOARG00020023004	1640.49	-1.32135	0.0920917	-14.3483	1.09255e-46	1.51622e-43
ENSOARG00020038242	26.4912	1.10148	0.286603	3.84325	0.000121418	0.000485497
ENSOARG00020023328	88.0816	-1.12315	0.287069	-3.91247	9.13557e-05	0.000377087
ENSOARG00020003287	12263.9	1.1933	0.197111	6.05396	1.41329e-09	1.82221e-08
ENSOARG00020023795	22.7743	1.17307	0.324637	3.61347	0.000302127	0.00108315
ENSOARG00020005449	55.1416	1.37576	0.337622	4.07486	4.60425e-05	0.000205033
ENSOARG00020023777	98.2309	-1.21473	0.244632	-4.96554	6.85113e-07	4.77441e-06
ENSOARG00020025370	36.3234	2.18844	0.582834	3.75483	0.000173459	0.000665464
ENSOARG00020004363	14491.2	-1.03244	0.137757	-7.49461	6.64981e-14	1.91123e-12
ENSOARG00020025188	274.082	1.00602	0.175809	5.72225	1.05125e-08	1.11882e-07
ENSOARG00020004769	9654.17	1.19965	0.122462	9.7961	1.17012e-22	1.23555e-20
ENSOARG00020023836	263.8	-1.07809	0.245411	-4.39301	1.11794e-05	5.81385e-05
ENSOARG00020031378	22.6516	1.10596	0.472389	2.3412	0.0192219	0.0414909
ENSOARG00020025256	74.6185	-5.34132	0.718335	-7.43569	1.0402e-13	2.89128e-12
ENSOARG00020034868	267.688	1.30949	0.333755	3.9235	8.72725e-05	0.000361616
ENSOARG00020029729	39.8514	1.44838	0.280975	5.15482	2.5387e-07	1.95809e-06
ENSOARG00020037923	182.615	1.01414	0.207114	4.89652	9.75486e-07	6.54671e-06
ENSOARG00020024726	5.22539	-2.37189	1.04679	-2.26586	0.0234601	0.049331
ENSOARG00020024814	457.282	1.00365	0.174733	5.7439	9.25216e-09	9.95902e-08
ENSOARG00020031290	15.0979	1.36095	0.485703	2.80203	0.00507824	0.0130925
ENSOARG00020005434	7115.61	1.28223	0.119087	10.7671	4.92075e-27	9.46586e-25
ENSOARG00020005064	1716.78	-1.05202	0.156228	-6.73383	1.65249e-11	3.09322e-10
ENSOARG00020012638	59.7073	-1.0752	0.469482	-2.29018	0.022011	0.0466156
ENSOARG00020005354	72.7592	1.39718	0.254467	5.49062	4.00522e-08	3.76111e-07
ENSOARG00020035025	510.974	-1.04013	0.140934	-7.38032	1.57911e-13	4.24359e-12
ENSOARG00020023757	16.0243	-2.05127	0.618397	-3.31708	0.000909638	0.00289206
ENSOARG00020007712	103.975	-1.17659	0.208351	-5.64715	1.63133e-08	1.66204e-07
ENSOARG00020013364	2394.33	-2.71128	0.178616	-15.1794	4.84006e-52	1.56729e-48
ENSOARG00020036056	71.7048	-1.53023	0.28516	-5.36623	8.03975e-08	7.01726e-07
ENSOARG00020030772	273.728	1.17608	0.165003	7.12761	1.02123e-12	2.37908e-11
ENSOARG00020037497	66.9057	-1.09369	0.302672	-3.61344	0.00030216	0.00108315
ENSOARG00020014349	816.926	-1.06436	0.234909	-4.53094	5.87225e-06	3.27662e-05
ENSOARG00020033742	42.1189	-2.07283	0.510921	-4.05704	4.96984e-05	0.000219104
ENSOARG00020034871	33.9637	-1.39999	0.249195	-5.61805	1.9312e-08	1.93509e-07
ENSOARG00020030815	652.363	2.92345	0.302254	9.67216	3.95922e-22	3.86551e-20
ENSOARG00020009294	15621.4	2.07804	0.235252	8.83325	1.01673e-18	6.13482e-17
ENSOARG00020011804	1073.1	-1.08423	0.143618	-7.5494	4.37278e-14	1.29906e-12
ENSOARG00020028880	133.018	-2.918	0.36919	-7.9038	2.70524e-15	9.86119e-14
ENSOARG00020010664	705.012	-1.81302	0.298547	-6.0728	1.25696e-09	1.63245e-08
ENSOARG00020003483	185.795	-2.11018	0.350553	-6.01956	1.74895e-09	2.21804e-08
ENSOARG00020003607	140.687	1.25598	0.2514	4.99594	5.85505e-07	4.15933e-06
ENSOARG00020007906	325.235	-2.12974	0.494492	-4.30694	1.65531e-05	8.24431e-05
ENSOARG00020028631	51.8406	-2.02991	0.552603	-3.67336	0.000239384	0.000880538
ENSOARG00020004700	4690.78	-1.54478	0.190153	-8.12388	4.51495e-16	1.90698e-14
ENSOARG00020036089	16.5313	-1.43203	0.594335	-2.40946	0.0159762	0.0353613
ENSOARG00020012191	1.68522	-3.73626	1.13223	-3.29992	0.000967116	0.00305381
ENSOARG00020036615	21.1949	1.9937	0.671038	2.97108	0.00296757	0.00820156
ENSOARG00020007261	503.868	-1.26168	0.175325	-7.19623	6.18985e-13	1.4958e-11
ENSOARG00020037408	18.9903	1.50467	0.65435	2.29949	0.0214772	0.0455995
ENSOARG00020014149	769.068	-1.04003	0.212279	-4.89936	9.6149e-07	6.46618e-06
ENSOARG00020014319	38034.9	2.81064	0.188409	14.9178	2.52606e-50	6.13484e-47
ENSOARG00020007709	20.1331	-3.53852	0.865368	-4.08904	4.33167e-05	0.00019432
ENSOARG00020022226	767.15	-1.55351	0.198646	-7.82049	5.26171e-15	1.79982e-13
ENSOARG00020013457	14962.7	2.78172	0.246768	11.2726	1.79162e-29	4.46275e-27
ENSOARG00020003837	305.658	-1.26925	0.266593	-4.76101	1.92629e-06	1.20767e-05
ENSOARG00020029987	113.069	1.07626	0.326516	3.29621	0.00097998	0.00308791
ENSOARG00020012415	216.497	1.97092	0.29329	6.72003	1.81682e-11	3.3779e-10
ENSOARG00020020195	222.759	-1.32538	0.161094	-8.22735	1.91396e-16	8.56827e-15
ENSOARG00020006060	22.0409	1.87975	0.706685	2.65995	0.00781519	0.0190612
ENSOARG00020006087	2796.59	1.26645	0.200009	6.33199	2.4202e-10	3.5977e-09
ENSOARG00020012410	361.01	-1.19335	0.145707	-8.19004	2.61136e-16	1.14528e-14
ENSOARG00020032791	46.3107	-1.99477	0.688617	-2.89678	0.00377015	0.0101063
ENSOARG00020014792	1272.69	2.22721	0.183967	12.1066	9.74657e-34	4.50872e-31
ENSOARG00020020913	13.6253	-2.33355	0.809101	-2.88413	0.00392497	0.0104492
ENSOARG00020015924	27.5665	-2.96867	0.729567	-4.06908	4.71995e-05	0.000209609
ENSOARG00020008766	140.262	-1.2491	0.225805	-5.53179	3.1698e-08	3.0323e-07
ENSOARG00020033653	11861.2	2.12062	0.247383	8.57222	1.01509e-17	5.34476e-16
ENSOARG00020007460	10.2543	-2.23445	0.766042	-2.91688	0.0035355	0.00954739
ENSOARG00020008971	62.9806	-1.18585	0.269495	-4.40027	1.08118e-05	5.65598e-05
ENSOARG00020013758	405.772	-1.09084	0.140149	-7.78345	7.05728e-15	2.34386e-13
ENSOARG00020031399	1267.59	-1.32063	0.206068	-6.40867	1.4679e-10	2.27431e-09
ENSOARG00020028630	58.217	-1.70512	0.491553	-3.46884	0.000522708	0.00176652
ENSOARG00020004786	1173.59	1.56813	0.238273	6.58125	4.66519e-11	7.98589e-10
ENSOARG00020004834	819.459	1.39964	0.229555	6.09718	1.07955e-09	1.42201e-08
ENSOARG00020035155	74.1951	1.13464	0.22466	5.05047	4.40724e-07	3.22274e-06
ENSOARG00020030928	156.876	-1.07944	0.266936	-4.04383	5.25853e-05	0.000229961
ENSOARG00020010128	6308.35	1.38286	0.144202	9.58972	8.83268e-22	8.25049e-20
ENSOARG00020010178	7.09087	-1.57579	0.569466	-2.76714	0.00565501	0.0143886
ENSOARG00020005455	3733.41	1.50017	0.212947	7.04478	1.8576e-12	4.16205e-11
ENSOARG00020005660	1397.29	1.43505	0.219598	6.53486	6.36685e-11	1.06e-09
ENSOARG00020017442	789.743	-1.80417	0.545857	-3.30521	0.000949036	0.00300502
ENSOARG00020007577	211.973	-2.43325	0.196993	-12.3519	4.75695e-35	2.36981e-32
ENSOARG00020017117	247.639	-1.40327	0.412589	-3.40113	0.000671088	0.00220172
ENSOARG00020016357	3439.07	-1.21332	0.186625	-6.50134	7.96075e-11	1.29974e-09
ENSOARG00020011526	55.6954	1.09665	0.307787	3.56301	0.000366628	0.00128741
ENSOARG00020035518	76.3002	-1.13206	0.29189	-3.87838	0.000105156	0.000427241
ENSOARG00020010897	855.294	-1.59586	0.211547	-7.54374	4.56694e-14	1.35467e-12
ENSOARG00020014074	27.8663	1.07092	0.307131	3.48686	0.000488736	0.00166566
ENSOARG00020005650	190.087	1.4027	0.190047	7.38082	1.57312e-13	4.24359e-12
ENSOARG00020005073	10.4614	1.67063	0.532623	3.1366	0.00170919	0.00504678
ENSOARG00020038101	42.8357	-1.55655	0.359641	-4.32805	1.50432e-05	7.57187e-05
ENSOARG00020038702	6539.44	-1.04319	0.194751	-5.35653	8.48345e-08	7.35498e-07
ENSOARG00020011957	84.6311	-1.88802	0.715127	-2.64012	0.00828778	0.0200627
ENSOARG00020021755	1280.83	-1.58432	0.25296	-6.26314	3.77311e-10	5.38632e-09
ENSOARG00020039007	46.9792	-1.14269	0.214862	-5.31826	1.04763e-07	8.86134e-07
ENSOARG00020029214	7.43091	-1.46487	0.61832	-2.36911	0.0178311	0.0388854
ENSOARG00020037150	367.799	1.65698	0.315883	5.24556	1.55809e-07	1.26345e-06
ENSOARG00020034431	39.8883	1.17417	0.25858	4.54085	5.60283e-06	3.14435e-05
ENSOARG00020030685	4.6125	2.72354	1.04528	2.60557	0.00917222	0.0219008
ENSOARG00020010519	11.9975	-3.81114	0.803888	-4.74089	2.12781e-06	1.32207e-05
ENSOARG00020011887	131.937	-1.32726	0.414125	-3.20498	0.0013507	0.00409659
ENSOARG00020035359	3113.92	-1.10776	0.202185	-5.47896	4.2784e-08	3.99832e-07
ENSOARG00020010341	1006.06	1.44242	0.443062	3.25559	0.00113159	0.00350537
ENSOARG00020011297	899.471	-1.14454	0.148034	-7.73159	1.06208e-14	3.40862e-13
ENSOARG00020013147	39.48	-1.11734	0.306286	-3.64803	0.000264258	0.000961611
ENSOARG00020005618	1015.43	-2.55264	0.61033	-4.18239	2.88458e-05	0.000135471
ENSOARG00020004483	346.3	1.28348	0.20557	6.24352	4.27836e-10	6.04981e-09
ENSOARG00020014047	518.211	-1.76147	0.238907	-7.37302	1.66801e-13	4.46388e-12
ENSOARG00020032525	34.1973	4.02045	0.549884	7.31145	2.64267e-13	6.78263e-12
ENSOARG00020014624	3018.93	1.04743	0.16231	6.45324	1.09485e-10	1.74217e-09
ENSOARG00020027138	231.17	-1.19224	0.245514	-4.8561	1.19721e-06	7.8266e-06
ENSOARG00020005843	17446.4	1.41654	0.212011	6.68142	2.36645e-11	4.31716e-10
ENSOARG00020015256	774.835	1.988	0.228702	8.69254	3.54441e-18	1.96755e-16
ENSOARG00020010276	456.546	-1.63578	0.216463	-7.55688	4.12866e-14	1.2303e-12
ENSOARG00020017305	2358.22	3.88596	0.577066	6.73399	1.65071e-11	3.09322e-10
ENSOARG00020017446	2004.26	1.17578	0.183035	6.42381	1.32905e-10	2.08242e-09
ENSOARG00020004535	3039.99	-1.48229	0.181793	-8.15372	3.529e-16	1.52029e-14
ENSOARG00020033872	7.80245	-2.74528	0.816365	-3.36281	0.000771521	0.00249623
ENSOARG00020031680	14.7891	-3.07652	0.642691	-4.78694	1.69345e-06	1.07523e-05
ENSOARG00020038912	328.698	1.06088	0.244593	4.33733	1.44224e-05	7.28773e-05
ENSOARG00020004070	3502.42	1.21333	0.120575	10.0629	8.06029e-24	1.03029e-21
ENSOARG00020009617	23.0791	-1.71526	0.61854	-2.77307	0.00555298	0.0141512
ENSOARG00020009776	34.9928	2.18944	0.393611	5.56244	2.66028e-08	2.58562e-07
ENSOARG00020038803	22.699	1.55195	0.425314	3.64895	0.000263317	0.000958588
ENSOARG00020010004	23.8771	1.20737	0.287679	4.19695	2.70535e-05	0.000128114
ENSOARG00020010099	1013.08	-1.24737	0.264412	-4.71753	2.38729e-06	1.45949e-05
ENSOARG00020010885	7.74938	-1.5312	0.675419	-2.26704	0.0233879	0.0491886
ENSOARG00020011728	961.547	-1.09198	0.223458	-4.88674	1.02521e-06	6.8262e-06
ENSOARG00020011791	2270.2	1.62275	0.17021	9.53382	1.51603e-21	1.35738e-19
ENSOARG00020003323	34.9624	2.57154	0.616803	4.16914	3.05752e-05	0.000142594
ENSOARG00020027714	181.153	-2.09508	0.276417	-7.57939	3.47175e-14	1.04903e-12
ENSOARG00020040987	21.7256	-1.57974	0.537836	-2.93722	0.00331173	0.00901298
ENSOARG00020037988	4.72644	2.56698	1.02906	2.4945	0.0126136	0.0288216
ENSOARG00020040685	9.56499	3.2199	0.718633	4.4806	7.44351e-06	4.06693e-05
ENSOARG00020036807	27.2197	-2.23728	0.470531	-4.75479	1.98656e-06	1.24266e-05
ENSOARG00020029684	8.39221	-2.04669	0.640714	-3.19439	0.00140127	0.0042328
ENSOARG00020038287	181.7	-1.74818	0.369164	-4.7355	2.18513e-06	1.35035e-05
ENSOARG00020031948	10.2551	-2.03856	0.736864	-2.76653	0.00566563	0.0144081
ENSOARG00020020483	804.413	-1.26853	0.335573	-3.78018	0.000156714	0.000608838
ENSOARG00020008054	1390.42	-1.15415	0.235159	-4.90796	9.20297e-07	6.22361e-06
ENSOARG00020016385	2871.14	-1.0187	0.109849	-9.27362	1.79933e-20	1.37635e-18
ENSOARG00020027162	8.3494	1.46905	0.583984	2.51557	0.0118841	0.0273899
[truncated: 1,542 more rows]

## Sheet: Mer_CaulvsTib_Caul
GeneID	baseMean	log2FoldChange	lfcSE	stat	pvalue	padj
ENSOARG00020000122	257.472	2.2337	0.3118	7.16388	7.84241e-13	2.57884e-11
ENSOARG00020000621	1482.65	-1.62634	0.170116	-9.5602	1.17534e-21	4.00729e-19
ENSOARG00020039334	180.956	-1.38619	0.269462	-5.14427	2.68559e-07	2.14164e-06
ENSOARG00020001119	65.6316	-1.55446	0.3126	-4.97269	6.60304e-07	4.75642e-06
ENSOARG00020001293	47.1831	-1.08035	0.404154	-2.67311	0.00751508	0.0186001
ENSOARG00020001346	183.917	-1.16334	0.305898	-3.80302	0.000142942	0.000571474
ENSOARG00020001270	1357.54	-1.16546	0.169816	-6.86303	6.74133e-12	1.73295e-10
ENSOARG00020011350	27.0877	-1.75649	0.550883	-3.18849	0.00143018	0.00434691
ENSOARG00020013082	290.881	-1.54811	0.256627	-6.03252	1.61421e-09	2.26665e-08
ENSOARG00020032723	5.995	-2.12556	0.81834	-2.5974	0.00939314	0.0225784
ENSOARG00020009073	866.658	-1.01728	0.238463	-4.26599	1.99021e-05	9.91735e-05
ENSOARG00020007182	432.87	-1.36528	0.219301	-6.22562	4.79646e-10	7.69539e-09
ENSOARG00020013924	8.4832	-3.04075	0.940715	-3.23239	0.00122761	0.00382145
ENSOARG00020002625	127.875	-2.65139	0.907126	-2.92285	0.00346845	0.00945648
ENSOARG00020004464	652.388	-2.27833	0.494408	-4.6082	4.06174e-06	2.39055e-05
ENSOARG00020002856	21.0053	-1.27005	0.506053	-2.50971	0.012083	0.028092
ENSOARG00020040100	13.2074	2.81235	0.46567	6.03937	1.5472e-09	2.18519e-08
ENSOARG00020005085	2504.68	-1.31788	0.267766	-4.92176	8.57677e-07	6.01086e-06
ENSOARG00020019699	40.462	-3.90146	0.782075	-4.9886	6.08176e-07	4.43834e-06
ENSOARG00020001642	247.323	-1.69226	0.292932	-5.77698	7.6054e-09	9.12366e-08
ENSOARG00020002438	1006.62	-1.64453	0.165327	-9.94718	2.59424e-23	1.31158e-20
ENSOARG00020033226	117.4	-1.45586	0.511608	-2.84567	0.00443186	0.0117118
ENSOARG00020034641	62.2803	-1.57764	0.535445	-2.94641	0.00321482	0.00884691
ENSOARG00020016755	7.18768	-2.05946	0.729321	-2.8238	0.00474582	0.0124484
ENSOARG00020001681	202.681	-1.65081	0.267181	-6.17862	6.46629e-10	1.00855e-08
ENSOARG00020002768	456.18	-1.87848	0.275962	-6.80702	9.96412e-12	2.4574e-10
ENSOARG00020001259	7.35291	-2.56659	0.760493	-3.3749	0.000738429	0.00243727
ENSOARG00020001365	1589.76	-2.21609	0.199054	-11.1331	8.6528e-29	1.40132e-25
ENSOARG00020005238	27.6363	-2.18832	0.45132	-4.84871	1.24267e-06	8.33911e-06
ENSOARG00020001727	221.742	-2.13706	0.236236	-9.04629	1.47906e-19	2.71171e-17
ENSOARG00020005141	146.93	-1.18171	0.313082	-3.77446	0.000160357	0.00063483
ENSOARG00020000860	222.945	-1.98503	0.422809	-4.69486	2.66789e-06	1.6491e-05
ENSOARG00020005175	18.5517	-1.94354	0.486027	-3.99884	6.36539e-05	0.00027749
ENSOARG00020000946	19922.9	-7.36184	0.636462	-11.5668	6.06835e-31	1.68475e-27
ENSOARG00020000567	59.0523	-1.28709	0.375705	-3.42581	0.000612973	0.0020768
ENSOARG00020001590	93.5078	-1.36942	0.315851	-4.33565	1.45332e-05	7.48179e-05
ENSOARG00020001956	44.8838	-1.196	0.432506	-2.76528	0.00568739	0.0145874
ENSOARG00020001691	1090.35	-1.089	0.192848	-5.64694	1.63333e-08	1.79537e-07
ENSOARG00020002168	242.833	-1.55559	0.220469	-7.05585	1.71551e-12	5.13701e-11
ENSOARG00020027344	89.953	-1.03466	0.285375	-3.6256	0.000288286	0.00106736
ENSOARG00020003807	23.264	-1.40884	0.459279	-3.0675	0.00215861	0.00622686
ENSOARG00020001911	29.2766	1.51017	0.31739	4.75809	1.95436e-06	1.2502e-05
ENSOARG00020008860	35.3528	-2.47724	0.641721	-3.8603	0.000113246	0.000464308
ENSOARG00020002671	11.799	-2.25397	0.798158	-2.82397	0.00474329	0.0124434
ENSOARG00020001069	1552.1	-1.49236	0.20825	-7.16623	7.70907e-13	2.53929e-11
ENSOARG00020004333	132.026	-1.36356	0.334892	-4.07164	4.66824e-05	0.000210249
ENSOARG00020002000	264.098	-1.3913	0.240045	-5.79602	6.79065e-09	8.27394e-08
ENSOARG00020004346	276.995	-1.66174	0.330037	-5.03501	4.77833e-07	3.56476e-06
ENSOARG00020023235	12.8061	-1.77246	0.5751	-3.082	0.00205616	0.00596945
ENSOARG00020032651	234.606	-1.3853	0.315277	-4.39392	1.11324e-05	5.91272e-05
ENSOARG00020009394	306.245	-1.02398	0.188755	-5.4249	5.79877e-08	5.49095e-07
ENSOARG00020001859	230.771	-1.28263	0.245956	-5.21485	1.83962e-07	1.53044e-06
ENSOARG00020001851	4634.2	1.55646	0.229732	6.7751	1.2432e-11	2.97174e-10
ENSOARG00020036132	415.189	1.71289	0.265935	6.441	1.18692e-10	2.2548e-09
ENSOARG00020000496	221.732	-2.49137	0.390954	-6.37254	1.85923e-10	3.34249e-09
ENSOARG00020000755	118.505	-1.32487	0.361427	-3.66566	0.000246703	0.000929693
ENSOARG00020000888	48.7817	-2.16685	0.399432	-5.42484	5.80062e-08	5.49095e-07
ENSOARG00020032424	23.0715	-1.32928	0.455653	-2.91732	0.00353055	0.00960829
ENSOARG00020009587	1470.87	-1.13884	0.291211	-3.91072	9.20196e-05	0.000386077
ENSOARG00020001904	11879.7	1.12632	0.179999	6.25737	3.91524e-10	6.41017e-09
ENSOARG00020002384	28.8012	-2.83036	0.626169	-4.52013	6.18024e-06	3.47833e-05
ENSOARG00020001197	348.79	-1.28134	0.239355	-5.35331	8.63605e-08	7.79893e-07
ENSOARG00020028407	46.2858	1.17531	0.428868	2.7405	0.00613466	0.0155885
ENSOARG00020029557	7.75117	-6.36679	1.46584	-4.34344	1.40266e-05	7.25369e-05
ENSOARG00020008988	48.5365	-1.10442	0.29363	-3.76127	0.000169056	0.000665336
ENSOARG00020022760	311.177	1.1649	0.202774	5.7448	9.20307e-09	1.07807e-07
ENSOARG00020014215	6358.95	1.05904	0.179658	5.89473	3.7529e-09	4.84288e-08
ENSOARG00020037322	46.0472	2.7516	1.19574	2.30118	0.0213816	0.0459548
ENSOARG00020001745	87.3169	-1.2702	0.311124	-4.08263	4.45282e-05	0.000201628
ENSOARG00020003933	923.192	-1.24645	0.236427	-5.27203	1.34926e-07	1.16333e-06
ENSOARG00020005536	928.803	1.07268	0.173166	6.19449	5.84743e-10	9.22394e-09
ENSOARG00020005954	234.263	-2.24612	0.4546	-4.94087	7.7776e-07	5.51441e-06
ENSOARG00020001566	9.20952	-2.64244	0.900788	-2.93348	0.00335184	0.00917588
ENSOARG00020001296	41.965	-1.81091	0.5644	-3.20855	0.00133406	0.00409868
ENSOARG00020010030	1234.76	-1.16756	0.158245	-7.37817	1.60482e-13	6.37793e-12
ENSOARG00020037108	6401.66	-1.38942	0.325458	-4.26912	1.96244e-05	9.80159e-05
ENSOARG00020000623	148.921	-2.15059	0.629175	-3.4181	0.000630593	0.00212944
ENSOARG00020000639	1395.31	-3.74501	0.482315	-7.76466	8.18663e-15	4.57181e-13
ENSOARG00020000075	310.274	-1.47586	0.276938	-5.32919	9.86522e-08	8.7744e-07
ENSOARG00020015129	398.124	-1.25099	0.209903	-5.95984	2.52482e-09	3.36308e-08
ENSOARG00020014172	116.462	-1.97697	0.312769	-6.32085	2.60131e-10	4.47379e-09
ENSOARG00020001662	15.6442	-3.47436	1.19986	-2.89563	0.00378404	0.0102123
ENSOARG00020002013	3623.64	1.63416	0.230807	7.08021	1.43938e-12	4.38448e-11
ENSOARG00020034656	41.6528	-1.63732	0.420115	-3.89732	9.72638e-05	0.000405461
ENSOARG00020009826	650.009	-1.00001	0.223196	-4.48039	7.45054e-06	4.124e-05
ENSOARG00020001337	13089.4	1.01214	0.165987	6.09773	1.07584e-09	1.58274e-08
ENSOARG00020001363	939.306	-2.60869	0.300361	-8.68519	3.78122e-18	5.03317e-16
ENSOARG00020000356	77.7623	-1.27883	0.297619	-4.29687	1.73225e-05	8.71459e-05
ENSOARG00020025276	270.115	-1.08627	0.270161	-4.02083	5.7994e-05	0.00025499
ENSOARG00020019969	1394.35	-1.28555	0.205916	-6.24304	4.29136e-10	6.99064e-09
ENSOARG00020004474	852.961	-1.12095	0.197304	-5.68135	1.33635e-08	1.50555e-07
ENSOARG00020009123	20.4073	-1.69487	0.611801	-2.7703	0.00560053	0.0143912
ENSOARG00020028863	15.7963	4.09529	1.78062	2.29992	0.0214525	0.0460927
ENSOARG00020009589	2935.34	-1.96523	0.242502	-8.10399	5.31842e-16	4.11786e-14
ENSOARG00020017598	31.7276	1.63603	0.355869	4.5973	4.28004e-06	2.50764e-05
ENSOARG00020012910	89.202	1.25684	0.341474	3.68064	0.000232652	0.000882387
ENSOARG00020002185	60.7043	-1.81235	0.418824	-4.32723	1.50996e-05	7.74499e-05
ENSOARG00020015210	977.937	-1.0025	0.124462	-8.05467	7.96952e-16	6.02645e-14
ENSOARG00020001378	218.764	-2.92171	0.444167	-6.57795	4.76965e-11	9.97273e-10
ENSOARG00020008304	9115.83	-1.45492	0.18704	-7.77868	7.32828e-15	4.18876e-13
ENSOARG00020025927	24.5883	1.4238	0.515438	2.76231	0.00573937	0.0146994
ENSOARG00020008386	33.2751	-1.47225	0.397617	-3.70268	0.000213331	0.000816601
ENSOARG00020005932	396.761	1.47142	0.425063	3.46164	0.000536889	0.00184573
ENSOARG00020019567	147.419	1.31278	0.323462	4.05855	4.93792e-05	0.000220962
ENSOARG00020002732	79.6405	-1.7228	0.18386	-9.37019	7.2405e-21	1.81766e-18
ENSOARG00020016851	532.695	1.46053	0.188854	7.73365	1.04506e-14	5.64157e-13
ENSOARG00020035371	95.0151	-1.21241	0.47129	-2.57254	0.0100955	0.024026
ENSOARG00020016936	222.775	-1.37322	0.230516	-5.95715	2.56673e-09	3.41423e-08
ENSOARG00020002891	1033.48	-1.05205	0.138801	-7.57953	3.46808e-14	1.65193e-12
ENSOARG00020000343	4696.67	-1.00373	0.160819	-6.24139	4.33699e-10	7.05904e-09
ENSOARG00020003945	1739.54	1.09538	0.220051	4.97785	6.42944e-07	4.65105e-06
ENSOARG00020000824	32.5799	-1.92513	0.56378	-3.41468	0.000638571	0.00215339
ENSOARG00020030818	5.14398	-2.72691	0.983198	-2.77351	0.00554554	0.0142707
ENSOARG00020001991	20.4982	-2.74567	0.594661	-4.6172	3.88944e-06	2.30239e-05
ENSOARG00020002323	46.246	-1.40544	0.243015	-5.78336	7.32224e-09	8.83109e-08
ENSOARG00020001207	1215.66	1.01853	0.17598	5.78773	7.1346e-09	8.63887e-08
ENSOARG00020021119	4492.32	-1.90149	0.349452	-5.44133	5.28846e-08	5.0689e-07
ENSOARG00020000724	39.4585	-1.43083	0.339136	-4.21904	2.45348e-05	0.000118875
ENSOARG00020000587	39.4948	-1.06091	0.421357	-2.51785	0.0118074	0.0275451
ENSOARG00020016171	5196.1	1.12466	0.178453	6.30227	2.93323e-10	4.98291e-09
ENSOARG00020000602	226.452	-1.74052	0.309795	-5.61831	1.92836e-08	2.08546e-07
ENSOARG00020017414	155.672	2.16801	0.376324	5.761	8.36148e-09	9.90836e-08
ENSOARG00020018270	1728.67	-1.21479	0.160881	-7.55084	4.32449e-14	2.00578e-12
ENSOARG00020001473	927.416	1.46321	0.208636	7.01322	2.32901e-12	6.68566e-11
ENSOARG00020003950	7656.66	-1.19247	0.212936	-5.60012	2.142e-08	2.28097e-07
ENSOARG00020001597	2188.07	-1.44709	0.261568	-5.53235	3.15962e-08	3.21319e-07
ENSOARG00020006120	6893.73	1.0751	0.198668	5.41153	6.24883e-08	5.87517e-07
ENSOARG00020015177	29.3837	-1.70001	0.70983	-2.39495	0.0166226	0.0369865
ENSOARG00020002367	1921.61	1.24629	0.172121	7.24077	4.46131e-13	1.53998e-11
ENSOARG00020004181	289.185	-1.44803	0.173485	-8.34673	7.01774e-17	6.46364e-15
ENSOARG00020014376	838.702	1.30068	0.153607	8.46759	2.50517e-17	2.57595e-15
ENSOARG00020011065	266.893	1.26861	0.164641	7.70529	1.30547e-14	6.89414e-13
ENSOARG00020001579	417.256	-1.07258	0.215742	-4.97159	6.64047e-07	4.77789e-06
ENSOARG00020001730	71.5667	-2.08304	0.531026	-3.92268	8.75698e-05	0.000369241
ENSOARG00020025892	194.238	-1.64641	0.212474	-7.74875	9.28002e-15	5.11266e-13
ENSOARG00020001299	4194.26	1.35152	0.169778	7.96051	1.71334e-15	1.15615e-13
ENSOARG00020012267	524.495	3.21576	0.48369	6.64839	2.9632e-11	6.55141e-10
ENSOARG00020023771	241.339	-1.36672	0.276899	-4.93581	7.98203e-07	5.63878e-06
ENSOARG00020002040	978.176	1.58772	0.167672	9.4692	2.81989e-21	8.05909e-19
ENSOARG00020004064	378.166	-1.19483	0.265273	-4.50416	6.66348e-06	3.71587e-05
ENSOARG00020002099	790.274	-1.41941	0.192061	-7.39043	1.46355e-13	5.87657e-12
ENSOARG00020001165	12187.2	1.36594	0.236063	5.78634	7.19371e-09	8.69418e-08
ENSOARG00020008439	516.559	-1.45364	0.296612	-4.90081	9.54422e-07	6.61256e-06
ENSOARG00020000116	3834.53	-2.20231	0.337448	-6.52636	6.73852e-11	1.35566e-09
ENSOARG00020001209	3149.36	1.0426	0.254584	4.09531	4.21604e-05	0.000192154
ENSOARG00020026128	12.3322	1.51185	0.663784	2.27762	0.022749	0.0484264
ENSOARG00020009524	340.886	-1.28931	0.253216	-5.09173	3.54807e-07	2.73407e-06
ENSOARG00020034416	332.337	-1.50355	0.212915	-7.06175	1.64416e-12	4.94623e-11
ENSOARG00020001778	350.211	1.06471	0.239083	4.45333	8.45469e-06	4.61411e-05
ENSOARG00020024021	241.739	-1.03042	0.194503	-5.29773	1.17251e-07	1.02781e-06
ENSOARG00020005504	122.054	-1.0903	0.273692	-3.98366	6.78621e-05	0.000294054
ENSOARG00020000996	8747.22	1.05109	0.222779	4.71808	2.38079e-06	1.48773e-05
ENSOARG00020001016	57.6604	-4.22862	1.09929	-3.84669	0.000119725	0.000487887
ENSOARG00020001048	241.614	1.16621	0.227795	5.11955	3.06273e-07	2.40781e-06
ENSOARG00020009555	1127.86	-1.4141	0.286799	-4.93063	8.19669e-07	5.77154e-06
ENSOARG00020001563	1857.29	-1.87608	0.365098	-5.13856	2.76859e-07	2.19791e-06
ENSOARG00020037375	1778.68	1.13758	0.193164	5.88921	3.88035e-09	4.9809e-08
ENSOARG00020008481	6317.37	-1.37396	0.249623	-5.50414	3.70984e-08	3.71061e-07
ENSOARG00020000744	170.311	1.37756	0.327718	4.20351	2.6281e-05	0.000126547
ENSOARG00020032789	9.8305	-4.69554	1.27717	-3.67651	0.000236442	0.000895192
ENSOARG00020000363	596.132	-2.06523	0.229541	-8.9972	2.31542e-19	3.98212e-17
ENSOARG00020004972	5115.01	1.03604	0.160079	6.47208	9.66621e-11	1.88041e-09
ENSOARG00020003003	3638.17	1.01937	0.184622	5.52141	3.36297e-08	3.40042e-07
ENSOARG00020005309	1644.26	1.98363	0.249	7.96639	1.63379e-15	1.11407e-13
ENSOARG00020001253	293.576	-2.72337	0.33999	-8.01015	1.14565e-15	8.15555e-14
ENSOARG00020001089	573.133	1.01294	0.200689	5.04732	4.48061e-07	3.36592e-06
ENSOARG00020032507	16.1121	3.10137	0.692665	4.47745	7.5541e-06	4.17419e-05
ENSOARG00020014436	491.528	1.00257	0.147819	6.7824	1.18199e-11	2.85352e-10
ENSOARG00020025960	7.9072	-3.46198	1.00674	-3.43882	0.000584255	0.001992
ENSOARG00020012424	476.836	-1.30635	0.302469	-4.31894	1.56778e-05	8.00111e-05
ENSOARG00020026184	2.85172	-4.24235	1.46722	-2.89143	0.00383493	0.0103282
ENSOARG00020000082	92.891	-1.48408	0.290258	-5.11299	3.17102e-07	2.47791e-06
ENSOARG00020033677	137.71	-1.20474	0.341614	-3.52661	0.000420917	0.00148783
ENSOARG00020014594	3995.62	1.38404	0.595815	2.32294	0.0201822	0.0437113
ENSOARG00020002966	1266.2	1.30961	0.176598	7.4158	1.20897e-13	4.96724e-12
ENSOARG00020016265	60.2307	-1.37372	0.290946	-4.72157	2.34027e-06	1.46523e-05
ENSOARG00020001024	1114.59	1.09273	0.172408	6.33804	2.327e-10	4.06316e-09
ENSOARG00020032694	213.597	-1.47874	0.390277	-3.78894	0.00015129	0.000601386
ENSOARG00020001493	54.9485	-1.3465	0.45653	-2.94942	0.00318371	0.00877744
ENSOARG00020039811	36.7556	-2.38764	0.764464	-3.12329	0.00178844	0.00528616
ENSOARG00020038855	9.55313	-2.47905	0.959447	-2.58383	0.00977098	0.0233451
ENSOARG00020006303	15.221	-1.72695	0.564969	-3.05671	0.00223778	0.00643423
ENSOARG00020011475	48.0691	1.16515	0.434733	2.68016	0.00735873	0.0182573
ENSOARG00020020641	2467.69	1.01236	0.176899	5.72284	1.04757e-08	1.21254e-07
ENSOARG00020018796	24.0101	-1.4698	0.377236	-3.89624	9.76966e-05	0.000406821
ENSOARG00020000074	2729.52	1.1505	0.222398	5.17317	2.30157e-07	1.8637e-06
ENSOARG00020002426	28.5333	1.52165	0.431243	3.52851	0.000417898	0.00147958
ENSOARG00020007309	441.156	-2.39521	0.267499	-8.95406	3.42639e-19	5.59567e-17
ENSOARG00020035972	18.7302	-2.37354	0.773876	-3.06708	0.00216161	0.00623319
ENSOARG00020033570	64.0069	-1.19024	0.370614	-3.21153	0.00132029	0.00406567
ENSOARG00020004584	1128.56	-1.19572	0.197152	-6.06497	1.31982e-09	1.90277e-08
ENSOARG00020011956	99.7913	1.29232	0.318621	4.05597	4.9926e-05	0.000223151
ENSOARG00020037791	10.923	-3.66001	1.02659	-3.56522	0.000363555	0.00131155
ENSOARG00020026109	57.331	2.58739	0.345145	7.49653	6.55304e-14	2.89436e-12
ENSOARG00020025999	772.978	-1.19943	0.181385	-6.61263	3.77544e-11	8.13437e-10
ENSOARG00020026004	12.9909	2.30704	0.635053	3.63283	0.000280332	0.00104148
ENSOARG00020026167	50.5826	-2.19708	0.710419	-3.09265	0.0019838	0.00578616
ENSOARG00020017637	1805.92	1.6571	0.239267	6.92576	4.33651e-12	1.16082e-10
ENSOARG00020001802	2255.54	-1.0687	0.158142	-6.75784	1.40064e-11	3.29939e-10
ENSOARG00020009962	17.9079	-1.13834	0.489674	-2.32469	0.0200885	0.0435277
ENSOARG00020008907	28.3835	2.42633	0.554018	4.37952	1.18943e-05	6.26096e-05
ENSOARG00020001284	1781.23	1.55325	0.683275	2.27324	0.0230115	0.0488963
ENSOARG00020036949	32.4632	-1.60732	0.494871	-3.24796	0.00116235	0.00363871
ENSOARG00020004923	10.2071	1.66643	0.567688	2.93547	0.00333045	0.00912505
ENSOARG00020001164	224.708	-2.58028	0.396859	-6.50175	7.93916e-11	1.57118e-09
ENSOARG00020001232	14.634	-1.37978	0.500435	-2.75716	0.00583052	0.0149073
ENSOARG00020036788	15.3923	1.24773	0.533031	2.34082	0.0192413	0.0419218
ENSOARG00020018304	402.323	1.03361	0.18868	5.47812	4.2988e-08	4.21934e-07
ENSOARG00020028556	21.3216	2.2108	0.43261	5.11038	3.21507e-07	2.50729e-06
ENSOARG00020003329	2824.52	1.40717	0.295117	4.76817	1.85905e-06	1.19671e-05
ENSOARG00020016248	13.6342	-1.53591	0.494789	-3.10417	0.00190812	0.0055931
ENSOARG00020009539	1295.95	1.45482	0.184446	7.88751	3.0827e-15	1.93255e-13
ENSOARG00020000050	647.33	1.1778	0.215859	5.45635	4.86021e-08	4.6945e-07
ENSOARG00020005263	21.4724	-1.81096	0.475012	-3.81245	0.000137595	0.000552598
ENSOARG00020001279	1813.8	1.42172	0.258763	5.49428	3.92318e-08	3.89194e-07
ENSOARG00020036078	109.871	2.76377	0.364092	7.59085	3.17803e-14	1.52123e-12
ENSOARG00020007690	273.559	-1.26698	0.213544	-5.93309	2.97277e-09	3.9115e-08
ENSOARG00020002145	623.558	-1.0104	0.15654	-6.45457	1.08526e-10	2.07648e-09
ENSOARG00020001306	183.985	-1.02364	0.158519	-6.45754	1.0642e-10	2.04162e-09
ENSOARG00020006230	31.5553	1.59861	0.426955	3.74421	0.000180959	0.000705572
ENSOARG00020031140	24.5851	-1.37256	0.459499	-2.98708	0.0028166	0.00787254
ENSOARG00020007728	1381.27	-1.53878	0.209105	-7.35891	1.85413e-13	7.1353e-12
ENSOARG00020012420	1278.83	1.39967	0.201696	6.93949	3.93526e-12	1.06515e-10
ENSOARG00020001329	292.009	-1.12535	0.15659	-7.18663	6.64112e-13	2.22523e-11
ENSOARG00020002267	404.616	-1.9801	0.423591	-4.67455	2.94595e-06	1.80207e-05
ENSOARG00020007737	874.987	-1.38017	0.163093	-8.46247	2.61772e-17	2.67752e-15
ENSOARG00020031516	2419.65	-1.19434	0.186408	-6.40709	1.48322e-10	2.73963e-09
ENSOARG00020010477	1772.62	1.06498	0.209119	5.09268	3.53036e-07	2.72182e-06
ENSOARG00020025122	406.188	-1.23543	0.162006	-7.62586	2.42418e-14	1.19573e-12
ENSOARG00020002313	30607.8	-1.54278	0.177826	-8.67579	4.10705e-18	5.25107e-16
ENSOARG00020001417	74.8684	-1.35872	0.222295	-6.11225	9.82335e-10	1.46513e-08
ENSOARG00020000811	854.981	-1.42903	0.249821	-5.72022	1.06384e-08	1.22991e-07
ENSOARG00020000838	24.4161	-2.40466	0.723404	-3.3241	0.000887058	0.00286221
ENSOARG00020001135	134.064	-1.04332	0.255384	-4.08531	4.4018e-05	0.000199637
ENSOARG00020017516	71.3417	1.38324	0.293532	4.7124	2.44811e-06	1.52649e-05
ENSOARG00020001916	119.64	-1.45044	0.305177	-4.75278	2.00639e-06	1.27969e-05
ENSOARG00020015410	13.93	-2.56638	1.06326	-2.4137	0.0157916	0.0353776
ENSOARG00020036139	245.577	-1.14693	0.402604	-2.84879	0.00438859	0.0116133
ENSOARG00020035818	524.817	1.64265	0.278579	5.89654	3.71198e-09	4.80284e-08
ENSOARG00020002881	309.464	1.82852	0.2548	7.17628	7.16343e-13	2.37973e-11
ENSOARG00020001002	1067.09	1.00356	0.212626	4.71982	2.36056e-06	1.47651e-05
ENSOARG00020007173	11355.9	1.23729	0.230496	5.36796	7.96311e-08	7.2655e-07
ENSOARG00020038103	10.5005	6.89029	2.90321	2.37334	0.0176281	0.0388947
ENSOARG00020040643	17.894	1.9311	0.680585	2.83741	0.00454813	0.0119849
ENSOARG00020001542	156.176	-1.34757	0.247039	-5.45488	4.90067e-08	4.72654e-07
ENSOARG00020038419	38.9393	2.57506	0.588942	4.37236	1.22912e-05	6.45413e-05
ENSOARG00020033833	191.262	-3.46067	0.586632	-5.89922	3.65231e-09	4.72878e-08
ENSOARG00020014858	662.488	-1.51208	0.274451	-5.50948	3.59886e-08	3.61448e-07
ENSOARG00020001371	64.148	-1.28473	0.505748	-2.54027	0.0110768	0.0260581
ENSOARG00020001394	627.814	1.22721	0.21492	5.71009	1.12919e-08	1.2939e-07
ENSOARG00020009683	222.094	1.2842	0.206175	6.22866	4.70442e-10	7.58091e-09
ENSOARG00020007956	905.004	1.19871	0.304958	3.93073	8.46874e-05	0.000358409
ENSOARG00020027874	52.7984	-2.28766	0.486474	-4.70253	2.56963e-06	1.59254e-05
ENSOARG00020016398	187.016	-2.16127	0.324442	-6.66148	2.71083e-11	6.05544e-10
ENSOARG00020015385	462.321	-1.37069	0.187298	-7.31824	2.51235e-13	9.28234e-12
ENSOARG00020027492	23.1783	-2.2151	0.640486	-3.45847	0.00054326	0.00186565
ENSOARG00020002194	151.67	-1.95887	0.255478	-7.66746	1.75442e-14	8.87901e-13
ENSOARG00020023707	16.2331	1.20615	0.480149	2.51203	0.0120039	0.0279348
ENSOARG00020028053	41.5177	2.57554	0.61831	4.16546	3.10732e-05	0.000146857
ENSOARG00020026546	17.8591	4.34787	0.767879	5.66218	1.49463e-08	1.66075e-07
ENSOARG00020008515	384.421	-1.93273	0.248624	-7.77371	7.62192e-15	4.30594e-13
ENSOARG00020015736	333.371	-1.32546	0.243821	-5.43622	5.44242e-08	5.19745e-07
ENSOARG00020016188	1119.05	-1.12641	0.146412	-7.6934	1.43275e-14	7.48498e-13
ENSOARG00020016022	430.631	1.77021	0.536759	3.29796	0.000973899	0.00311346
ENSOARG00020016353	75.3945	-1.47111	0.427062	-3.44472	0.00057166	0.00195352
ENSOARG00020000498	19.6282	-1.67529	0.511493	-3.2753	0.0010555	0.00334298
ENSOARG00020000482	6.25249	-2.20305	0.594133	-3.708	0.000208902	0.000801858
ENSOARG00020002741	209.811	1.49792	0.282134	5.30925	1.10079e-07	9.69753e-07
ENSOARG00020007988	23.8248	1.01662	0.427616	2.37741	0.0174345	0.0385156
ENSOARG00020026177	586.672	-1.60012	0.324473	-4.93143	8.16312e-07	5.75207e-06
ENSOARG00020008942	181.826	2.08793	0.309584	6.74431	1.53758e-11	3.5915e-10
ENSOARG00020000158	34.0407	-1.01991	0.359498	-2.83704	0.00455333	0.0119953
ENSOARG00020030234	1785.52	-1.15248	0.313338	-3.67808	0.000235	0.000890599
ENSOARG00020020553	2224.83	-1.21604	0.274108	-4.43635	9.14979e-06	4.94211e-05
ENSOARG00020033744	13.6318	-2.72858	0.724228	-3.76756	0.000164848	0.000650621
ENSOARG00020037483	100.772	1.60312	0.326153	4.91523	8.86763e-07	6.19134e-06
ENSOARG00020001083	1875.55	-2.29512	0.34212	-6.70852	1.96606e-11	4.51636e-10
ENSOARG00020001132	819.936	-1.0586	0.148026	-7.15144	8.58717e-13	2.74563e-11
ENSOARG00020000908	1035.11	1.15791	0.31648	3.65873	0.000253472	0.000952431
ENSOARG00020028004	225.056	2.26997	0.43757	5.18768	2.12935e-07	1.74092e-06
ENSOARG00020018770	654.761	-1.67188	0.311626	-5.36502	8.09386e-08	7.37787e-07
ENSOARG00020037538	3.73034	-3.91966	1.53213	-2.55831	0.0105182	0.0249234
ENSOARG00020036151	9.22083	4.75085	1.33209	3.56645	0.000361846	0.00130587
ENSOARG00020038170	4404.8	1.66466	0.254782	6.53366	6.41805e-11	1.30046e-09
ENSOARG00020009024	375.067	3.2873	0.646319	5.08618	3.65351e-07	2.8042e-06
ENSOARG00020001272	67.0017	-1.40641	0.378373	-3.71701	0.000201596	0.0007775
ENSOARG00020009044	25.6086	2.42739	0.851246	2.85157	0.00435041	0.0115279
ENSOARG00020000764	194.906	-1.22363	0.380556	-3.21537	0.00130275	0.00401994
ENSOARG00020009099	249.412	2.71382	0.467627	5.80338	6.49898e-09	7.95849e-08
ENSOARG00020012175	13.7037	-2.15508	0.762351	-2.82688	0.00470038	0.0123479
ENSOARG00020000060	2767.82	1.34163	0.187365	7.16053	8.03637e-13	2.6082e-11
ENSOARG00020018288	4814.69	1.02225	0.154046	6.63603	3.2225e-11	7.0844e-10
ENSOARG00020002852	8.7516	-1.72382	0.551703	-3.12455	0.00178077	0.0052651
ENSOARG00020000062	481.126	-1.3906	0.266437	-5.21924	1.79658e-07	1.49592e-06
ENSOARG00020031175	27.2703	1.33076	0.544782	2.44275	0.0145759	0.0329918
ENSOARG00020035646	706.185	1.49034	0.153604	9.70244	2.94387e-22	1.1919e-19
ENSOARG00020000073	2417.31	1.52102	0.181976	8.35834	6.36051e-17	6.00049e-15
ENSOARG00020001352	479.025	-1.07274	0.228122	-4.70251	2.56982e-06	1.59254e-05
ENSOARG00020018738	13797.4	1.01719	0.215851	4.71248	2.44722e-06	1.52649e-05
ENSOARG00020035528	127.316	1.56693	0.413235	3.79187	0.00014952	0.000594712
ENSOARG00020016001	901.522	2.67781	0.468658	5.71378	1.10491e-08	1.2736e-07
ENSOARG00020016156	698.601	1.02282	0.210965	4.84829	1.24532e-06	8.354e-06
ENSOARG00020001840	193.438	1.98684	0.420032	4.73021	2.24292e-06	1.41339e-05
ENSOARG00020040199	60.2379	-1.218	0.42645	-2.85614	0.00428832	0.0113805
ENSOARG00020026156	677.477	-1.31	0.517026	-2.53371	0.0112861	0.0264879
ENSOARG00020028571	29.4674	3.08966	1.32439	2.33289	0.0196541	0.0427314
ENSOARG00020006467	2240.69	1.23306	0.149683	8.23784	1.75354e-16	1.53506e-14
ENSOARG00020008088	865.002	-1.19545	0.255053	-4.68706	2.77162e-06	1.70455e-05
ENSOARG00020002607	9.07036	2.0995	0.58225	3.60585	0.000311138	0.0011398
ENSOARG00020001112	422.701	-1.55524	0.248461	-6.25951	3.86179e-10	6.33869e-09
ENSOARG00020003962	82933.6	-1.22035	0.187188	-6.51935	7.06135e-11	1.41183e-09
ENSOARG00020032365	8.34206	1.62741	0.508271	3.20186	0.00136545	0.0041809
ENSOARG00020006588	609.188	-1.54912	0.350942	-4.41419	1.01391e-05	5.42072e-05
ENSOARG00020017857	10.3314	4.24325	0.736326	5.76273	8.27653e-09	9.83167e-08
ENSOARG00020034522	81.8756	1.06847	0.242882	4.39913	1.08687e-05	5.78215e-05
ENSOARG00020006951	533.214	1.32899	0.191961	6.92324	4.41438e-12	1.18004e-10
ENSOARG00020018147	229.496	1.41661	0.256756	5.51734	3.44171e-08	3.47461e-07
ENSOARG00020031371	37.7083	-1.9697	0.611771	-3.21968	0.00128336	0.00397336
ENSOARG00020018249	497.752	2.17313	0.384346	5.65411	1.56655e-08	1.7367e-07
ENSOARG00020018535	23.4564	2.96911	0.684344	4.33862	1.43377e-05	7.3949e-05
ENSOARG00020032532	361.728	2.23791	0.515803	4.33868	1.43338e-05	7.39483e-05
ENSOARG00020003889	520.375	-1.25438	0.231814	-5.41115	6.26222e-08	5.88207e-07
ENSOARG00020003047	85.0652	-1.07563	0.344669	-3.12075	0.0018039	0.0053262
ENSOARG00020011063	108.865	2.6654	0.299382	8.90301	5.43515e-19	8.58754e-17
ENSOARG00020011195	91.9581	1.27716	0.26089	4.8954	9.81065e-07	6.75382e-06
ENSOARG00020009546	4703.53	-1.18658	0.26916	-4.40844	1.04119e-05	5.55741e-05
ENSOARG00020001942	1337.18	-1.03295	0.23009	-4.48932	7.14499e-06	3.96844e-05
ENSOARG00020001998	476.417	-2.08998	0.307583	-6.79483	1.08441e-11	2.65421e-10
ENSOARG00020001097	15.5629	1.95155	0.627122	3.11191	0.00185882	0.00546862
ENSOARG00020000255	54.2779	-1.3819	0.495432	-2.78928	0.00528246	0.0136861
ENSOARG00020026120	2389.97	1.17789	0.183901	6.40503	1.5034e-10	2.76939e-09
ENSOARG00020000855	6959.59	2.1015	0.43537	4.82694	1.38646e-06	9.23073e-06
ENSOARG00020010932	26.956	-1.66344	0.472406	-3.5212	0.000429597	0.00151411
ENSOARG00020016735	149.712	1.6663	0.435664	3.82473	0.000130917	0.000528291
ENSOARG00020012325	401.533	-1.60283	0.337793	-4.74501	2.08498e-06	1.3233e-05
ENSOARG00020012702	82.7982	-2.03376	0.360822	-5.63646	1.73577e-08	1.89724e-07
ENSOARG00020039493	20.3826	-2.77822	1.04493	-2.65875	0.00784309	0.0192745
ENSOARG00020012933	383.205	-1.69208	0.255874	-6.61295	3.7673e-11	8.12584e-10
ENSOARG00020017594	4.14481	-2.78483	1.07115	-2.59984	0.00932671	0.0224339
ENSOARG00020015838	2071.72	1.15757	0.175062	6.61232	3.78345e-11	8.13695e-10
ENSOARG00020015946	16.2966	-1.64203	0.56406	-2.91109	0.00360175	0.00977605
ENSOARG00020039723	10.0981	4.2066	0.860363	4.88933	1.0118e-06	6.92857e-06
ENSOARG00020014556	181.676	1.20068	0.169473	7.08481	1.39237e-12	4.24792e-11
ENSOARG00020012553	2104.56	-1.46477	0.257094	-5.6974	1.21648e-08	1.38494e-07
ENSOARG00020038496	111.295	1.44518	0.321642	4.49313	7.01825e-06	3.90251e-05
ENSOARG00020008397	2052.44	1.55288	0.229167	6.77617	1.234e-11	2.95778e-10
ENSOARG00020031012	52.4234	1.262	0.284006	4.44355	8.84877e-06	4.79685e-05
ENSOARG00020033691	71.4381	-2.19229	0.381998	-5.73901	9.52318e-09	1.11289e-07
ENSOARG00020009268	77.7238	-1.67405	0.416407	-4.02022	5.81444e-05	0.00025542
ENSOARG00020022852	9.45202	-2.08799	0.676739	-3.08537	0.00203302	0.00591142
ENSOARG00020017157	2891.83	-1.17618	0.135536	-8.678	4.02773e-18	5.18377e-16
ENSOARG00020012369	752.757	-1.00093	0.127079	-7.87647	3.36759e-15	2.07107e-13
ENSOARG00020012040	1019.06	-1.09705	0.224203	-4.89311	9.92536e-07	6.81588e-06
ENSOARG00020013617	45.3585	-3.33291	0.524248	-6.35752	2.0504e-10	3.64903e-09
ENSOARG00020014115	193.702	-1.4716	0.231226	-6.36434	1.96136e-10	3.51309e-09
ENSOARG00020016858	726.661	-1.84046	0.209701	-8.77657	1.68543e-18	2.37353e-16
ENSOARG00020018633	74.1464	-1.86743	0.473906	-3.9405	8.13114e-05	0.000346157
ENSOARG00020017109	1730.7	1.10473	0.177383	6.22792	4.72661e-10	7.61035e-09
ENSOARG00020017221	886.335	-1.26712	0.164264	-7.71393	1.22e-14	6.49575e-13
ENSOARG00020006551	411.374	1.45741	0.276616	5.26872	1.37382e-07	1.18032e-06
ENSOARG00020026768	38.8828	-1.97099	0.53714	-3.66941	0.000243113	0.000917408
ENSOARG00020015904	869.053	1.86806	0.235729	7.92463	2.28821e-15	1.49728e-13
ENSOARG00020007692	465.609	1.17297	0.33387	3.51325	0.000442653	0.00155336
ENSOARG00020023089	8168.78	1.01187	0.216583	4.67199	2.98291e-06	1.82181e-05
ENSOARG00020009561	2642.75	1.46469	0.184531	7.93738	2.06493e-15	1.36496e-13
ENSOARG00020018034	165.229	-1.94702	0.407601	-4.77678	1.78129e-06	1.15546e-05
ENSOARG00020022640	21.7132	-2.77176	0.976907	-2.83728	0.00455003	0.0119882
ENSOARG00020004476	1256.79	-1.10547	0.152129	-7.2667	3.68374e-13	1.31117e-11
ENSOARG00020036759	8.28806	-5.87149	1.2695	-4.62504	3.74518e-06	2.23058e-05
ENSOARG00020039656	299.38	-1.22981	0.181311	-6.78287	1.17813e-11	2.84774e-10
ENSOARG00020008825	407.182	-2.22252	0.22892	-9.70874	2.76725e-22	1.15573e-19
ENSOARG00020028455	3100.19	1.25611	0.168012	7.4763	7.64418e-14	3.28666e-12
ENSOARG00020034328	24.1969	-1.64184	0.516082	-3.18136	0.00146585	0.00444212
ENSOARG00020030930	16.3081	-1.12217	0.433119	-2.59089	0.00957271	0.0229561
ENSOARG00020018274	16.3341	3.97975	1.56146	2.54873	0.0108117	0.0255427
ENSOARG00020018827	93.174	2.8637	0.569644	5.02718	4.97745e-07	3.6991e-06
ENSOARG00020032239	19.4255	1.15043	0.387099	2.97192	0.00295943	0.00822915
ENSOARG00020035749	10.1086	1.97104	0.808094	2.43913	0.0147228	0.0332701
ENSOARG00020031627	714.162	3.54585	0.587118	6.03941	1.5468e-09	2.18519e-08
ENSOARG00020040405	24.5978	1.41157	0.338277	4.17283	3.00843e-05	0.000142669
ENSOARG00020030588	79.5535	3.50811	0.750692	4.67316	2.96594e-06	1.81258e-05
ENSOARG00020031835	39862.7	3.13548	0.349869	8.96187	3.19205e-19	5.25715e-17
ENSOARG00020007616	133.074	-4.23271	0.708498	-5.9742	2.31219e-09	3.11616e-08
ENSOARG00020005047	46.7637	-2.44855	0.578221	-4.23463	2.28933e-05	0.000111702
ENSOARG00020020780	145.332	-1.79758	0.283393	-6.34309	2.25203e-10	3.96072e-09
ENSOARG00020008263	6.04483	3.59332	1.51923	2.36523	0.0180191	0.0396199
ENSOARG00020008885	152.464	1.03479	0.297405	3.4794	0.000502532	0.00173776
ENSOARG00020000912	69.4279	2.27663	0.413328	5.50805	3.62841e-08	3.64039e-07
ENSOARG00020005683	418.12	-2.23737	0.317454	-7.04786	1.81688e-12	5.36615e-11
ENSOARG00020008516	11.8729	1.76277	0.637495	2.76515	0.0056897	0.0145914
ENSOARG00020017696	25.4194	-3.89354	0.555831	-7.0049	2.47166e-12	7.06306e-11
ENSOARG00020000760	1011.71	1.51983	0.266026	5.71309	1.10942e-08	1.27652e-07
ENSOARG00020002804	253.771	-1.06915	0.15486	-6.90398	5.0566e-12	1.33338e-10
ENSOARG00020021608	1750.32	-1.13978	0.160743	-7.09072	1.3342e-12	4.09618e-11
ENSOARG00020021882	1134.12	-1.36665	0.179394	-7.61815	2.57328e-14	1.26286e-12
ENSOARG00020002084	3273.99	-1.25827	0.247001	-5.0942	3.50224e-07	2.70304e-06
ENSOARG00020004142	357.498	-1.06922	0.215297	-4.96624	6.82649e-07	4.90448e-06
ENSOARG00020007686	865.64	-1.07713	0.148218	-7.2672	3.67022e-13	1.30875e-11
ENSOARG00020034277	100.471	1.13217	0.223712	5.06082	4.17467e-07	3.15929e-06
ENSOARG00020004392	89.4756	-2.15039	0.413093	-5.20557	1.93403e-07	1.60076e-06
ENSOARG00020028204	11.0073	-2.28723	0.69018	-3.31397	0.00091983	0.00295666
ENSOARG00020013533	2706.6	1.94709	0.242868	8.0171	1.08274e-15	7.76453e-14
ENSOARG00020011573	653.399	-6.09328	0.64309	-9.475	2.66767e-21	7.73784e-19
ENSOARG00020000979	18.3821	2.5025	1.04795	2.388	0.0169403	0.0375947
ENSOARG00020012892	679.793	-1.51936	0.215799	-7.04063	1.91371e-12	5.61798e-11
ENSOARG00020002682	5488.61	-1.34395	0.173166	-7.76109	8.42051e-15	4.67555e-13
ENSOARG00020022128	13.5208	-1.86529	0.589857	-3.16227	0.00156543	0.004705
ENSOARG00020040248	1330.44	1.16251	0.17126	6.78798	1.13714e-11	2.76247e-10
ENSOARG00020022232	83.5289	1.01879	0.383859	2.65408	0.0079525	0.0195187
ENSOARG00020000695	375.534	-1.00314	0.140841	-7.12251	1.05983e-12	3.32742e-11
ENSOARG00020014506	39.7875	-1.9576	0.367361	-5.3288	9.88622e-08	8.78102e-07
ENSOARG00020013084	32996.6	1.09301	0.150701	7.25279	4.0828e-13	1.43481e-11
ENSOARG00020020508	30.3108	1.06217	0.353573	3.00411	0.00266363	0.00749022
ENSOARG00020040899	13.6055	-1.51247	0.595108	-2.54151	0.0110374	0.0259876
ENSOARG00020015060	129.328	-1.68982	0.25389	-6.65574	2.81876e-11	6.25339e-10
ENSOARG00020001710	52.8741	-1.3729	0.301745	-4.54985	5.3684e-06	3.07122e-05
ENSOARG00020015399	81.6976	1.16902	0.424734	2.75236	0.00591676	0.015098
ENSOARG00020005939	62.8485	-1.59662	0.328072	-4.86668	1.13488e-06	7.67139e-06
ENSOARG00020008364	164.998	-1.97347	0.230016	-8.57971	9.51113e-18	1.11349e-15
ENSOARG00020019900	30.0422	-5.49283	1.52138	-3.61042	0.000305705	0.00112117
ENSOARG00020024148	2052.14	1.83381	0.478612	3.83152	0.000127353	0.000515191
ENSOARG00020034857	382.533	-1.06323	0.207429	-5.12575	2.96348e-07	2.33925e-06
ENSOARG00020021792	680.048	-2.25806	0.523477	-4.31358	1.60635e-05	8.16794e-05
ENSOARG00020000234	639.104	-1.18975	0.247921	-4.79893	1.59519e-06	1.04521e-05
ENSOARG00020011644	120.694	1.12708	0.335551	3.35889	0.000782571	0.00256294
ENSOARG00020006543	424.903	-1.54484	0.270086	-5.7198	1.06652e-08	1.23227e-07
ENSOARG00020010720	522.206	-1.64569	0.290083	-5.67317	1.40177e-08	1.57105e-07
ENSOARG00020018543	108.892	-1.14839	0.252293	-4.55182	5.31827e-06	3.04613e-05
ENSOARG00020011756	3433.51	1.05799	0.174535	6.06175	1.34647e-09	1.93545e-08
ENSOARG00020002658	2120.79	1.15284	0.184516	6.24792	4.15959e-10	6.78736e-09
ENSOARG00020000609	34.6472	-2.63625	0.461524	-5.71206	1.11617e-08	1.28126e-07
ENSOARG00020017401	83.7173	-1.25384	0.308708	-4.06156	4.87454e-05	0.000218477
ENSOARG00020014440	86.6781	-3.02646	0.413706	-7.31549	2.56437e-13	9.45653e-12
ENSOARG00020023630	70.7654	-1.5163	0.271763	-5.57949	2.41222e-08	2.53675e-07
ENSOARG00020037955	379.072	1.69251	0.195857	8.64153	5.54637e-18	6.82204e-16
ENSOARG00020021096	731.774	1.18595	0.209248	5.66766	1.44764e-08	1.61501e-07
ENSOARG00020009670	2351.19	1.05055	0.174688	6.01389	1.81126e-09	2.51789e-08
ENSOARG00020021125	319.569	-1.66151	0.307068	-5.41087	6.27183e-08	5.88825e-07
ENSOARG00020021526	143.568	3.621	0.515359	7.02618	2.12262e-12	6.14768e-11
ENSOARG00020014139	615.39	-1.73736	0.323074	-5.37759	7.54909e-08	6.93004e-07
ENSOARG00020006946	65.5798	-1.87021	0.273234	-6.84473	7.66179e-12	1.94013e-10
ENSOARG00020028656	67.6857	-2.66688	0.812175	-3.28363	0.0010248	0.00325851
ENSOARG00020035169	24.0671	-2.38921	0.671734	-3.55678	0.000375423	0.0013496
ENSOARG00020014547	2761.85	-1.15671	0.214062	-5.40364	6.53024e-08	6.08383e-07
ENSOARG00020011467	1157.21	1.14418	0.155302	7.36744	1.7394e-13	6.81521e-12
ENSOARG00020025420	1307.92	1.91354	0.457258	4.18482	2.85394e-05	0.000136173
ENSOARG00020007233	110.538	-1.67917	0.43968	-3.81908	0.000133953	0.000539085
ENSOARG00020033455	6.47122	5.30135	1.17396	4.51577	6.30867e-06	3.53832e-05
ENSOARG00020014853	62.0701	-1.21821	0.353094	-3.4501	0.000560387	0.00191959
ENSOARG00020024809	20.5976	-2.0946	0.586208	-3.57312	0.000352749	0.00127731
ENSOARG00020007364	339.719	2.21761	0.674429	3.28813	0.00100856	0.00321371
ENSOARG00020018958	135.657	-2.3977	0.321023	-7.46895	8.08395e-14	3.46043e-12
ENSOARG00020036084	27.3545	-1.55943	0.460682	-3.38505	0.000711645	0.00235888
ENSOARG00020028082	32.2058	-1.87056	0.571679	-3.27204	0.00106774	0.00337571
ENSOARG00020035602	7.79906	-3.39796	1.21978	-2.78572	0.00534097	0.0138119
ENSOARG00020020635	6471.06	1.53884	0.198728	7.74346	9.67437e-15	5.2961e-13
ENSOARG00020007349	69.9158	-1.09368	0.437574	-2.49942	0.0124397	0.0287734
ENSOARG00020039102	73.1612	1.82537	0.250616	7.28356	3.25131e-13	1.17228e-11
ENSOARG00020021946	764.908	-1.19529	0.149059	-8.01887	1.06719e-15	7.70999e-14
ENSOARG00020004557	56.5769	2.35473	0.435738	5.40401	6.51655e-08	6.07399e-07
ENSOARG00020019456	112.179	1.33759	0.247123	5.41265	6.20973e-08	5.84973e-07
ENSOARG00020025262	33.9309	-2.58359	0.493075	-5.23976	1.60787e-07	1.35504e-06
ENSOARG00020023560	144.388	-2.02334	0.307957	-6.57021	5.02435e-11	1.0432e-09
ENSOARG00020037324	53.6237	2.01986	0.229362	8.80639	1.29237e-18	1.84677e-16
ENSOARG00020006756	26.8565	-1.49354	0.438014	-3.40979	0.00065012	0.00218513
ENSOARG00020035789	179.93	1.26717	0.266152	4.76108	1.92562e-06	1.23263e-05
ENSOARG00020021689	421.674	-1.04113	0.179104	-5.81302	6.1357e-09	7.56606e-08
ENSOARG00020001711	659.341	-1.16033	0.147244	-7.88032	3.26538e-15	2.03395e-13
ENSOARG00020028312	16.6147	-1.98995	0.584185	-3.40637	0.00065834	0.00220741
ENSOARG00020027383	6.23815	2.30979	0.841467	2.74495	0.00605198	0.0154006
ENSOARG00020039445	14.3828	4.19107	0.936449	4.47549	7.62353e-06	4.20777e-05
ENSOARG00020007036	18.1441	-1.63047	0.646064	-2.52369	0.011613	0.0271487
ENSOARG00020039764	146.036	-1.40504	0.23455	-5.99039	2.09342e-09	2.86705e-08
ENSOARG00020022255	107.2	-1.06551	0.266844	-3.99302	6.52374e-05	0.000283884
ENSOARG00020013391	296.69	-1.89264	0.283524	-6.67541	2.46539e-11	5.5326e-10
ENSOARG00020024180	406.179	-1.30984	0.25207	-5.19632	2.0327e-07	1.67246e-06
ENSOARG00020008132	821.147	-1.09295	0.137181	-7.96721	1.62296e-15	1.11058e-13
ENSOARG00020016354	47.7832	-1.71875	0.321751	-5.34187	9.19936e-08	8.24252e-07
ENSOARG00020032607	5.34354	3.14023	1.01387	3.09728	0.00195308	0.0057073
ENSOARG00020009466	171.275	-5.98485	1.30052	-4.6019	4.18656e-06	2.45806e-05
ENSOARG00020020155	98.3513	-2.35476	0.293714	-8.01719	1.08193e-15	7.76453e-14
ENSOARG00020001787	105.725	-1.37357	0.323345	-4.24799	2.15693e-05	0.000106175
ENSOARG00020001809	41.5608	-1.99381	0.678441	-2.93881	0.00329471	0.00904371
ENSOARG00020002326	242.08	-1.03209	0.186877	-5.52284	3.3357e-08	3.3746e-07
ENSOARG00020001312	2652.88	-1.40785	0.235143	-5.98721	2.13475e-09	2.91749e-08
ENSOARG00020033964	320.217	-1.9129	0.422486	-4.52773	5.96217e-06	3.37472e-05
ENSOARG00020009050	756.593	-1.24519	0.224309	-5.5512	2.83708e-08	2.92964e-07
ENSOARG00020001323	30.997	-2.09537	0.558601	-3.7511	0.000176059	0.000688577
ENSOARG00020035820	288.666	-1.67263	0.394746	-4.23724	2.26283e-05	0.000110547
ENSOARG00020027820	682.988	1.07477	0.206445	5.20609	1.92863e-07	1.5973e-06
ENSOARG00020023425	17.7107	-1.63252	0.715909	-2.28035	0.0225871	0.0481314
ENSOARG00020001367	574.291	-2.08899	0.515145	-4.05516	5.01006e-05	0.000223829
ENSOARG00020019068	475.45	-1.45861	0.255457	-5.7098	1.13111e-08	1.29534e-07
ENSOARG00020007863	288.857	-2.25609	0.28524	-7.90944	2.58551e-15	1.66933e-13
ENSOARG00020022707	1784.24	1.97545	0.181693	10.8725	1.55935e-27	1.89403e-24
ENSOARG00020019372	326.207	-2.03379	0.262944	-7.73471	1.03636e-14	5.61018e-13
ENSOARG00020023289	125	-2.5646	0.3837	-6.68386	2.32728e-11	5.253e-10
ENSOARG00020020048	459.761	-1.59781	0.229597	-6.95918	3.42268e-12	9.36851e-11
ENSOARG00020020741	13.1047	-1.5057	0.623859	-2.41353	0.015799	0.0353852
ENSOARG00020000127	4894.93	1.45348	0.158348	9.17902	4.3505e-20	9.18996e-18
ENSOARG00020022203	6.57654	-5.52929	1.40357	-3.93945	8.1667e-05	0.000347366
ENSOARG00020006544	74.1665	1.59286	0.620503	2.56705	0.0102569	0.0243831
ENSOARG00020027977	66.4608	-2.16322	0.442168	-4.89229	9.96671e-07	6.83461e-06
ENSOARG00020036351	53.0072	1.81208	0.691214	2.62159	0.00875203	0.0212237
ENSOARG00020005485	37.6853	-1.42184	0.583818	-2.43542	0.0148743	0.0335734
ENSOARG00020036749	111.405	2.11251	0.742005	2.84703	0.00441291	0.0116715
ENSOARG00020016908	219.421	-1.34325	0.268328	-5.00598	5.55799e-07	4.07908e-06
ENSOARG00020005538	6.52789	-2.85795	1.1412	-2.50434	0.0122682	0.0284409
ENSOARG00020040299	32.6838	-2.00899	0.546215	-3.67802	0.000235047	0.000890605
ENSOARG00020031307	10.6955	1.3418	0.533327	2.5159	0.0118729	0.027673
ENSOARG00020007511	10.8077	-4.54166	1.05791	-4.29306	1.76231e-05	8.86125e-05
ENSOARG00020020996	916.73	-1.73648	0.176303	-9.84946	6.89166e-23	3.26664e-20
ENSOARG00020000672	875.308	-1.62607	0.193922	-8.38514	5.06651e-17	4.87439e-15
ENSOARG00020017100	193.802	-1.04522	0.309812	-3.37373	0.000741565	0.00244596
ENSOARG00020002208	1149.37	1.32515	0.179949	7.364	1.78475e-13	6.9231e-12
ENSOARG00020030622	94.9617	1.51499	0.449817	3.368	0.000757151	0.00249271
ENSOARG00020022127	21.5586	-1.40582	0.427936	-3.28512	0.00101938	0.00324551
ENSOARG00020014286	9.87098	-2.6226	1.09598	-2.39292	0.0167148	0.0371453
ENSOARG00020002574	3685.59	1.00448	0.140986	7.12465	1.04346e-12	3.28132e-11
ENSOARG00020000799	4651.79	-1.29644	0.1743	-7.43797	1.02247e-13	4.29911e-12
ENSOARG00020002278	181.592	-1.12596	0.230367	-4.8877	1.0202e-06	6.97383e-06
ENSOARG00020024396	639.949	-1.58496	0.174893	-9.06247	1.27528e-19	2.36037e-17
ENSOARG00020006289	140.724	-1.98824	0.211065	-9.42003	4.5096e-21	1.23436e-18
ENSOARG00020007955	416.87	-2.26471	0.532072	-4.2564	2.07747e-05	0.000102994
ENSOARG00020006646	801.099	-1.48504	0.307152	-4.83486	1.33239e-06	8.89512e-06
ENSOARG00020021024	5027.19	1.84566	0.348312	5.29888	1.16514e-07	1.02315e-06
ENSOARG00020038120	7040.33	-1.0961	0.183772	-5.96446	2.45447e-09	3.27612e-08
ENSOARG00020018026	1096.29	-1.48942	0.189831	-7.84603	4.29415e-15	2.5757e-13
ENSOARG00020004509	788.481	-1.15886	0.219445	-5.28087	1.28572e-07	1.11598e-06
ENSOARG00020013413	1283.72	-1.59378	0.282934	-5.63304	1.77059e-08	1.93204e-07
ENSOARG00020024645	1219.8	-2.33546	0.271776	-8.59336	8.44649e-18	1.00091e-15
ENSOARG00020035160	31.2256	-4.22199	0.876572	-4.81648	1.46115e-06	9.67826e-06
ENSOARG00020000965	243.366	-1.73847	0.709797	-2.44925	0.0143155	0.0325086
ENSOARG00020024723	8.24901	-1.11537	0.471324	-2.36645	0.0179595	0.0395436
ENSOARG00020018501	1014.17	-1.1559	0.167956	-6.88218	5.89453e-12	1.52333e-10
ENSOARG00020039620	415.685	1.21066	0.21627	5.59791	2.16953e-08	2.30649e-07
ENSOARG00020024839	21737.6	-1.5067	0.300756	-5.00971	5.45123e-07	4.00829e-06
ENSOARG00020004832	615.461	-1.45979	0.169726	-8.60088	7.91065e-18	9.43163e-16
ENSOARG00020017062	478.157	-2.14471	0.655594	-3.27139	0.00107019	0.00338181
ENSOARG00020033624	57.1321	-1.36263	0.482854	-2.82202	0.00477221	0.0125058
ENSOARG00020030896	10.8519	1.21347	0.457933	2.64988	0.00805206	0.019725
ENSOARG00020008081	2025.11	1.11112	0.199003	5.58341	2.35853e-08	2.48163e-07
ENSOARG00020018658	39.0526	1.69739	0.31058	5.46523	4.62317e-08	4.49683e-07
ENSOARG00020002620	311.371	1.34098	0.281689	4.76051	1.93104e-06	1.23569e-05
ENSOARG00020037432	982.573	1.15754	0.193754	5.97425	2.3115e-09	3.11616e-08
ENSOARG00020021389	728.137	-1.01558	0.246445	-4.12092	3.77358e-05	0.00017436
ENSOARG00020028806	2040.32	1.23158	0.169818	7.25236	4.09579e-13	1.43678e-11
ENSOARG00020019416	1043.67	-1.06078	0.220294	-4.81531	1.46971e-06	9.72501e-06
ENSOARG00020036865	13.6145	1.65012	0.438648	3.76183	0.000168677	0.000664383
ENSOARG00020021044	120.703	-1.00338	0.237953	-4.2167	2.47898e-05	0.000119932
ENSOARG00020021126	149.221	-2.0174	0.360747	-5.59229	2.24098e-08	2.37336e-07
ENSOARG00020030590	8.34864	-1.13445	0.491223	-2.30943	0.0209197	0.0450825
ENSOARG00020034526	5.31315	-2.63477	0.835052	-3.15521	0.0016038	0.00480955
ENSOARG00020008888	145.576	1.48627	0.273544	5.43339	5.52939e-08	5.27014e-07
ENSOARG00020028663	4.11359	-2.56385	1.07743	-2.3796	0.0173317	0.0383277
ENSOARG00020010870	2007	-1.43942	0.317378	-4.53533	5.75122e-06	3.2662e-05
ENSOARG00020014178	1227.97	1.46545	0.236791	6.18877	6.06372e-10	9.53417e-09
ENSOARG00020004828	553.208	1.06633	0.175594	6.07269	1.25783e-09	1.82423e-08
ENSOARG00020034446	23.4211	3.31043	0.536367	6.17196	6.74496e-10	1.04698e-08
ENSOARG00020004883	1940.05	1.52736	0.196112	7.78824	6.79487e-15	3.90685e-13
ENSOARG00020028872	650.339	-1.1064	0.198853	-5.56392	2.63781e-08	2.75018e-07
ENSOARG00020021241	1309.88	-1.23552	0.144435	-8.5542	1.18691e-17	1.35685e-15
ENSOARG00020004919	187.353	1.3809	0.230126	6.00063	1.96558e-09	2.70531e-08
ENSOARG00020007795	2691.6	-1.60634	0.28721	-5.59291	2.23297e-08	2.36617e-07
ENSOARG00020030637	13.2979	-1.52987	0.673695	-2.27087	0.0231549	0.0491795
ENSOARG00020007818	5.50881	-3.03982	1.04849	-2.89923	0.00374078	0.0101082
ENSOARG00020015754	145.692	1.53416	0.282533	5.43001	5.63496e-08	5.34977e-07
ENSOARG00020038420	55.1666	-1.23475	0.309118	-3.99441	6.4855e-05	0.000282409
ENSOARG00020004091	341.143	1.03306	0.172331	5.99462	2.03966e-09	2.79935e-08
ENSOARG00020019746	592.85	1.2329	0.203626	6.05471	1.40668e-09	2.0101e-08
ENSOARG00020004166	84.0701	-1.58521	0.259468	-6.10946	9.99666e-10	1.48756e-08
ENSOARG00020016204	39.8148	1.84855	0.276638	6.6822	2.35384e-11	5.30064e-10
ENSOARG00020006563	754.245	-2.51345	0.272404	-9.2269	2.78567e-20	6.09238e-18
ENSOARG00020016425	79.7952	1.02689	0.335471	3.06104	0.00220571	0.00635068
ENSOARG00020005725	149.324	2.59493	0.404097	6.42154	1.34899e-10	2.53052e-09
ENSOARG00020007519	628.897	-1.03421	0.163506	-6.3252	2.52903e-10	4.3805e-09
ENSOARG00020027100	3.18351	-3.77379	1.43531	-2.62925	0.0085574	0.0208219
ENSOARG00020005785	2130.08	1.20534	0.176595	6.82544	8.76552e-12	2.17005e-10
ENSOARG00020015555	409.605	-1.53419	0.222702	-6.88898	5.6195e-12	1.46279e-10
ENSOARG00020037202	15.2098	-1.86804	0.67278	-2.7766	0.00549305	0.0141525
ENSOARG00020032628	10113.4	1.0816	0.2561	4.22334	2.40705e-05	0.00011683
ENSOARG00020018898	742.14	-1.26381	0.536313	-2.35647	0.0184496	0.0404183
ENSOARG00020016023	217.45	-1.4275	0.411	-3.47322	0.000514246	0.00177479
ENSOARG00020037548	325.091	1.02877	0.221867	4.6369	3.53673e-06	2.12138e-05
ENSOARG00020019017	5888.62	1.21392	0.182327	6.65795	2.77679e-11	6.18146e-10
ENSOARG00020035955	498.937	-1.25261	0.255461	-4.90335	9.42144e-07	6.53916e-06
ENSOARG00020016241	83.1478	-1.42551	0.399774	-3.56578	0.000362777	0.00130899
ENSOARG00020004765	673.194	2.14268	0.211536	10.1291	4.10324e-24	2.57233e-21
ENSOARG00020030515	21.0525	-3.39908	0.663811	-5.12056	3.04634e-07	2.39686e-06
ENSOARG00020029420	541.871	2.16262	0.520052	4.15847	3.20384e-05	0.000151015
ENSOARG00020032764	82.0444	-1.12146	0.394824	-2.84041	0.0045056	0.0118873
ENSOARG00020034956	60.6273	1.07054	0.289369	3.69958	0.000215959	0.000824548
ENSOARG00020028144	8.1128	2.76899	0.905747	3.05714	0.00223461	0.00642653
ENSOARG00020025322	196.627	-1.23006	0.241752	-5.08811	3.61645e-07	2.77905e-06
ENSOARG00020004461	1457.74	-1.10171	0.197199	-5.5868	2.31285e-08	2.44283e-07
ENSOARG00020007440	511.657	-2.151	0.280391	-7.67142	1.70103e-14	8.65388e-13
ENSOARG00020030061	722.374	2.4171	0.332818	7.26254	3.79875e-13	1.34472e-11
ENSOARG00020017488	29.8868	-1.49504	0.635171	-2.35375	0.0185849	0.040684
ENSOARG00020017679	35.1715	1.41726	0.302188	4.69	2.73208e-06	1.68342e-05
ENSOARG00020010687	1184.14	1.78608	0.29666	6.02062	1.73754e-09	2.42756e-08
ENSOARG00020009815	74.1218	-1.97506	0.537144	-3.67697	0.000236019	0.000893937
ENSOARG00020010543	185.314	-1.31646	0.417996	-3.14946	0.00163571	0.00488677
ENSOARG00020021924	443.943	1.61636	0.330168	4.89557	9.80213e-07	6.75034e-06
ENSOARG00020020690	349.941	-1.0896	0.127999	-8.51253	1.70182e-17	1.85804e-15
ENSOARG00020014896	2336.66	1.15394	0.242069	4.76697	1.87015e-06	1.20266e-05
ENSOARG00020021572	61.0339	1.43052	0.276465	5.17434	2.28713e-07	1.85452e-06
ENSOARG00020021703	749.178	1.7679	0.215326	8.21036	2.20531e-16	1.85532e-14
ENSOARG00020037449	574.661	-1.90853	0.561832	-3.39698	0.000681337	0.00227432
ENSOARG00020015783	211.09	-1.05843	0.405441	-2.61057	0.00903906	0.0218326
ENSOARG00020023413	140.31	-1.78701	0.284177	-6.28838	3.208e-10	5.40641e-09
ENSOARG00020007573	169.952	2.746	0.472173	5.81567	6.03933e-09	7.45195e-08
ENSOARG00020007715	110.002	1.32801	0.244197	5.43829	5.37957e-08	5.14247e-07
ENSOARG00020018238	91.7856	-1.19574	0.351467	-3.40213	0.000668631	0.00223691
ENSOARG00020037474	16.7698	1.76465	0.715463	2.46645	0.0136462	0.0312045
ENSOARG00020027870	81.9486	-1.30124	0.19368	-6.7185	1.83605e-11	4.23774e-10
ENSOARG00020034068	6.47949	2.70233	0.704758	3.83441	0.000125865	0.000510019
ENSOARG00020017324	55.1363	-1.39723	0.31496	-4.43621	9.15582e-06	4.94399e-05
ENSOARG00020012462	23655.6	-1.35377	0.21144	-6.40265	1.52704e-10	2.80496e-09
ENSOARG00020018247	528.331	1.08532	0.240619	4.51055	6.46609e-06	3.61825e-05
ENSOARG00020008080	73.5961	2.03908	0.880644	2.31544	0.0205886	0.0444577
ENSOARG00020008943	39.1727	1.82153	0.46042	3.95624	7.61391e-05	0.000326282
ENSOARG00020018298	1621.92	-1.85086	0.287963	-6.42742	1.29786e-10	2.45118e-09
ENSOARG00020007471	34.5891	1.72734	0.442908	3.9	9.61941e-05	0.000401339
ENSOARG00020031689	13.258	-1.97122	0.761001	-2.5903	0.00958918	0.0229927
ENSOARG00020035733	40.3908	1.03218	0.335694	3.07475	0.0021068	0.00609477
ENSOARG00020015711	1973.34	-2.37006	0.316875	-7.47947	7.46244e-14	3.23717e-12
ENSOARG00020005507	6.47259	3.62736	0.924287	3.9245	8.69099e-05	0.000366936
ENSOARG00020001384	1211.1	-1.57829	0.264202	-5.97379	2.318e-09	3.12183e-08
ENSOARG00020000596	1691.11	-1.96941	0.18363	-10.7249	7.77819e-27	7.81226e-24
ENSOARG00020000673	472.508	1.09908	0.304256	3.61235	0.00030344	0.0011137
ENSOARG00020000689	779.96	-1.31626	0.25737	-5.11428	3.14933e-07	2.46504e-06
ENSOARG00020006254	988.011	-1.07773	0.154139	-6.99191	2.71159e-12	7.61519e-11
ENSOARG00020010784	138.48	1.25838	0.229323	5.48736	4.07992e-08	4.02688e-07
ENSOARG00020005439	13.5107	-3.04463	1.0884	-2.79734	0.0051526	0.0133818
ENSOARG00020040268	50.8208	-1.24884	0.476286	-2.62203	0.00874073	0.0212005
ENSOARG00020012282	693.034	-1.07956	0.136189	-7.92696	2.24569e-15	1.47442e-13
ENSOARG00020002499	4857.01	-1.68639	0.176961	-9.52974	1.57682e-21	4.86413e-19
ENSOARG00020002428	85.2668	-2.4697	0.455529	-5.42161	5.9064e-08	5.58564e-07
ENSOARG00020003311	887.954	-1.43395	0.17651	-8.12391	4.51383e-16	3.55149e-14
ENSOARG00020040789	14.1834	2.34069	0.981195	2.38555	0.0170537	0.0377947
ENSOARG00020009608	367.613	-1.50034	0.271946	-5.51705	3.44736e-08	3.4785e-07
ENSOARG00020009658	15864.3	-1.28575	0.262283	-4.90217	9.47854e-07	6.57174e-06
ENSOARG00020034973	305.564	-1.17527	0.272974	-4.30543	1.66662e-05	8.43809e-05
ENSOARG00020015494	1333.89	1.3827	0.248115	5.57282	2.50644e-08	2.62447e-07
ENSOARG00020033100	44.2134	-2.61333	0.468715	-5.57552	2.46794e-08	2.59113e-07
ENSOARG00020034812	50.2486	-2.06091	0.463815	-4.44339	8.85522e-06	4.79773e-05
ENSOARG00020004962	1585.15	-1.15333	0.154164	-7.48118	7.36565e-14	3.20951e-12
ENSOARG00020037643	465.991	-1.3741	0.151352	-9.07886	1.09716e-19	2.0904e-17
ENSOARG00020016080	438.291	-1.61868	0.275904	-5.86684	4.44191e-09	5.62006e-08
ENSOARG00020001846	1629.16	1.14879	0.202576	5.6709	1.42049e-08	1.5884e-07
ENSOARG00020003956	859.489	-1.40901	0.248615	-5.66746	1.44931e-08	1.61594e-07
ENSOARG00020002994	2820.39	1.03464	0.195444	5.29381	1.19792e-07	1.04678e-06
ENSOARG00020002832	44.5248	-2.99966	0.557671	-5.37891	7.49384e-08	6.88583e-07
ENSOARG00020001760	3486.44	-1.76046	0.244706	-7.19418	6.28361e-13	2.11639e-11
ENSOARG00020004932	74.4769	-1.31002	0.467496	-2.80221	0.00507535	0.0132058
ENSOARG00020002875	505.776	-1.26909	0.172525	-7.35598	1.89528e-13	7.27922e-12
ENSOARG00020038302	27.6312	1.18323	0.271658	4.35557	1.32719e-05	6.90197e-05
ENSOARG00020000645	23.9596	-1.2072	0.504321	-2.39372	0.0166784	0.037069
ENSOARG00020017880	284.551	1.40087	0.196539	7.1277	1.02057e-12	3.21453e-11
ENSOARG00020017906	250.436	1.94021	0.251695	7.70859	1.27219e-14	6.73673e-13
ENSOARG00020017976	479.473	1.84075	0.365644	5.03426	4.7969e-07	3.57724e-06
ENSOARG00020001082	829.715	1.08088	0.206413	5.23649	1.63657e-07	1.37733e-06
ENSOARG00020003261	10.7767	-2.42036	0.893289	-2.70949	0.00673865	0.0168914
ENSOARG00020039657	70.328	-1.02979	0.229504	-4.48704	7.2221e-06	4.00669e-05
ENSOARG00020006202	201.796	-1.04694	0.202343	-5.17411	2.29003e-07	1.8559e-06
ENSOARG00020032483	217.853	-1.34423	0.451202	-2.97922	0.00288988	0.00806113
ENSOARG00020032362	63.9432	-1.5094	0.284433	-5.30671	1.11619e-07	9.8243e-07
ENSOARG00020007839	305.736	-1.18004	0.242799	-4.86014	1.17303e-06	7.91274e-06
ENSOARG00020002705	2246.99	-1.10154	0.140144	-7.86006	3.83963e-15	2.32459e-13
ENSOARG00020004816	59.5627	-2.40016	0.677764	-3.54129	0.000398179	0.00141829
ENSOARG00020032634	21.8908	-2.59724	0.526106	-4.93672	7.94464e-07	5.62054e-06
ENSOARG00020006808	1086.8	-1.04258	0.158795	-6.56556	5.18374e-11	1.07171e-09
ENSOARG00020004057	82.0488	-1.12066	0.256395	-4.37085	1.23762e-05	6.49352e-05
ENSOARG00020008965	571.593	-1.35055	0.283453	-4.76462	1.89212e-06	1.21398e-05
ENSOARG00020000464	166.067	-2.40493	0.394373	-6.0981	1.07337e-09	1.5815e-08
ENSOARG00020000449	781.186	-1.14119	0.186549	-6.11737	9.51352e-10	1.42329e-08
ENSOARG00020009097	48.23	-1.36654	0.433476	-3.15251	0.00161873	0.00484125
ENSOARG00020037921	19769.5	1.04796	0.188788	5.55098	2.84073e-08	2.92989e-07
ENSOARG00020017585	445.599	-1.2646	0.244022	-5.18233	2.19136e-07	1.78711e-06
ENSOARG00020000305	1518.51	-1.24787	0.239405	-5.21238	1.86436e-07	1.55036e-06
ENSOARG00020001440	393.964	1.10848	0.282519	3.92355	8.72537e-05	0.000368228
ENSOARG00020003231	780.055	-1.89233	0.249927	-7.57151	3.68923e-14	1.75297e-12
ENSOARG00020009600	26.7545	1.03408	0.353423	2.92591	0.00343451	0.00937185
ENSOARG00020001212	786.057	1.51426	0.221218	6.84513	7.6407e-12	1.9385e-10
ENSOARG00020006271	47569.8	1.45637	0.176009	8.27437	1.29131e-16	1.14591e-14
ENSOARG00020001582	907.647	1.11499	0.152284	7.32178	2.44703e-13	9.11025e-12
ENSOARG00020017499	25.5341	1.97578	0.73397	2.6919	0.00710453	0.0177049
ENSOARG00020002834	3.5104	2.9606	1.22601	2.41482	0.0157428	0.0352837
ENSOARG00020007832	1435.44	1.34623	0.182136	7.39133	1.45365e-13	5.8489e-12
ENSOARG00020040974	8.14257	-3.17843	1.01708	-3.12505	0.00177772	0.00525769
ENSOARG00020001451	1388.03	-1.83781	0.216678	-8.48174	2.2185e-17	2.35598e-15
ENSOARG00020028988	35.5046	1.00918	0.340057	2.96767	0.00300069	0.00832719
ENSOARG00020006215	239.94	-1.79782	0.188289	-9.54821	1.31956e-21	4.40435e-19
ENSOARG00020038784	67.7228	-1.38516	0.261644	-5.29405	1.1964e-07	1.04616e-06
ENSOARG00020032438	1171.59	-1.22961	0.179741	-6.84099	7.86469e-12	1.97726e-10
ENSOARG00020002226	454.392	-2.90581	0.409848	-7.08998	1.34136e-12	4.11168e-11
ENSOARG00020000690	2635.33	-1.15604	0.239334	-4.83026	1.36354e-06	9.08749e-06
ENSOARG00020037273	37.9756	-1.21708	0.447645	-2.71886	0.00655074	0.0165012
ENSOARG00020002747	9.1534	3.10758	1.06796	2.90983	0.00361631	0.00981419
ENSOARG00020009489	525.095	-1.48333	0.157227	-9.43434	3.93475e-21	1.0924e-18
ENSOARG00020000717	287.862	-1.21466	0.260904	-4.65558	3.23068e-06	1.96028e-05
ENSOARG00020039144	40.7615	1.37468	0.372571	3.68973	0.000224495	0.000854788
ENSOARG00020012162	280.103	-2.53751	0.631927	-4.01552	5.93156e-05	0.000260209
ENSOARG00020007822	1316.28	1.06138	0.19373	5.47865	4.28591e-08	4.20881e-07
ENSOARG00020001325	638.245	-1.35551	0.217791	-6.22393	4.84863e-10	7.7618e-09
ENSOARG00020001670	165.603	2.10826	0.816487	2.58211	0.00981978	0.0234444
ENSOARG00020000941	78.2983	-1.15198	0.307204	-3.74987	0.000176926	0.000691269
ENSOARG00020025865	925.635	1.68455	0.168325	10.0077	1.40937e-23	7.82563e-21
ENSOARG00020033238	724.831	-1.02763	0.147897	-6.94824	3.69877e-12	1.00534e-10
ENSOARG00020009650	1033.8	-2.94157	0.338142	-8.69921	3.34214e-18	4.5105e-16
ENSOARG00020000548	510.609	-2.00091	0.22172	-9.0245	1.80516e-19	3.24829e-17
ENSOARG00020006440	2817.97	1.11481	0.192027	5.80549	6.41795e-09	7.86918e-08
ENSOARG00020000339	3937.15	1.53115	0.211318	7.24572	4.30134e-13	1.49539e-11
ENSOARG00020000370	2791.66	1.00193	0.178323	5.61864	1.92469e-08	2.08265e-07
ENSOARG00020025804	2270.7	1.04029	0.133291	7.8046	5.96913e-15	3.46281e-13
ENSOARG00020000400	96.0848	1.3206	0.25756	5.12736	2.9384e-07	2.32323e-06
ENSOARG00020032020	18.9297	1.78784	0.541736	3.30022	0.000966104	0.00309109
ENSOARG00020002844	21.8441	1.06397	0.445781	2.38676	0.0169978	0.0377037
ENSOARG00020006701	41814.3	1.39348	0.234225	5.94932	2.69255e-09	3.56937e-08
ENSOARG00020000897	13.3376	3.19941	0.984855	3.24861	0.00115969	0.00363156
ENSOARG00020000461	14.2012	2.84922	0.977946	2.91348	0.00357426	0.00971228
ENSOARG00020025815	52.2939	2.03475	0.386768	5.26091	1.43346e-07	1.2256e-06
ENSOARG00020002060	111.693	-1.50757	0.193857	-7.77672	7.44294e-15	4.22942e-13
ENSOARG00020010443	744.656	1.1698	0.205808	5.68394	1.3163e-08	1.48467e-07
ENSOARG00020001623	93.0827	1.33243	0.369957	3.60159	0.000316274	0.00115709
ENSOARG00020018598	600.18	-1.6615	0.336382	-4.93933	7.83925e-07	5.55406e-06
ENSOARG00020018800	100.388	2.06808	0.333052	6.2095	5.31542e-10	8.43264e-09
ENSOARG00020006876	996.888	-2.33759	0.352605	-6.62947	3.36905e-11	7.34016e-10
ENSOARG00020035925	535.705	-1.25747	0.548583	-2.29221	0.0218935	0.0469054
ENSOARG00020022163	6149.77	1.44016	0.187456	7.68264	1.55845e-14	7.94931e-13
ENSOARG00020018838	793.921	1.07086	0.184545	5.80272	6.52478e-09	7.98504e-08
ENSOARG00020026796	445.253	1.1431	0.327401	3.49144	0.000480427	0.00167113
ENSOARG00020007100	216.542	2.50625	0.554374	4.52086	6.1589e-06	3.46933e-05
ENSOARG00020038323	158.576	-2.54128	0.752582	-3.37675	0.000733472	0.00242132
ENSOARG00020002677	503.152	1.04682	0.209983	4.98524	6.1884e-07	4.5077e-06
ENSOARG00020000569	369.054	-1.8893	0.279616	-6.75676	1.41112e-11	3.31605e-10
ENSOARG00020010612	607.151	-1.66477	0.212289	-7.842	4.43431e-15	2.65158e-13
ENSOARG00020037960	52.5204	1.04598	0.265955	3.9329	8.39269e-05	0.0003555
ENSOARG00020005561	31.6344	-1.84771	0.780977	-2.3659	0.0179865	0.0395741
ENSOARG00020005170	359.483	-1.28323	0.198146	-6.47614	9.40962e-11	1.83417e-09
ENSOARG00020001682	3044.91	-1.14454	0.16401	-6.97846	2.98441e-12	8.28558e-11
ENSOARG00020008398	6618.52	-1.03276	0.206501	-5.00122	5.69689e-07	4.17314e-06
ENSOARG00020002582	29.0117	-1.85395	0.532645	-3.48064	0.000500212	0.00173082
ENSOARG00020000494	44.352	1.76739	0.316514	5.58391	2.35173e-08	2.47783e-07
ENSOARG00020039663	79.4824	1.39113	0.266277	5.22437	1.74752e-07	1.45819e-06
ENSOARG00020010609	849.134	-2.18383	0.272334	-8.01894	1.06659e-15	7.70999e-14
ENSOARG00020005353	95.7249	1.2517	0.192885	6.48938	8.6193e-11	1.69714e-09
ENSOARG00020026994	1075.02	1.42227	0.204213	6.96462	3.29283e-12	9.06414e-11
ENSOARG00020031197	1.86822	-3.65866	1.60105	-2.28515	0.0223039	0.0476584
ENSOARG00020002645	7.93915	-2.61734	0.950636	-2.75325	0.0059007	0.0150649
ENSOARG00020022422	16325.8	-1.18079	0.195878	-6.02821	1.65787e-09	2.32293e-08
ENSOARG00020009448	114.027	-1.50068	0.385559	-3.89221	9.93351e-05	0.000413113
ENSOARG00020001142	2791.14	-1.28903	0.201123	-6.40919	1.46295e-10	2.71029e-09
ENSOARG00020010077	98.7632	-1.31581	0.525318	-2.50479	0.0122525	0.0284147
ENSOARG00020028335	10.4285	2.71937	0.786459	3.45774	0.000544726	0.00186969
ENSOARG00020000969	10508.1	1.51675	0.211906	7.15762	8.20896e-13	2.64565e-11
ENSOARG00020010173	1384.91	-1.04342	0.170039	-6.13637	8.44277e-10	1.28285e-08
ENSOARG00020002374	802.203	-1.00684	0.250791	-4.01464	5.95353e-05	0.000260882
ENSOARG00020005680	63.1427	-1.76362	0.50253	-3.50948	0.000448978	0.00157244
ENSOARG00020005477	172.27	1.0846	0.203237	5.33662	9.46973e-08	8.46136e-07
ENSOARG00020001627	314.43	-1.12283	0.428393	-2.62104	0.00876621	0.0212555
ENSOARG00020003594	269.601	-1.59647	0.297946	-5.35826	8.40275e-08	7.62723e-07
ENSOARG00020003698	3053.77	-2.28161	0.785213	-2.90572	0.00366404	0.00992562
ENSOARG00020000409	35.984	1.25716	0.35005	3.59138	0.000328931	0.00119888
ENSOARG00020005146	98.1612	-1.06648	0.222105	-4.80169	1.57331e-06	1.03261e-05
ENSOARG00020017137	26.3906	1.29899	0.334218	3.88665	0.000101637	0.000421784
ENSOARG00020008548	4.6388	-2.40699	0.890196	-2.70388	0.0068534	0.0171503
ENSOARG00020005677	2882.37	1.30411	0.19701	6.61952	3.60375e-11	7.80772e-10
ENSOARG00020001731	2966.07	1.37512	0.199449	6.89458	5.40248e-12	1.41308e-10
ENSOARG00020007916	1851.24	1.4351	0.250208	5.73561	9.71596e-09	1.13201e-07
ENSOARG00020012684	4014.66	-1.11757	0.259261	-4.31062	1.62801e-05	8.26509e-05
ENSOARG00020003779	401.013	-1.69767	0.266687	-6.36578	1.943e-10	3.48391e-09
ENSOARG00020009288	373.325	2.9002	0.694482	4.17606	2.96598e-05	0.000140859
ENSOARG00020009770	1437.76	-1.15234	0.16072	-7.16988	7.50651e-13	2.48098e-11
ENSOARG00020009368	3541.29	2.46212	0.521961	4.71705	2.39292e-06	1.49482e-05
ENSOARG00020024884	74.6272	1.62216	0.362077	4.48016	7.45881e-06	4.12741e-05
ENSOARG00020031588	487.228	1.01778	0.239403	4.25133	2.125e-05	0.000105002
ENSOARG00020040585	12.8934	1.8146	0.710737	2.55313	0.010676	0.025262
ENSOARG00020002110	1012.46	1.40113	0.216686	6.46617	1.00519e-10	1.94764e-09
ENSOARG00020040754	1304.11	-1.17989	0.150927	-7.8176	5.38407e-15	3.19006e-13
ENSOARG00020002124	36.4586	1.3861	0.330972	4.18795	2.81488e-05	0.000134442
ENSOARG00020033852	14.7976	1.23711	0.43675	2.83254	0.00461793	0.0121523
ENSOARG00020001754	240.029	-1.91844	0.311525	-6.15821	7.35734e-10	1.13119e-08
ENSOARG00020004068	283.806	-1.04417	0.270388	-3.86174	0.000112584	0.00046218
ENSOARG00020034267	14.4851	-1.98733	0.74327	-2.67376	0.00750055	0.0185689
ENSOARG00020004917	11.3729	-1.88063	0.73428	-2.56119	0.0104315	0.0247408
ENSOARG00020011245	3448.51	-1.09666	0.247017	-4.43959	9.01284e-06	4.87491e-05
ENSOARG00020003555	382.175	-1.50502	0.270517	-5.5635	2.64413e-08	2.7538e-07
ENSOARG00020002139	359.243	-1.01443	0.153756	-6.59765	4.17724e-11	8.8819e-10
ENSOARG00020011667	314.19	-1.713	0.336068	-5.09718	3.44758e-07	2.66933e-06
ENSOARG00020001529	55.5458	1.19211	0.289446	4.11858	3.81218e-05	0.000175976
ENSOARG00020000151	19.2687	-2.56544	0.877494	-2.9236	0.00346008	0.0094363
ENSOARG00020006212	160.573	-1.10863	0.226601	-4.89243	9.95981e-07	6.83229e-06
ENSOARG00020004776	40.8322	-1.4213	0.401805	-3.53729	0.000404254	0.00143782
ENSOARG00020004843	50.2059	-1.73366	0.434041	-3.99423	6.49044e-05	0.000282561
ENSOARG00020002670	69.2448	1.47263	0.394249	3.73528	0.000187507	0.000728366
ENSOARG00020000497	571.221	-1.45592	0.247282	-5.8877	3.91601e-09	5.02004e-08
ENSOARG00020001798	13.9462	-1.97734	0.71648	-2.7598	0.00578375	0.0147955
ENSOARG00020003803	472.377	-1.67948	0.242415	-6.92813	4.26428e-12	1.14306e-10
ENSOARG00020012255	5.85715	3.03639	1.09577	2.77102	0.00558817	0.0143651
ENSOARG00020004345	6775.65	-1.4645	0.217696	-6.72727	1.72873e-11	4.01389e-10
ENSOARG00020004514	133.18	1.46755	0.306355	4.79035	1.66488e-06	1.08721e-05
ENSOARG00020040387	877.771	-1.24655	0.299938	-4.15601	3.23849e-05	0.000152315
ENSOARG00020004551	16952.2	1.22733	0.232135	5.28713	1.24254e-07	1.08042e-06
ENSOARG00020004542	13.3672	-2.92678	0.85158	-3.43689	0.000588442	0.00200417
ENSOARG00020036436	5.02748	2.86288	0.933429	3.06706	0.00216176	0.00623319
ENSOARG00020015118	8.37582	-2.49681	1.03672	-2.40837	0.0160238	0.0358392
ENSOARG00020025723	146.318	-1.09154	0.262515	-4.158	3.21048e-05	0.000151218
ENSOARG00020008512	1407.91	-1.1954	0.199815	-5.98255	2.19669e-09	2.98535e-08
ENSOARG00020014582	379.496	4.51253	1.24112	3.63585	0.000277062	0.00103031
ENSOARG00020022527	514.912	-1.99868	0.246359	-8.11289	4.94284e-16	3.84237e-14
ENSOARG00020021834	250.673	-1.43489	0.165492	-8.67047	4.30355e-18	5.43086e-16
ENSOARG00020013451	75.2079	2.02903	0.568208	3.57093	0.000355714	0.00128709
ENSOARG00020002825	2133.16	1.12424	0.15725	7.14939	8.71642e-13	2.77697e-11
ENSOARG00020002611	28.9719	-2.15679	0.432919	-4.98197	6.29406e-07	4.57096e-06
ENSOARG00020013145	53.2085	-1.51393	0.515343	-2.93772	0.00330636	0.00906927
ENSOARG00020012556	326.521	-1.22748	0.259324	-4.7334	2.20787e-06	1.39265e-05
ENSOARG00020000178	706.067	1.29271	0.254931	5.07084	3.96064e-07	3.01493e-06
ENSOARG00020007954	13.0522	1.77443	0.720821	2.46168	0.0138289	0.0315696
ENSOARG00020007901	80.2881	1.29507	0.298103	4.34438	1.3967e-05	7.22863e-05
ENSOARG00020001820	197.643	1.45811	0.355331	4.10352	4.06907e-05	0.000186374
ENSOARG00020032861	116.861	-2.47809	0.317487	-7.80533	5.93452e-15	3.45304e-13
ENSOARG00020029863	259.239	1.53123	0.637656	2.40134	0.0163349	0.0364136
ENSOARG00020005419	151.128	-1.34366	0.278069	-4.83212	1.35086e-06	9.00917e-06
ENSOARG00020002211	239.733	1.22228	0.301513	4.05382	5.03887e-05	0.000224858
ENSOARG00020000213	275.574	-1.37725	0.267034	-5.15759	2.50153e-07	2.00947e-06
ENSOARG00020007930	55.9903	-1.94041	0.268734	-7.22056	5.1774e-13	1.76832e-11
ENSOARG00020019779	936.767	1.05011	0.180052	5.83226	5.46831e-09	6.80352e-08
ENSOARG00020005299	46.643	-1.35645	0.2273	-5.96769	2.40633e-09	3.22515e-08
ENSOARG00020036250	42.9175	-2.77011	0.714021	-3.8796	0.00010463	0.000432636
ENSOARG00020002308	764.513	1.01952	0.238963	4.26642	1.98637e-05	9.9033e-05
ENSOARG00020000269	107.326	-1.14092	0.222502	-5.12768	2.93328e-07	2.32012e-06
ENSOARG00020003813	470.568	-1.46196	0.505832	-2.89022	0.00384978	0.0103567
ENSOARG00020027126	57.7714	-2.3609	0.664742	-3.5516	0.000382895	0.00137266
ENSOARG00020019506	140.867	-1.08135	0.396294	-2.72864	0.00635953	0.0160926
ENSOARG00020033516	26.5747	1.25912	0.335408	3.75398	0.000174046	0.000682211
ENSOARG00020028608	7.70027	-2.97098	0.964245	-3.08114	0.00206207	0.0059857
ENSOARG00020000338	1255.55	-1.29041	0.23273	-5.54465	2.94539e-08	3.01743e-07
ENSOARG00020035978	6.24382	-2.32591	0.764295	-3.04321	0.00234067	0.00669739
ENSOARG00020008739	454.404	-2.35022	0.563532	-4.17052	3.03909e-05	0.000143948
ENSOARG00020019876	43942.9	-1.23756	0.165827	-7.46297	8.45916e-14	3.61308e-12
ENSOARG00020034635	132.599	1.16367	0.189762	6.13222	8.66591e-10	1.31061e-08
ENSOARG00020017513	219.647	-1.48804	0.284234	-5.23527	1.64748e-07	1.38542e-06
ENSOARG00020013819	43.3728	-1.4202	0.434325	-3.26989	0.00107588	0.00339812
ENSOARG00020009565	23.1541	-1.79021	0.463201	-3.86486	0.000111155	0.000456892
ENSOARG00020016302	10775.3	1.03033	0.161198	6.39174	1.64013e-10	2.99009e-09
ENSOARG00020016361	54.8859	1.47724	0.259794	5.68619	1.29902e-08	1.4686e-07
ENSOARG00020013952	243.174	-1.25559	0.234089	-5.36374	8.15162e-08	7.42355e-07
ENSOARG00020033893	23.4088	-1.51101	0.618033	-2.44487	0.0144903	0.0328364
ENSOARG00020031973	4079.88	1.44986	0.289405	5.00981	5.44849e-07	4.0078e-06
ENSOARG00020037905	169.579	-1.34576	0.293853	-4.57971	4.65631e-06	2.70283e-05
ENSOARG00020024579	1640.78	1.81508	0.195425	9.28783	1.57459e-20	3.73177e-18
ENSOARG00020010509	87.1098	-1.17298	0.26378	-4.4468	8.71589e-06	4.73803e-05
ENSOARG00020000880	1685.23	1.08046	0.16423	6.57895	4.73776e-11	9.93243e-10
ENSOARG00020005966	230.936	-1.33983	0.195851	-6.8411	7.85878e-12	1.97726e-10
ENSOARG00020007013	172.823	-2.9574	0.733688	-4.03087	5.55706e-05	0.000245238
ENSOARG00020035377	51.2951	1.50475	0.36591	4.11235	3.91655e-05	0.000180067
ENSOARG00020012403	955.923	-1.26539	0.278072	-4.55058	5.3499e-06	3.06244e-05
ENSOARG00020030005	6992.67	-1.87449	0.240142	-7.80576	5.91445e-15	3.45169e-13
ENSOARG00020002731	52.5711	3.12669	0.554781	5.63591	1.74136e-08	1.90228e-07
ENSOARG00020011843	629.753	-1.08337	0.156334	-6.92981	4.2142e-12	1.13276e-10
ENSOARG00020032284	27.4727	1.81807	0.693143	2.62294	0.00871751	0.0211585
ENSOARG00020012274	44.0832	1.2655	0.491896	2.57269	0.0100911	0.0240183
ENSOARG00020031262	59.2134	1.43225	0.272449	5.25692	1.46484e-07	1.24913e-06
ENSOARG00020004931	147.95	-1.01147	0.347753	-2.90858	0.00363071	0.00984364
ENSOARG00020001676	3045.47	1.2134	0.17364	6.98804	2.78761e-12	7.79487e-11
ENSOARG00020037529	7.63142	-2.19148	0.910639	-2.40653	0.0161048	0.0359995
ENSOARG00020012950	1806.61	1.11602	0.18407	6.063	1.33602e-09	1.92327e-08
ENSOARG00020020191	197.039	-1.10241	0.193592	-5.6945	1.23737e-08	1.40298e-07
ENSOARG00020024872	27.8257	2.45482	0.773417	3.17399	0.00150357	0.00453869
ENSOARG00020002394	1511.9	-1.472	0.28837	-5.10454	3.31607e-07	2.57778e-06
ENSOARG00020001779	8.73352	1.86296	0.721359	2.58257	0.00980688	0.0234194
ENSOARG00020013507	488.001	-1.35494	0.182575	-7.42128	1.15993e-13	4.79617e-12
ENSOARG00020002283	4881.75	1.02031	0.197554	5.16472	2.40796e-07	1.94256e-06
ENSOARG00020005041	32.0882	-3.59365	0.749754	-4.79311	1.64219e-06	1.07347e-05
ENSOARG00020030754	5.27988	-2.27883	0.813801	-2.80022	0.00510673	0.0132733
ENSOARG00020002219	226.107	1.37033	0.342525	4.00067	6.31638e-05	0.000275662
ENSOARG00020030461	8.46617	2.2461	0.866381	2.59251	0.00952772	0.0228595
ENSOARG00020030062	475.967	-2.41339	0.301957	-7.99247	1.32257e-15	9.19037e-14
ENSOARG00020027910	15.3987	-1.82322	0.738318	-2.46942	0.0135333	0.0310039
ENSOARG00020020912	896.132	-1.01437	0.197846	-5.1271	2.94242e-07	2.32546e-06
ENSOARG00020021236	365.915	-1.31321	0.22979	-5.71483	1.09816e-08	1.26732e-07
ENSOARG00020021503	120.247	-1.40891	0.224402	-6.2785	3.41853e-10	5.69286e-09
ENSOARG00020000739	14.5619	1.80804	0.443933	4.07279	4.64536e-05	0.000209316
ENSOARG00020002132	2970.13	1.34897	0.206086	6.54568	5.92235e-11	1.21025e-09
ENSOARG00020006318	2.48757	-4.72999	1.47279	-3.21158	0.00132007	0.00406563
ENSOARG00020000319	3272.07	1.51649	0.188534	8.04359	8.72426e-16	6.47127e-14
ENSOARG00020019344	595.27	-1.2317	0.155317	-7.93022	2.18764e-15	1.44117e-13
ENSOARG00020000342	6.31406	2.05816	0.823212	2.50015	0.012414	0.0287242
ENSOARG00020037951	1754.02	1.91251	0.362253	5.27947	1.29558e-07	1.12403e-06
ENSOARG00020011808	171.036	-2.02117	0.584429	-3.45836	0.000543465	0.00186602
ENSOARG00020002883	448.43	-1.2554	0.271613	-4.622	3.80053e-06	2.25801e-05
ENSOARG00020023284	102.761	-1.44509	0.333268	-4.33612	1.45017e-05	7.46757e-05
ENSOARG00020019964	36.1806	1.42738	0.475879	2.99947	0.00270449	0.00759634
ENSOARG00020002931	209.71	1.73358	0.303224	5.71715	1.08326e-08	1.25087e-07
ENSOARG00020002622	2878.06	-1.11188	0.221626	-5.01694	5.25018e-07	3.8766e-06
ENSOARG00020018389	7.60018	-3.87527	0.784595	-4.9392	7.84438e-07	5.55568e-06
ENSOARG00020012389	5377.69	1.19524	0.257898	4.63455	3.57714e-06	2.14298e-05
ENSOARG00020006252	136.036	1.65941	0.223795	7.41486	1.21757e-13	4.99204e-12
ENSOARG00020020291	1019.09	-1.26149	0.160511	-7.85921	3.86569e-15	2.3331e-13
ENSOARG00020013762	1126.9	-2.12204	0.284082	-7.46979	8.03206e-14	3.44581e-12
ENSOARG00020004341	48817	1.03925	0.20148	5.15808	2.49499e-07	2.00611e-06
ENSOARG00020039585	87.5545	-1.12294	0.360539	-3.11462	0.0018418	0.00542081
ENSOARG00020001808	13.1049	1.54769	0.563659	2.74579	0.00603653	0.0153713
ENSOARG00020030346	104.802	2.14819	0.254235	8.44963	2.92219e-17	2.92731e-15
ENSOARG00020038654	26.4831	-1.34257	0.53489	-2.51	0.0120732	0.028076
ENSOARG00020027812	992.175	1.02518	0.255081	4.01903	5.84394e-05	0.0002566
ENSOARG00020000909	14.7718	2.1549	0.585961	3.67755	0.000235489	0.000892103
ENSOARG00020023432	5039.45	1.68854	0.221845	7.61135	2.71255e-14	1.32785e-12
ENSOARG00020000853	3555.07	1.12415	0.227773	4.93537	7.99983e-07	5.6493e-06
ENSOARG00020004859	71.2717	-1.46243	0.515503	-2.8369	0.00455545	0.0119993
ENSOARG00020000864	1404.45	1.18313	0.205761	5.75003	8.92256e-09	1.05035e-07
ENSOARG00020004236	1710.95	1.36961	0.250196	5.47415	4.39625e-08	4.30628e-07
ENSOARG00020023447	39175.8	1.30092	0.205342	6.33541	2.36712e-10	4.12949e-09
ENSOARG00020023215	372.929	1.22335	0.203104	6.02329	1.70909e-09	2.38953e-08
ENSOARG00020035874	16.0663	-1.02468	0.363353	-2.82007	0.00480126	0.0125684
ENSOARG00020006067	9.14483	2.28593	0.806076	2.83588	0.00456999	0.0120327
ENSOARG00020036959	68.649	1.5011	0.260315	5.76649	8.0939e-09	9.63828e-08
ENSOARG00020023409	333.59	1.79656	0.279977	6.41682	1.39155e-10	2.59533e-09
ENSOARG00020001973	17.9665	-1.45631	0.590801	-2.46498	0.0137021	0.031302
ENSOARG00020006404	60.3968	1.67768	0.292527	5.73512	9.74415e-09	1.13394e-07
ENSOARG00020006442	4446.68	1.07061	0.192459	5.56283	2.65439e-08	2.76005e-07
ENSOARG00020008764	1151.51	1.33375	0.192805	6.91758	4.59413e-12	1.2197e-10
ENSOARG00020004460	143.657	-1.15025	0.259968	-4.42456	9.66406e-06	5.19547e-05
ENSOARG00020017323	220.823	1.43984	0.218744	6.5823	4.63212e-11	9.74248e-10
ENSOARG00020012104	396.184	-1.67156	0.270896	-6.17047	6.80863e-10	1.05518e-08
ENSOARG00020006795	1139.64	1.36495	0.200543	6.80627	1.00162e-11	2.4671e-10
ENSOARG00020028268	25.5179	-2.68777	0.578103	-4.6493	3.33065e-06	2.01206e-05
ENSOARG00020040493	50.7487	1.11676	0.305475	3.6558	0.000256381	0.000962058
ENSOARG00020012567	28.7359	-2.82885	0.876799	-3.22634	0.00125385	0.00389317
ENSOARG00020007695	1139.39	1.23339	0.226047	5.45637	4.8596e-08	4.6945e-07
ENSOARG00020012750	3291.84	-1.49193	0.408397	-3.65313	0.000259067	0.000971014
ENSOARG00020008598	38.956	1.48113	0.394117	3.75809	0.000171212	0.000672732
ENSOARG00020013944	8115.55	1.28004	0.25472	5.0253	5.02641e-07	3.73122e-06
ENSOARG00020038849	34.5576	1.23327	0.375806	3.28167	0.00103195	0.00327833
ENSOARG00020037194	4.09034	4.04136	1.24671	3.24161	0.00118857	0.00371064
ENSOARG00020029842	21.9132	1.24012	0.503474	2.46313	0.0137732	0.031457
ENSOARG00020012482	50.9513	-1.00755	0.220811	-4.56295	5.04409e-06	2.89849e-05
ENSOARG00020001432	560.938	-3.13508	0.336261	-9.32334	1.12733e-20	2.73856e-18
ENSOARG00020000579	7183.98	1.2711	0.221423	5.74058	9.43503e-09	1.10325e-07
ENSOARG00020000344	360.49	1.27295	0.291439	4.36782	1.25491e-05	6.56823e-05
ENSOARG00020000375	4022.47	1.27847	0.243909	5.24158	1.59205e-07	1.34404e-06
ENSOARG00020001668	814.682	-1.09713	0.266592	-4.11542	3.86483e-05	0.000177984
ENSOARG00020000401	7565.08	1.2065	0.193684	6.22922	4.68768e-10	7.5602e-09
ENSOARG00020000451	3305.78	1.33131	0.217915	6.10929	1.00075e-09	1.48802e-08
ENSOARG00020000476	5126.51	1.1792	0.212528	5.54844	2.88238e-08	2.95912e-07
ENSOARG00020014183	1382.56	1.28083	0.219641	5.83147	5.49411e-09	6.82253e-08
ENSOARG00020000565	67.6503	1.23149	0.289289	4.25697	2.07218e-05	0.000102799
ENSOARG00020015652	26.2927	2.4755	0.914035	2.70832	0.00676252	0.0169468
ENSOARG00020015645	1925.26	1.32186	0.187766	7.03993	1.92337e-12	5.63782e-11
ENSOARG00020033752	1289	-1.09176	0.27042	-4.0373	5.40704e-05	0.000239308
ENSOARG00020034640	317.174	-2.07957	0.324427	-6.40997	1.45547e-10	2.69901e-09
ENSOARG00020039395	240.801	2.21104	0.333378	6.63224	3.30629e-11	7.24402e-10
ENSOARG00020000264	14647.1	1.20665	0.25747	4.68656	2.77832e-06	1.70758e-05
ENSOARG00020005617	31372.7	-1.13288	0.281263	-4.02782	5.62954e-05	0.000248139
ENSOARG00020002513	33700.9	1.83545	0.227938	8.05244	8.11583e-16	6.08969e-14
ENSOARG00020002558	13894.3	1.20263	0.211156	5.69545	1.23051e-08	1.39764e-07
ENSOARG00020005818	122.325	1.08578	0.231205	4.69615	2.65106e-06	1.63922e-05
ENSOARG00020022178	42.2044	3.51241	0.663775	5.29157	1.2127e-07	1.05684e-06
ENSOARG00020022340	233.826	2.02484	0.246595	8.21119	2.19002e-16	1.85047e-14
ENSOARG00020005885	164.215	-1.80509	0.293578	-6.1486	7.8171e-10	1.19714e-08
ENSOARG00020025212	229.421	1.49282	0.290482	5.13913	2.7602e-07	2.19214e-06
ENSOARG00020022540	351.915	1.61567	0.29588	5.46055	4.74656e-08	4.59157e-07
ENSOARG00020022552	4739.81	1.04534	0.17075	6.12204	9.23843e-10	1.38855e-08
ENSOARG00020031050	252.348	1.50896	0.215983	6.98647	2.8189e-12	7.85976e-11
ENSOARG00020022823	128.124	2.23213	0.399444	5.58809	2.29575e-08	2.43004e-07
ENSOARG00020022921	118.824	1.26428	0.356244	3.54892	0.00038682	0.00138415
ENSOARG00020022952	1933.87	1.10746	0.232809	4.75694	1.96552e-06	1.2568e-05
ENSOARG00020040694	1191.88	1.2036	0.210824	5.70903	1.1362e-08	1.30041e-07
ENSOARG00020033014	511.268	1.74008	0.388269	4.48163	7.40756e-06	4.10255e-05
ENSOARG00020023026	1465.81	1.42725	0.211417	6.75084	1.46993e-11	3.44591e-10
ENSOARG00020023059	3482.32	1.0318	0.215694	4.78364	1.72149e-06	1.12192e-05
ENSOARG00020018197	1133.83	1.42588	0.177921	8.01413	1.10918e-15	7.92489e-14
ENSOARG00020035248	124.056	1.52531	0.373846	4.08003	4.50293e-05	0.000203606
ENSOARG00020020438	4538.85	2.09723	0.17111	12.2566	1.54828e-34	7.52231e-31
ENSOARG00020002386	3035.99	1.36282	0.217571	6.2638	3.75697e-10	6.18231e-09
ENSOARG00020002857	1849.59	1.23448	0.234145	5.27229	1.34733e-07	1.16219e-06
ENSOARG00020035092	10.527	-2.6938	0.809121	-3.32929	0.000870672	0.00281542
ENSOARG00020002366	35.6363	1.65769	0.30748	5.39124	6.99744e-08	6.48799e-07
ENSOARG00020002412	1361.51	1.15615	0.200449	5.76781	8.031e-09	9.58099e-08
ENSOARG00020033458	16.247	1.77263	0.712951	2.48633	0.0129069	0.0297336
ENSOARG00020002455	46.2357	1.92091	0.453635	4.23448	2.29086e-05	0.000111748
ENSOARG00020002483	58.8913	2.49095	0.433274	5.74913	8.97046e-09	1.054e-07
ENSOARG00020022906	32.9764	1.65347	0.510266	3.24041	0.0011936	0.00372452
ENSOARG00020038479	534.624	1.481	0.276865	5.34915	8.83679e-08	7.95434e-07
ENSOARG00020028593	78.6187	1.76719	0.295206	5.9863	2.14671e-09	2.93178e-08
ENSOARG00020037126	701.294	1.3065	0.214957	6.07793	1.21741e-09	1.76956e-08
ENSOARG00020037981	14.901	1.69149	0.401337	4.21464	2.50181e-05	0.000120916
ENSOARG00020037134	112.405	1.47739	0.279753	5.28105	1.28447e-07	1.11539e-06
ENSOARG00020028191	26.6983	1.59633	0.335825	4.75347	1.99957e-06	1.27618e-05
ENSOARG00020029341	54.8598	2.88402	0.328028	8.79199	1.46935e-18	2.08433e-16
ENSOARG00020027734	67.1826	1.15855	0.431903	2.68243	0.0073089	0.0181545
ENSOARG00020034461	22.6607	1.03778	0.437687	2.37105	0.0177375	0.0391138
ENSOARG00020030052	147.015	1.04261	0.239821	4.34743	1.3774e-05	7.13441e-05
ENSOARG00020021654	27.5438	2.10916	0.418275	5.04251	4.59453e-07	3.44617e-06
ENSOARG00020012945	150.919	1.42026	0.258398	5.49643	3.8756e-08	3.85063e-07
ENSOARG00020009371	54.1376	-1.64189	0.510696	-3.215	0.00130444	0.00402453
ENSOARG00020023438	133.977	-2.71211	0.483935	-5.60429	2.09111e-08	2.23535e-07
ENSOARG00020030603	1389.34	-1.01411	0.151322	-6.70164	2.06089e-11	4.71748e-10
ENSOARG00020028934	5688.6	1.64952	0.224266	7.35519	1.90652e-13	7.30796e-12
ENSOARG00020024827	576.144	1.08649	0.206004	5.27409	1.33415e-07	1.15337e-06
ENSOARG00020038706	7.15963	1.87359	0.814126	2.30135	0.0213719	0.0459397
ENSOARG00020020358	427.349	-3.40546	0.554931	-6.13673	8.42362e-10	1.28094e-08
ENSOARG00020022822	118.336	-2.84907	0.440872	-6.46235	1.03092e-10	1.98563e-09
ENSOARG00020029688	655.068	-1.10747	0.182504	-6.06821	1.29343e-09	1.86889e-08
ENSOARG00020019118	609.375	-1.65785	0.246638	-6.72181	1.7948e-11	4.14746e-10
ENSOARG00020021947	2238.54	-1.33296	0.251552	-5.29892	1.16489e-07	1.02315e-06
ENSOARG00020021748	6425.33	1.32744	0.186026	7.13577	9.62494e-13	3.04148e-11
ENSOARG00020038843	248.756	-1.20501	0.252324	-4.77565	1.79125e-06	1.1596e-05
ENSOARG00020024899	291.02	-2.28908	0.312767	-7.31882	2.50162e-13	9.27796e-12
ENSOARG00020021149	2063.53	1.20814	0.176846	6.83159	8.39797e-12	2.08971e-10
ENSOARG00020037489	8.80023	2.44486	0.876661	2.78884	0.00528976	0.0137014
ENSOARG00020021369	2697.81	1.13834	0.207623	5.48274	4.18779e-08	4.12287e-07
ENSOARG00020025163	63.3234	-2.12056	0.486277	-4.36081	1.2958e-05	6.75319e-05
ENSOARG00020016686	15.6737	1.19682	0.459322	2.60563	0.00917066	0.0220955
ENSOARG00020021524	5.443	-2.65896	0.888366	-2.9931	0.00276162	0.00773668
ENSOARG00020017605	33.5537	1.00794	0.325252	3.09897	0.00194196	0.0056808
ENSOARG00020017255	1464.17	-1.53875	0.235016	-6.54744	5.85313e-11	1.19863e-09
ENSOARG00020022730	501.836	1.23947	0.224355	5.52459	3.30256e-08	3.34281e-07
ENSOARG00020038676	26.1168	1.13335	0.434379	2.60914	0.0090771	0.0219
ENSOARG00020010562	31.8532	-1.22733	0.305543	-4.01688	5.89737e-05	0.000258829
ENSOARG00020027047	13.6861	2.59419	0.639903	4.05404	5.03407e-05	0.000224695
ENSOARG00020015488	379.864	1.06049	0.304866	3.47855	0.000504142	0.0017424
ENSOARG00020025157	462.062	-1.3021	0.227996	-5.71105	1.12284e-08	1.2874e-07
ENSOARG00020024345	183.768	-1.20962	0.24308	-4.97622	6.48371e-07	4.6807e-06
ENSOARG00020018137	434.012	-1.03192	0.242082	-4.26271	2.01967e-05	0.000100435
ENSOARG00020022712	53.3481	-1.55081	0.641061	-2.41912	0.015558	0.034938
ENSOARG00020024628	77.5631	-1.35429	0.399411	-3.39071	0.000697108	0.0023182
ENSOARG00020025281	10.298	-2.15054	0.784764	-2.74036	0.00613713	0.0155928
ENSOARG00020023543	18.8205	-1.10023	0.401769	-2.73846	0.00617274	0.015673
ENSOARG00020021450	75.9887	-3.73818	0.644271	-5.80218	6.54569e-09	8.00056e-08
ENSOARG00020037258	1002.98	1.07259	0.247896	4.32679	1.51296e-05	7.75801e-05
ENSOARG00020025095	267.19	-4.43935	0.551444	-8.05041	8.25183e-16	6.16792e-14
ENSOARG00020024655	4779.68	-1.29757	0.230316	-5.63388	1.76204e-08	1.92379e-07
ENSOARG00020006898	66.8251	-1.22518	0.384411	-3.18716	0.00143677	0.00436556
ENSOARG00020016866	261.017	-1.05535	0.293356	-3.59752	0.000321263	0.00117357
ENSOARG00020024584	709.139	1.18204	0.15268	7.74193	9.79215e-15	5.33055e-13
ENSOARG00020024614	17423.8	1.2115	0.16912	7.16354	7.86209e-13	2.58046e-11
ENSOARG00020019956	172.362	-1.69035	0.23962	-7.0543	1.73471e-12	5.18651e-11
ENSOARG00020024982	100.253	-1.28202	0.268992	-4.766	1.87919e-06	1.20728e-05
ENSOARG00020017261	688.879	-1.32451	0.201015	-6.58911	4.42457e-11	9.35355e-10
ENSOARG00020010154	353.614	-1.09751	0.210884	-5.20433	1.94697e-07	1.60942e-06
ENSOARG00020019056	366.957	-2.28862	0.397457	-5.75816	8.50349e-09	1.00582e-07
ENSOARG00020023511	87.0182	-2.0305	0.3382	-6.00385	1.92699e-09	2.6613e-08
ENSOARG00020022862	4321.26	1.20109	0.161597	7.43263	1.06463e-13	4.43991e-12
ENSOARG00020019011	15.4899	-1.80735	0.698899	-2.58599	0.00970991	0.0232249
ENSOARG00020031568	240.868	-1.41891	0.258599	-5.4869	4.09058e-08	4.03534e-07
ENSOARG00020029025	90.5474	-1.26102	0.249499	-5.05422	4.32164e-07	3.25404e-06
ENSOARG00020023739	136.205	-2.42932	0.506256	-4.79861	1.59773e-06	1.04652e-05
ENSOARG00020036752	20.3754	1.13295	0.442868	2.55821	0.0105212	0.024926
ENSOARG00020016671	220.948	-1.57473	0.30353	-5.18806	2.12501e-07	1.73811e-06
ENSOARG00020016408	43.3314	2.7737	0.437147	6.345	2.2242e-10	3.91887e-09
ENSOARG00020020284	263.991	-1.30413	0.217073	-6.00778	1.88084e-09	2.60529e-08
ENSOARG00020037847	2574.44	1.05194	0.186498	5.64048	1.69576e-08	1.85664e-07
ENSOARG00020016877	246.389	-2.877	0.300841	-9.56318	1.1419e-21	3.96281e-19
ENSOARG00020019006	7066.3	1.29149	0.182218	7.08761	1.36449e-12	4.17597e-11
ENSOARG00020013283	111.215	-3.57831	0.688529	-5.19704	2.02485e-07	1.66671e-06
ENSOARG00020019886	134.082	-1.52257	0.640342	-2.37775	0.0174187	0.0384896
ENSOARG00020022466	1219.26	-1.3731	0.162054	-8.4731	2.38948e-17	2.52376e-15
ENSOARG00020023537	171.771	1.38052	0.275503	5.01092	5.4169e-07	3.98758e-06
ENSOARG00020023942	279.352	-1.52057	0.316239	-4.80829	1.52228e-06	1.00217e-05
ENSOARG00020019379	164.762	-1.13567	0.227346	-4.99535	5.87283e-07	4.29393e-06
ENSOARG00020022858	711.651	-2.05928	0.307699	-6.69251	2.19374e-11	4.9747e-10
ENSOARG00020027089	81.7044	-2.41106	0.621574	-3.87896	0.000104904	0.000433584
ENSOARG00020023561	5.44702	-1.52482	0.571171	-2.66963	0.00759341	0.0187662
ENSOARG00020023216	408.605	-1.60702	0.329447	-4.87793	1.07203e-06	7.29987e-06
ENSOARG00020023252	403.451	-1.53752	0.255008	-6.02931	1.6466e-09	2.3088e-08
ENSOARG00020013496	69.4224	-1.92381	0.412634	-4.66226	3.12757e-06	1.90417e-05
ENSOARG00020018564	10.5006	-2.82308	1.10065	-2.56493	0.0103198	0.0245236
ENSOARG00020018342	822.71	-1.23032	0.295972	-4.15689	3.22608e-05	0.000151831
ENSOARG00020022208	20.3837	1.30603	0.385385	3.3889	0.000701738	0.00233081
ENSOARG00020021768	72.3377	-1.48358	0.253938	-5.84229	5.14888e-09	6.44323e-08
ENSOARG00020016073	4.94993	-4.48195	0.965566	-4.64179	3.454e-06	2.07753e-05
ENSOARG00020012130	68.2846	-2.34077	0.430186	-5.44129	5.28956e-08	5.0689e-07
ENSOARG00020016502	91.2161	-1.15222	0.324683	-3.54877	0.000387039	0.00138445
ENSOARG00020007950	803.529	1.16966	0.197257	5.92961	3.03664e-09	3.98743e-08
ENSOARG00020038176	30.6905	2.23181	0.462887	4.82151	1.42477e-06	9.46307e-06
ENSOARG00020008151	31.5967	-2.08862	0.462933	-4.51171	6.43056e-06	3.60045e-05
ENSOARG00020008186	1687.45	-1.02655	0.149908	-6.84786	7.4961e-12	1.9043e-10
ENSOARG00020033619	969.965	1.31599	0.216069	6.09056	1.12513e-09	1.64652e-08
ENSOARG00020030161	140.864	-2.3378	0.481595	-4.85429	1.20816e-06	8.13282e-06
ENSOARG00020011266	45.3548	-2.41317	0.46415	-5.19912	2.00237e-07	1.6496e-06
ENSOARG00020023131	344.226	-1.31654	0.187403	-7.02518	2.13787e-12	6.18264e-11
ENSOARG00020030457	3.03826	-2.72336	1.03768	-2.62447	0.00867827	0.0210803
ENSOARG00020024240	350.553	-1.68421	0.266701	-6.31496	2.70231e-10	4.64339e-09
ENSOARG00020020395	31.1819	-1.764	0.730437	-2.41499	0.0157357	0.035272
ENSOARG00020040375	4.7862	-4.42985	1.14414	-3.87176	0.000108054	0.000445466
ENSOARG00020024429	18.087	1.14325	0.372611	3.06822	0.00215337	0.00621361
ENSOARG00020037330	355.697	-2.8912	0.633449	-4.56422	5.01361e-06	2.88524e-05
ENSOARG00020020532	104.194	-1.44901	0.410782	-3.52745	0.000419586	0.00148394
ENSOARG00020015791	270.003	1.09217	0.273045	3.99997	6.33498e-05	0.00027635
ENSOARG00020015617	176.043	-1.8224	0.266537	-6.83734	8.06772e-12	2.01527e-10
ENSOARG00020017689	304.822	-1.68471	0.206643	-8.15275	3.55746e-16	2.88065e-14
ENSOARG00020016195	810.759	-1.44306	0.211196	-6.83282	8.32628e-12	2.07452e-10
ENSOARG00020021039	191.383	-1.67502	0.226793	-7.38567	1.51685e-13	6.05307e-12
ENSOARG00020037226	264.466	2.96036	0.371345	7.972	1.56127e-15	1.07595e-13
ENSOARG00020025192	52.7162	-1.85285	0.47205	-3.92511	8.669e-05	0.000366247
ENSOARG00020016136	31.6092	-1.37507	0.413647	-3.32425	0.000886553	0.00286121
ENSOARG00020040265	24.1079	-1.03881	0.408876	-2.54064	0.0110649	0.0260427
ENSOARG00020015544	4766.19	1.41713	0.319461	4.436	9.16479e-06	4.94746e-05
ENSOARG00020027112	171.446	-1.55935	0.256196	-6.08654	1.15379e-09	1.68719e-08
ENSOARG00020035091	37.7116	-1.06002	0.414936	-2.55467	0.0106289	0.0251629
ENSOARG00020013442	4.39245	3.32052	1.12509	2.95134	0.00316397	0.00873488
ENSOARG00020030575	283.236	-1.02356	0.183179	-5.58778	2.29985e-08	2.43306e-07
ENSOARG00020019398	1598.09	1.13688	0.190791	5.95879	2.54118e-09	3.38255e-08
ENSOARG00020022375	178.588	1.15208	0.18686	6.16546	7.02803e-10	1.08353e-08
ENSOARG00020019493	104.74	1.27064	0.490338	2.59136	0.00955962	0.0229304
ENSOARG00020025004	213.919	-1.53168	0.478263	-3.20259	0.00136198	0.00417269
ENSOARG00020021697	197.534	-1.41755	0.252726	-5.60904	2.03454e-08	2.18087e-07
ENSOARG00020019884	2120.84	1.11646	0.173282	6.44302	1.1712e-10	2.22929e-09
ENSOARG00020021990	1031.17	-1.5725	0.23708	-6.63277	3.29435e-11	7.226e-10
ENSOARG00020012479	1117.07	-1.57453	0.27605	-5.70379	1.17172e-08	1.33948e-07
ENSOARG00020011854	13.7526	-1.64228	0.543547	-3.02142	0.00251592	0.00712255
ENSOARG00020035254	51.721	-1.33358	0.511298	-2.60823	0.00910112	0.021947
ENSOARG00020033489	14.0599	-2.17037	0.639792	-3.39231	0.000693056	0.00230829
ENSOARG00020030188	12.202	1.68985	0.711911	2.37369	0.0176115	0.0388668
ENSOARG00020019314	102.504	-1.08594	0.234159	-4.63761	3.52469e-06	2.11547e-05
ENSOARG00020015519	32.9027	1.04386	0.286657	3.6415	0.000271058	0.00101048
ENSOARG00020034438	11.0019	1.53512	0.606826	2.52976	0.0114142	0.0267451
ENSOARG00020024928	159.534	1.13064	0.256957	4.40012	1.08191e-05	5.75892e-05
ENSOARG00020015816	1128.83	1.79713	0.220005	8.16861	3.11966e-16	2.54738e-14
ENSOARG00020024974	106.864	-2.27111	0.29872	-7.60279	2.89809e-14	1.41157e-12
ENSOARG00020035877	13.5259	2.12261	0.591879	3.58623	0.000335492	0.00121959
ENSOARG00020033553	15.549	1.24936	0.531855	2.34906	0.0188211	0.0410976
ENSOARG00020029432	19.9113	1.38157	0.553374	2.49664	0.0125378	0.0289795
ENSOARG00020032225	15.6936	-2.21248	0.582821	-3.79617	0.000146952	0.000586298
ENSOARG00020029558	21.8083	2.2165	0.477992	4.6371	3.53333e-06	2.12e-05
ENSOARG00020032297	29.138	1.78251	0.304969	5.84488	5.06922e-09	6.36403e-08
ENSOARG00020029746	37.2551	-2.98742	0.693157	-4.30987	1.63351e-05	8.28865e-05
ENSOARG00020006763	1316.61	-1.14456	0.203858	-5.61451	1.97123e-08	2.12237e-07
ENSOARG00020000994	641.033	-1.0732	0.204878	-5.23827	1.62089e-07	1.36542e-06
ENSOARG00020029696	135.467	-2.70005	0.42949	-6.28663	3.24426e-10	5.44482e-09
ENSOARG00020001907	108.711	1.26836	0.441527	2.87267	0.00407019	0.0108729
ENSOARG00020002182	813.182	-1.07095	0.20982	-5.10415	3.3229e-07	2.58103e-06
ENSOARG00020001223	19.8064	-3.34971	1.31952	-2.53858	0.0111305	0.0261623
ENSOARG00020010343	79.937	2.79309	1.1035	2.53112	0.01137	0.0266589
ENSOARG00020013276	365.073	-2.08767	0.189808	-10.9989	3.86976e-28	5.37178e-25
ENSOARG00020015741	409.061	-2.90536	0.241629	-12.0241	2.65599e-33	1.03233e-29
ENSOARG00020037326	104.138	-1.28271	0.410218	-3.1269	0.00176662	0.00522644
ENSOARG00020013785	490.408	-1.32106	0.512971	-2.57532	0.0100149	0.0238487
ENSOARG00020016021	91.2971	-2.7682	0.50693	-5.46072	4.7422e-08	4.59157e-07
ENSOARG00020011748	106.489	1.44212	0.240338	6.00038	1.96859e-09	2.70754e-08
ENSOARG00020039330	91.0707	1.64259	0.298439	5.50394	3.71402e-08	3.71287e-07
ENSOARG00020013107	101.597	1.10201	0.295189	3.73324	0.000189032	0.000733558
ENSOARG00020013472	126.537	2.18703	0.650509	3.36203	0.000773719	0.00253823
ENSOARG00020037601	149.254	1.27562	0.220226	5.79233	6.94181e-09	8.44225e-08
ENSOARG00020003525	526.542	-1.17883	0.296696	-3.97319	7.09164e-05	0.000305924
ENSOARG00020013601	1369.71	1.23946	0.175726	7.05337	1.74633e-12	5.20524e-11
ENSOARG00020011675	2474.82	-1.28305	0.409099	-3.13628	0.00171106	0.00508062
ENSOARG00020014477	3.38553	-5.17043	1.37853	-3.75067	0.00017636	0.000689614
ENSOARG00020004192	6728.25	1.56249	0.241401	6.47261	9.63238e-11	1.87571e-09
ENSOARG00020038411	4.23196	1.84205	0.785625	2.34469	0.0190429	0.0415353
ENSOARG00020014849	3018.51	1.0178	0.168367	6.04512	1.49295e-09	2.1178e-08
ENSOARG00020015189	507.112	1.09353	0.262179	4.17095	3.03332e-05	0.000143709
ENSOARG00020003037	434.867	-1.59127	0.171526	-9.27712	1.74128e-20	4.07712e-18
ENSOARG00020005622	220.763	-1.4886	0.258678	-5.75464	8.68267e-09	1.02577e-07
ENSOARG00020008134	247.587	-1.18374	0.204569	-5.78651	7.18617e-09	8.69048e-08
ENSOARG00020008249	2.97967	-2.69794	1.17613	-2.29392	0.0217951	0.0467048
ENSOARG00020009244	572.11	3.04633	0.37876	8.0429	8.77361e-16	6.48313e-14
ENSOARG00020034905	430.016	-1.12446	0.210851	-5.33299	9.66109e-08	8.61255e-07
ENSOARG00020017517	3281.12	-1.01751	0.128833	-7.89792	2.83589e-15	1.80697e-13
ENSOARG00020007974	287.844	1.80834	0.548251	3.29837	0.000972476	0.00310994
ENSOARG00020008981	116.098	1.15867	0.190166	6.09296	1.10844e-09	1.62577e-08
ENSOARG00020006294	170.524	1.18678	0.279409	4.24746	2.16209e-05	0.000106402
ENSOARG00020009034	46.9075	1.04072	0.43353	2.40058	0.0163692	0.0364816
ENSOARG00020039121	1091.9	1.05164	0.228412	4.60415	4.14149e-06	2.43307e-05
ENSOARG00020034295	14.4698	-2.25772	0.703286	-3.21025	0.00132621	0.00407939
ENSOARG00020032762	19.9486	-5.51791	2.00691	-2.74946	0.0059694	0.0152183
ENSOARG00020000214	39.634	-4.00657	1.1195	-3.57888	0.000345071	0.00125137
ENSOARG00020000291	524.88	1.83522	0.219217	8.3717	5.67908e-17	5.41016e-15
ENSOARG00020030696	20.6927	-1.63247	0.54599	-2.98994	0.00279037	0.00780371
ENSOARG00020027464	26.9479	-4.02949	0.67331	-5.98461	2.16915e-09	2.95442e-08
ENSOARG00020012786	273.781	-1.30858	0.314746	-4.15756	3.21671e-05	0.000151474
ENSOARG00020008635	150.074	1.43011	0.339671	4.21027	2.55066e-05	0.000123093
ENSOARG00020010131	2027.17	1.0867	0.177371	6.12669	8.97236e-10	1.35065e-08
ENSOARG00020010160	4.29553	2.45091	0.910386	2.69217	0.00709885	0.0176939
ENSOARG00020010260	674.344	1.18404	0.190275	6.2228	4.88349e-10	7.80475e-09
ENSOARG00020039526	1305.53	1.50589	0.173837	8.66262	4.61041e-18	5.70692e-16
ENSOARG00020010703	57.4264	-2.11503	0.550641	-3.84103	0.000122517	0.000497699
ENSOARG00020031916	484.011	-1.65811	0.287753	-5.76227	8.29907e-09	9.85242e-08
ENSOARG00020036438	26.8719	2.48146	0.685935	3.61763	0.000297309	0.00109569
ENSOARG00020010622	16.6148	-2.25928	0.715971	-3.15555	0.00160197	0.0048059
ENSOARG00020011218	718.499	-1.12191	0.23284	-4.81838	1.4473e-06	9.59633e-06
ENSOARG00020012962	255.76	-1.12285	0.181646	-6.18155	6.34738e-10	9.93997e-09
ENSOARG00020010908	329.084	-1.24222	0.229837	-5.40477	6.48919e-08	6.05429e-07
ENSOARG00020032848	40.4742	-1.5444	0.446728	-3.45714	0.000545944	0.00187321
ENSOARG00020000159	38.4704	2.02193	0.775008	2.60892	0.00908297	0.0219114
ENSOARG00020011251	235.092	-1.32947	0.299403	-4.4404	8.97933e-06	4.85814e-05
ENSOARG00020011618	145.576	1.95865	0.628114	3.11831	0.00181894	0.00536327
ENSOARG00020033810	42.3447	-1.47368	0.575184	-2.56211	0.0104039	0.0246963
ENSOARG00020039350	13.1546	-1.78917	0.765862	-2.33615	0.0194834	0.0423915
ENSOARG00020004150	5.46354	-5.25025	1.36794	-3.83808	0.000123998	0.000503085
ENSOARG00020006339	405.664	-2.20588	0.329816	-6.68821	2.25916e-11	5.10517e-10
ENSOARG00020001248	5651.54	1.04421	0.160539	6.50444	7.79858e-11	1.54493e-09
ENSOARG00020038798	16.2304	-3.37648	0.746929	-4.52049	6.16975e-06	3.47343e-05
ENSOARG00020020218	68.6342	-2.54654	0.599167	-4.25013	2.13645e-05	0.00010546
ENSOARG00020001954	12.7419	-3.21362	0.966722	-3.32424	0.000886601	0.00286121
ENSOARG00020001847	301.02	-2.32112	0.438442	-5.294	1.19667e-07	1.04616e-06
ENSOARG00020035448	42.682	-1.97805	0.418385	-4.72783	2.26932e-06	1.42679e-05
ENSOARG00020008095	62.2422	-1.56579	0.491223	-3.18753	0.00143492	0.00436064
ENSOARG00020002230	24.9072	2.18284	0.856266	2.54925	0.0107954	0.0255074
ENSOARG00020001912	64.5508	-1.17327	0.334068	-3.51208	0.000444616	0.00155913
ENSOARG00020009271	294.774	-1.38886	0.173678	-7.99677	1.27722e-15	8.99331e-14
ENSOARG00020001336	53.2714	-1.45838	0.324795	-4.49015	7.11735e-06	3.95422e-05
ENSOARG00020001968	18.1523	-2.3693	0.863757	-2.74301	0.00608782	0.0154816
ENSOARG00020016083	65.8899	-2.06079	0.598272	-3.44458	0.000571953	0.00195417
ENSOARG00020009738	197.894	-1.21428	0.175449	-6.92101	4.48445e-12	1.19708e-10
ENSOARG00020017657	28713.1	-1.38557	0.218525	-6.34053	2.28978e-10	4.00897e-09
ENSOARG00020032368	52.4384	-1.54812	0.538112	-2.87694	0.00401557	0.0107432
ENSOARG00020000651	220.08	-2.39174	0.323672	-7.38938	1.47513e-13	5.8987e-12
ENSOARG00020027471	758.153	-2.08165	0.316537	-6.57634	4.82168e-11	1.00326e-09
ENSOARG00020000354	316.33	-1.90603	0.234452	-8.12971	4.30315e-16	3.41337e-14
ENSOARG00020003087	404.674	-1.29499	0.19926	-6.49898	8.08661e-11	1.59873e-09
ENSOARG00020000582	285.478	-1.62138	0.177049	-9.15778	5.29749e-20	1.0837e-17
ENSOARG00020035029	67.3601	-2.83944	0.946746	-2.99916	0.00270728	0.00760107
ENSOARG00020002396	1011.35	-1.06463	0.140204	-7.59342	3.11579e-14	1.49512e-12
ENSOARG00020002769	161.439	1.20063	0.224049	5.3588	8.3778e-08	7.60814e-07
ENSOARG00020029813	1219.57	-1.26664	0.366396	-3.45702	0.000546181	0.0018737
ENSOARG00020003833	1524.86	1.03059	0.153707	6.70492	2.01519e-11	4.62376e-10
ENSOARG00020003974	489.169	-1.78355	0.308396	-5.78329	7.32516e-09	8.83109e-08
ENSOARG00020029501	194.54	-1.28473	0.184667	-6.95699	3.47614e-12	9.50146e-11
ENSOARG00020015641	96.1081	-1.32771	0.206011	-6.44484	1.15724e-10	2.20488e-09
ENSOARG00020002689	195.625	-1.45532	0.200675	-7.2521	4.10358e-13	1.43692e-11
ENSOARG00020003395	3.93942	-3.52033	1.16915	-3.01103	0.00260364	0.00733747
ENSOARG00020015800	787.262	-1.49931	0.212413	-7.05846	1.6836e-12	5.05704e-11
ENSOARG00020008736	632.799	1.06829	0.171345	6.23471	4.52603e-10	7.3299e-09
ENSOARG00020040019	42.3615	-2.4444	0.624706	-3.91288	9.12009e-05	0.00038289
ENSOARG00020008818	2293.93	-1.18571	0.203577	-5.82438	5.73267e-09	7.09609e-08
ENSOARG00020036701	2234.96	1.0686	0.209349	5.10442	3.31813e-07	2.57835e-06
ENSOARG00020001568	87.2426	-2.28104	0.362977	-6.28424	3.29454e-10	5.51e-09
ENSOARG00020006183	64.0402	-3.06161	0.931189	-3.28784	0.00100958	0.00321641
ENSOARG00020030086	32.1801	-3.33651	0.873073	-3.82157	0.000132606	0.000534106
ENSOARG00020001782	213.906	-1.29225	0.232277	-5.5634	2.6457e-08	2.75396e-07
ENSOARG00020006541	91.7926	-1.58613	0.372671	-4.2561	2.08028e-05	0.000103107
ENSOARG00020001751	179.217	-2.25516	0.246318	-9.15551	5.41015e-20	1.09522e-17
ENSOARG00020006751	506.537	-1.02013	0.289379	-3.52525	0.000423086	0.00149393
ENSOARG00020021170	15140.3	-1.32562	0.197124	-6.7248	1.75835e-11	4.07291e-10
ENSOARG00020037018	83.4669	1.14195	0.227567	5.01811	5.21828e-07	3.85819e-06
ENSOARG00020029787	41.4024	1.42756	0.490302	2.91159	0.00359593	0.00976297
ENSOARG00020007214	145.251	-1.13289	0.224563	-5.04487	4.53821e-07	3.40524e-06
ENSOARG00020026319	604.206	1.18828	0.189414	6.27343	3.53177e-10	5.86136e-09
ENSOARG00020034845	4.90493	2.51715	0.816405	3.08322	0.00204776	0.00594861
ENSOARG00020002850	11.1524	-2.16184	0.778287	-2.77769	0.00547472	0.0141164
ENSOARG00020021699	4777.64	1.46165	0.202063	7.23363	4.70254e-13	1.61465e-11
ENSOARG00020002586	272.336	-1.37535	0.232679	-5.91092	3.40192e-09	4.42523e-08
ENSOARG00020021810	299.129	1.01345	0.208529	4.86002	1.17376e-06	7.91492e-06
ENSOARG00020021833	66.8382	1.67097	0.381158	4.38392	1.16562e-05	6.16565e-05
ENSOARG00020037023	13.9012	-2.38196	0.743768	-3.20256	0.00136213	0.00417269
ENSOARG00020004698	404.705	-1.22574	0.16167	-7.5817	3.41048e-14	1.62848e-12
ENSOARG00020004794	1067.75	-1.37937	0.283287	-4.86916	1.12071e-06	7.59674e-06
ENSOARG00020000523	111.001	-1.09426	0.454356	-2.40837	0.0160237	0.0358392
ENSOARG00020005032	595.888	-1.36311	0.296599	-4.5958	4.31095e-06	2.52346e-05
ENSOARG00020001805	12.5546	-2.11416	0.790932	-2.673	0.00751773	0.0186043
ENSOARG00020005112	3874	-1.41327	0.191256	-7.38941	1.47487e-13	5.8987e-12
ENSOARG00020005134	203.74	-2.24752	0.2341	-9.6007	7.94037e-22	2.91157e-19
ENSOARG00020001908	35.6956	-1.2582	0.338697	-3.71482	0.000203348	0.000783011
ENSOARG00020020193	557.063	2.16337	0.315372	6.85974	6.89852e-12	1.76635e-10
ENSOARG00020005333	90.3413	-1.46988	0.384479	-3.82304	0.000131818	0.000531483
ENSOARG00020037316	337.595	4.00444	0.799274	5.0101	5.44022e-07	4.00323e-06
ENSOARG00020002333	54.4968	-2.60585	0.490485	-5.3128	1.07954e-07	9.52759e-07
ENSOARG00020005155	37.006	1.19294	0.366139	3.25817	0.00112133	0.00352506
ENSOARG00020005793	1162.87	-1.16287	0.209318	-5.55549	2.76829e-08	2.86775e-07
ENSOARG00020005898	29.055	2.95685	0.326015	9.06968	1.1937e-19	2.23061e-17
ENSOARG00020005183	2654.64	1.25889	0.222828	5.6496	1.60818e-08	1.77187e-07
ENSOARG00020032092	706.462	1.85044	0.207765	8.90644	5.2697e-19	8.39437e-17
ENSOARG00020039253	28.006	-1.20829	0.362167	-3.33628	0.000849063	0.00275839
ENSOARG00020008355	361.848	-1.48735	0.22566	-6.59114	4.36463e-11	9.2399e-10
ENSOARG00020035464	55.7436	-1.26542	0.391067	-3.2358	0.001213	0.00378083
ENSOARG00020029019	12.3029	1.46404	0.515034	2.84261	0.00447458	0.0118119
ENSOARG00020005935	1217.32	3.06134	0.352604	8.68209	3.88564e-18	5.10227e-16
ENSOARG00020005723	12.2029	-1.93526	0.673786	-2.87222	0.00407595	0.0108821
ENSOARG00020008918	236.741	-1.26043	0.264589	-4.76372	1.90056e-06	1.21819e-05
ENSOARG00020005079	435.761	-2.08911	0.226192	-9.23601	2.55861e-20	5.78187e-18
ENSOARG00020002446	889.588	-2.37649	0.566217	-4.19713	2.70317e-05	0.000129872
ENSOARG00020001884	190.756	1.2791	0.226463	5.64818	1.62158e-08	1.78346e-07
ENSOARG00020033706	83.7617	-1.04563	0.224854	-4.65025	3.31541e-06	2.00534e-05
ENSOARG00020000951	291.596	-1.86062	0.349631	-5.32168	1.02812e-07	9.1069e-07
ENSOARG00020000738	244.31	-1.20134	0.32613	-3.68362	0.000229942	0.000872791
ENSOARG00020033807	9.40223	-3.31654	0.652916	-5.07958	3.7828e-07	2.89201e-06
ENSOARG00020005703	99.8828	-1.79523	0.270721	-6.63132	3.32696e-11	7.2801e-10
ENSOARG00020001251	227.661	1.1648	0.324314	3.59156	0.000328702	0.0011985
ENSOARG00020001294	15.0653	2.56773	0.633308	4.05447	5.02483e-05	0.000224334
ENSOARG00020002872	502.467	-1.10697	0.199333	-5.55335	2.80241e-08	2.9e-07
ENSOARG00020002954	59.1254	-1.39655	0.28769	-4.85435	1.2078e-06	8.13282e-06
ENSOARG00020004198	194.767	-2.20177	0.259153	-8.49604	1.96163e-17	2.09463e-15
ENSOARG00020004330	1542.87	1.25688	0.180102	6.97871	2.97894e-12	8.28223e-11
ENSOARG00020027473	49.8174	2.32484	0.384019	6.05397	1.41321e-09	2.01499e-08
ENSOARG00020001499	530.854	-1.19517	0.194699	-6.13855	8.32785e-10	1.26737e-08
ENSOARG00020033761	6238.82	1.06722	0.16072	6.64021	3.13241e-11	6.90196e-10
ENSOARG00020005423	591.25	-1.11874	0.174753	-6.40181	1.53545e-10	2.81774e-09
ENSOARG00020037564	72.4284	-1.50489	0.496762	-3.02939	0.00245047	0.00696234
ENSOARG00020038370	73.4631	-1.11836	0.410284	-2.72581	0.0064144	0.0162082
ENSOARG00020037501	32.4054	1.2132	0.285811	4.24477	2.18822e-05	0.000107497
ENSOARG00020022674	14.0641	1.87499	0.442567	4.23661	2.26915e-05	0.000110829
ENSOARG00020034102	16.2513	-1.38513	0.575656	-2.40617	0.0161207	0.0360144
ENSOARG00020022601	42.5431	1.91229	0.29821	6.41256	1.43095e-10	2.65608e-09
ENSOARG00020012147	4864.16	1.36362	0.196806	6.92876	4.24543e-12	1.13958e-10
ENSOARG00020023033	1151.73	1.77087	0.342219	5.17468	2.28307e-07	1.85335e-06
ENSOARG00020011004	10.3725	1.72416	0.603523	2.85683	0.00427895	0.0113587
ENSOARG00020027695	39.4127	1.2084	0.258544	4.67387	2.95573e-06	1.80691e-05
ENSOARG00020029795	71.5708	1.26452	0.219994	5.74797	9.03206e-09	1.05996e-07
ENSOARG00020027233	22.2155	1.63634	0.474315	3.44989	0.000560818	0.00192052
ENSOARG00020024115	1298.4	-1.44108	0.135164	-10.6618	1.53671e-26	1.29845e-23
ENSOARG00020000230	45.6516	-3.41079	1.45709	-2.34082	0.0192417	0.0419218
ENSOARG00020022008	2129.7	-1.01046	0.159684	-6.32786	2.48587e-10	4.31343e-09
ENSOARG00020021966	40.8125	1.26105	0.452444	2.7872	0.00531662	0.0137618
ENSOARG00020035983	565.939	-1.0392	0.138926	-7.48027	7.41688e-14	3.2246e-12
ENSOARG00020025309	123.399	-1.17933	0.230945	-5.10653	3.2813e-07	2.55586e-06
ENSOARG00020020864	79.1186	-1.01271	0.381507	-2.65449	0.00794288	0.0194975
ENSOARG00020015287	458.926	-1.75433	0.27643	-6.34638	2.20447e-10	3.88763e-09
ENSOARG00020029703	46.1624	-1.2491	0.391263	-3.19249	0.0014105	0.00429717
ENSOARG00020030999	5.61474	2.6386	0.967073	2.72844	0.00636353	0.0161006
ENSOARG00020010236	1295.37	-1.81753	0.317606	-5.72259	1.04913e-08	1.21362e-07
ENSOARG00020039715	101.668	-1.39731	0.255079	-5.47796	4.30269e-08	4.22102e-07
ENSOARG00020013958	226.772	-1.16138	0.201418	-5.766	8.11728e-09	9.66021e-08
ENSOARG00020031592	72.1915	1.91557	0.315985	6.06223	1.34248e-09	1.93114e-08
ENSOARG00020009309	733.373	-1.9009	0.700523	-2.71354	0.00665683	0.0167338
ENSOARG00020019727	65.1541	-3.79371	1.2193	-3.11139	0.0018621	0.0054764
ENSOARG00020017950	78.8614	1.41114	0.368247	3.83206	0.000127072	0.000514163
ENSOARG00020014504	84.5807	-1.82371	0.331627	-5.49928	3.81347e-08	3.80251e-07
ENSOARG00020019203	1706.98	-1.80835	0.2199	-8.2235	1.97653e-16	1.69964e-14
ENSOARG00020008176	616.749	-1.01023	0.150211	-6.72538	1.75129e-11	4.06141e-10
ENSOARG00020014424	21.6004	-1.68557	0.705673	-2.3886	0.0169128	0.0375425
ENSOARG00020014505	9.66545	2.42121	1.05714	2.29034	0.0220013	0.0471156
ENSOARG00020008572	47.0253	-1.10302	0.313492	-3.51851	0.00043398	0.00152762
ENSOARG00020017417	20.5132	-2.7692	0.643458	-4.30362	1.68029e-05	8.49276e-05
ENSOARG00020009330	61.754	-1.06368	0.323479	-3.28825	0.00100812	0.00321283
ENSOARG00020025615	66.0341	-1.31733	0.284893	-4.62394	3.76519e-06	2.24044e-05
ENSOARG00020014326	144.428	-1.11575	0.200932	-5.55285	2.81048e-08	2.90445e-07
ENSOARG00020015079	3376.99	-1.22936	0.184037	-6.67997	2.38997e-11	5.37577e-10
ENSOARG00020019211	134.119	1.59096	0.234789	6.77614	1.23431e-11	2.95778e-10
ENSOARG00020022062	77.831	1.07179	0.259097	4.13664	3.52422e-05	0.000163968
ENSOARG00020025853	182.228	-1.03374	0.193454	-5.34359	9.11255e-08	8.17982e-07
ENSOARG00020005564	1265.48	1.461	0.241247	6.05604	1.39511e-09	1.99504e-08
ENSOARG00020025875	53.6858	-2.52093	0.490193	-5.14274	2.70763e-07	2.15656e-06
ENSOARG00020023214	170.789	-1.62158	0.270151	-6.00248	1.94322e-09	2.68024e-08
ENSOARG00020036573	168.843	-1.5103	0.297683	-5.07353	3.90503e-07	2.97609e-06
ENSOARG00020010829	502.783	-1.50229	0.265196	-5.66484	1.4716e-08	1.63798e-07
ENSOARG00020023123	34.4773	-3.37325	1.3965	-2.41551	0.0157131	0.0352376
ENSOARG00020003540	1409.07	1.42472	0.614528	2.31839	0.020428	0.0441551
ENSOARG00020003558	1464.24	-1.83726	0.318913	-5.76101	8.36099e-09	9.90836e-08
ENSOARG00020029061	42.9035	1.07417	0.29956	3.58582	0.000336015	0.00122127
ENSOARG00020011726	2476.72	-1.67389	0.146541	-11.4227	3.22107e-30	6.25983e-27
ENSOARG00020011882	2257.28	-1.2671	0.298565	-4.24396	2.19614e-05	0.000107804
ENSOARG00020023177	739.906	-1.49516	0.19777	-7.56012	4.02686e-14	1.88574e-12
ENSOARG00020013044	37.3454	-1.12642	0.310482	-3.62797	0.00028566	0.00105864
ENSOARG00020023371	12.8737	-1.36777	0.513835	-2.66189	0.00777031	0.0191319
ENSOARG00020011241	532.997	-1.09872	0.197658	-5.5587	2.71798e-08	2.81863e-07
ENSOARG00020024210	88.5743	-1.1753	0.212068	-5.54211	2.98846e-08	3.0535e-07
ENSOARG00020012027	468.653	1.08932	0.213787	5.09536	3.48075e-07	2.69067e-06
ENSOARG00020024421	18.0855	-1.87732	0.813854	-2.30671	0.0210712	0.0453729
ENSOARG00020025401	847.264	1.70183	0.298642	5.69858	1.2081e-08	1.37703e-07
ENSOARG00020013610	59.6704	-1.64064	0.605433	-2.70986	0.00673117	0.0168813
ENSOARG00020034305	25.8121	-2.21741	0.617376	-3.59167	0.000328563	0.00119821
ENSOARG00020021386	866.387	-2.07974	0.215293	-9.66002	4.45792e-22	1.66606e-19
ENSOARG00020021968	649.505	-1.45948	0.185482	-7.86858	3.58696e-15	2.19211e-13
ENSOARG00020038963	15.4796	-1.54403	0.531624	-2.90436	0.00368007	0.00996495
ENSOARG00020037550	86.0618	1.98405	0.796662	2.49045	0.0127582	0.0294296
ENSOARG00020026889	240.901	2.1557	0.431957	4.99054	6.02114e-07	4.3974e-06
ENSOARG00020020116	139.06	1.19097	0.354729	3.3574	0.000786783	0.00257197
ENSOARG00020028185	334.652	1.23991	0.403762	3.07089	0.00213422	0.00616414
ENSOARG00020034332	93.2654	2.36244	0.805838	2.93165	0.00337167	0.00922618
ENSOARG00020006410	904.172	-1.31111	0.180264	-7.27328	3.50858e-13	1.2569e-11
ENSOARG00020013289	58.4379	-1.87577	0.529573	-3.54203	0.000397059	0.00141482
ENSOARG00020014882	2944.01	1.40846	0.212852	6.61709	3.66333e-11	7.91034e-10
ENSOARG00020019325	976.802	-1.22321	0.182817	-6.6909	2.21804e-11	5.0181e-10
ENSOARG00020001764	47.9255	-1.98913	0.637951	-3.11799	0.00182087	0.00536571
ENSOARG00020001902	2242.18	-1.06338	0.136772	-7.77482	7.5552e-15	4.28069e-13
ENSOARG00020021292	17.837	-1.77711	0.567053	-3.13394	0.00172475	0.00511424
ENSOARG00020021226	93.6163	2.57202	0.373742	6.88181	5.90978e-12	1.52524e-10
ENSOARG00020009096	2833.03	-1.67962	0.216791	-7.74764	9.36177e-15	5.13945e-13
ENSOARG00020001615	234.596	-1.6736	0.239918	-6.9757	3.04347e-12	8.41542e-11
ENSOARG00020001643	195.844	-1.45241	0.281978	-5.1508	2.59374e-07	2.07435e-06
ENSOARG00020035639	1314.62	1.20485	0.241484	4.98938	6.05744e-07	4.42225e-06
ENSOARG00020015498	1436.4	-1.5958	0.218488	-7.30383	2.7969e-13	1.02751e-11
ENSOARG00020020743	47.7594	-3.54955	0.933704	-3.80158	0.000143777	0.000574457
ENSOARG00020024091	2750.68	-4.80917	0.501102	-9.59718	8.21593e-22	2.95682e-19
ENSOARG00020030271	111.525	-1.21449	0.217895	-5.57375	2.49311e-08	2.61333e-07
ENSOARG00020031425	382.589	1.67643	0.342215	4.89875	9.64504e-07	6.6595e-06
ENSOARG00020006780	20.6153	-2.23399	0.821728	-2.71864	0.00655506	0.0165078
ENSOARG00020024287	45.5283	-1.09406	0.416401	-2.62743	0.00860327	0.020923
ENSOARG00020021960	1219.58	-1.33039	0.271559	-4.89907	9.62889e-07	6.65462e-06
ENSOARG00020036404	43.4205	-1.49325	0.478549	-3.12036	0.00180631	0.00533249
ENSOARG00020040207	60.5696	-1.34819	0.251902	-5.35203	8.69747e-08	7.84711e-07
ENSOARG00020040993	990.731	-1.84646	0.212192	-8.70181	3.26621e-18	4.43884e-16
ENSOARG00020004611	22.9809	-3.1058	0.437643	-7.09664	1.27825e-12	3.94937e-11
ENSOARG00020002886	70.5121	-2.41173	0.556749	-4.33181	1.47889e-05	7.60138e-05
ENSOARG00020002928	61.7243	1.18386	0.36063	3.28276	0.00102798	0.00326808
ENSOARG00020033820	158.121	1.05693	0.290248	3.64145	0.000271106	0.00101048
ENSOARG00020035404	6264.88	1.00565	0.257049	3.91229	9.14246e-05	0.000383664
ENSOARG00020031657	13.3482	-1.39437	0.486963	-2.86341	0.00419108	0.0111541
ENSOARG00020023107	1686.88	-1.07841	0.259418	-4.15703	3.22415e-05	0.000151788
ENSOARG00020021491	227.772	-1.6788	0.303036	-5.53994	3.02581e-08	3.09005e-07
ENSOARG00020021671	154.519	-2.0045	0.319327	-6.27726	3.446e-10	5.7337e-09
ENSOARG00020020490	836.165	-1.80478	0.245036	-7.36534	1.76693e-13	6.89685e-12
ENSOARG00020022502	239.025	-1.69717	0.405681	-4.18351	2.87038e-05	0.000136857
ENSOARG00020022936	123.176	-1.28848	0.271877	-4.7392	2.14559e-06	1.35601e-05
ENSOARG00020020948	905.979	-1.02059	0.160652	-6.35281	2.1142e-10	3.75571e-09
ENSOARG00020019736	535.526	-1.03273	0.251429	-4.10743	4.00085e-05	0.000183638
ENSOARG00020019445	2321.65	-1.63314	0.254925	-6.40636	1.49035e-10	2.74796e-09
ENSOARG00020021035	158.447	-1.60654	0.313945	-5.11727	3.09993e-07	2.43312e-06
ENSOARG00020017245	2247.73	1.28783	0.182267	7.06559	1.59933e-12	4.82629e-11
ENSOARG00020018373	444.258	-1.14147	0.227192	-5.02424	5.0544e-07	3.7477e-06
ENSOARG00020018437	230.885	-1.44886	0.252681	-5.73394	9.81241e-09	1.14052e-07
ENSOARG00020023796	5319.84	-1.43182	0.207293	-6.90724	4.94174e-12	1.30486e-10
ENSOARG00020015364	433.833	-2.66481	0.363261	-7.3358	2.20402e-13	8.30097e-12
ENSOARG00020016365	1323.33	-1.1776	0.146222	-8.05349	8.04636e-16	6.06097e-14
ENSOARG00020014690	1599.98	-1.44085	0.203791	-7.07022	1.54685e-12	4.6752e-11
ENSOARG00020039513	11682	-1.08257	0.135932	-7.96409	1.66441e-15	1.12704e-13
ENSOARG00020019255	28.5017	-2.04053	0.658907	-3.09685	0.00195591	0.00571424
ENSOARG00020020958	32480.7	1.3648	0.195169	6.99289	2.69277e-12	7.58425e-11
ENSOARG00020021234	4650.88	-3.52415	0.286197	-12.3137	7.64427e-35	7.2008e-31
ENSOARG00020008496	373.272	-1.09586	0.204039	-5.37082	7.8379e-08	7.16471e-07
ENSOARG00020026868	10.5521	-2.2483	0.757425	-2.96835	0.00299407	0.00831308
ENSOARG00020002708	18.5822	-1.68451	0.726969	-2.31717	0.0204942	0.0442735
ENSOARG00020002603	67.4477	-2.21066	0.514369	-4.29781	1.7249e-05	8.68213e-05
ENSOARG00020003409	700.479	-1.25033	0.163067	-7.66757	1.75291e-14	8.87901e-13
ENSOARG00020028075	24.7511	-2.74888	0.733087	-3.74973	0.000177024	0.000691514
ENSOARG00020006459	1572.8	-1.228	0.23536	-5.21753	1.81323e-07	1.50913e-06
ENSOARG00020006515	113.543	-2.05924	0.224372	-9.17779	4.40023e-20	9.19505e-18
ENSOARG00020003667	297.364	-1.20309	0.241347	-4.9849	6.19932e-07	4.51396e-06
ENSOARG00020001049	1339.22	-1.02091	0.145818	-7.00125	2.53691e-12	7.20795e-11
ENSOARG00020001314	855.246	-1.22563	0.151741	-8.07711	6.63196e-16	5.05434e-14
ENSOARG00020005846	42.4025	-2.30528	0.475952	-4.84352	1.27561e-06	8.54107e-06
ENSOARG00020030799	3.3124	2.50181	1.06279	2.354	0.0185725	0.0406645
ENSOARG00020009553	8856.83	1.41391	0.212315	6.65949	2.7478e-11	6.12393e-10
ENSOARG00020022485	37.8844	3.46354	0.839551	4.12547	3.69976e-05	0.000171234
ENSOARG00020010809	18.0937	1.30125	0.51923	2.50612	0.0122064	0.0283212
ENSOARG00020011058	37158.6	1.16613	0.218573	5.3352	9.5438e-08	8.52363e-07
ENSOARG00020023572	9.8576	-1.89232	0.728985	-2.59583	0.00943627	0.0226597
ENSOARG00020009588	67.3601	-3.76217	0.822566	-4.5737	4.79185e-06	2.77353e-05
ENSOARG00020010541	940.984	-1.25457	0.272157	-4.60975	4.03162e-06	2.37714e-05
ENSOARG00020022318	3649.98	-1.88946	0.255496	-7.39525	1.41144e-13	5.7027e-12
ENSOARG00020017613	256.632	-1.12036	0.262511	-4.26787	1.97351e-05	9.85185e-05
ENSOARG00020017794	5.76884	-2.13394	0.924531	-2.30813	0.0209919	0.0452179
ENSOARG00020010879	1715.71	1.10401	0.204985	5.38582	7.21142e-08	6.66414e-07
ENSOARG00020035435	2083.41	1.374	0.164449	8.35516	6.5345e-17	6.13486e-15
ENSOARG00020029804	560.296	-1.49406	0.208589	-7.16271	7.90976e-13	2.58405e-11
ENSOARG00020011611	4229.37	-1.02394	0.323903	-3.16126	0.00157089	0.00471923
ENSOARG00020012927	181.075	1.10672	0.232097	4.76836	1.85736e-06	1.19633e-05
ENSOARG00020010293	377.695	-2.26226	0.516387	-4.38093	1.18173e-05	6.22882e-05
ENSOARG00020015159	15.3096	-1.53245	0.475359	-3.22377	0.00126516	0.00392264
ENSOARG00020009307	39.3675	-4.05041	1.40225	-2.8885	0.00387083	0.0104047
ENSOARG00020012100	37.6388	-2.69288	0.503859	-5.34452	9.06585e-08	8.14543e-07
ENSOARG00020012402	3442.28	1.02636	0.215997	4.75174	2.01673e-06	1.28502e-05
ENSOARG00020012540	72.0873	1.04545	0.255862	4.08599	4.38884e-05	0.000199235
ENSOARG00020011688	22.169	1.54585	0.452466	3.41651	0.00063429	0.00214118
ENSOARG00020009853	9.6142	-1.99633	0.784374	-2.54512	0.0109239	0.0257666
ENSOARG00020006839	5.36836	4.41695	1.05304	4.19448	2.73497e-05	0.000131141
ENSOARG00020014530	42.3923	-1.29713	0.368053	-3.52431	0.000424586	0.00149835
ENSOARG00020015595	5545.46	1.25569	0.279886	4.48643	7.24251e-06	4.01686e-05
ENSOARG00020009822	345.485	-1.04989	0.220713	-4.75682	1.96663e-06	1.2568e-05
ENSOARG00020013505	2512.95	1.01108	0.179985	5.61758	1.93651e-08	2.09194e-07
ENSOARG00020001554	82.0295	1.13681	0.297566	3.82036	0.000133256	0.000536391
ENSOARG00020015925	215.995	1.20423	0.252335	4.77233	1.82105e-06	1.17537e-05
ENSOARG00020028339	10.0878	2.6117	0.822827	3.17406	0.00150321	0.00453864
ENSOARG00020021717	1716.26	-1.28728	0.2731	-4.71359	2.43391e-06	1.51896e-05
ENSOARG00020022493	7470.19	-1.52337	0.197325	-7.7201	1.16238e-14	6.20599e-13
ENSOARG00020007341	1932.8	1.04665	0.204287	5.12343	3.00024e-07	2.36251e-06
ENSOARG00020020399	103.964	1.27149	0.364042	3.49269	0.000478174	0.00166419
ENSOARG00020014420	256.318	-1.40701	0.312226	-4.50639	6.59383e-06	3.68126e-05
ENSOARG00020020461	29.9843	1.24875	0.530981	2.35177	0.0186841	0.0408352
ENSOARG00020020500	1124.06	-1.20399	0.150086	-8.02202	1.04022e-15	7.59989e-14
ENSOARG00020020611	408.102	-1.64531	0.212915	-7.72753	1.09654e-14	5.87057e-13
ENSOARG00020016038	158.313	1.04424	0.275242	3.7939	0.000148302	0.000590714
ENSOARG00020017308	162.954	-2.01979	0.431687	-4.67882	2.88531e-06	1.76664e-05
ENSOARG00020021670	71.9693	-2.66668	0.358485	-7.43876	1.01636e-13	4.29389e-12
ENSOARG00020018628	13.042	-1.03363	0.448745	-2.30339	0.021257	0.0457079
ENSOARG00020016886	1687.04	1.02087	0.177927	5.73756	9.60494e-09	1.1211e-07
ENSOARG00020004269	4280.63	1.50041	0.195009	7.69405	1.42553e-14	7.46734e-13
ENSOARG00020035334	46.5115	-1.81683	0.355674	-5.10815	3.25337e-07	2.53614e-06
ENSOARG00020036754	47.0215	1.17854	0.333071	3.53841	0.00040254	0.00143278
ENSOARG00020014729	21.8172	-1.72713	0.556683	-3.10254	0.00191866	0.00561977
ENSOARG00020030431	18.104	1.35886	0.336483	4.03843	5.38104e-05	0.000238375
ENSOARG00020033558	59.6695	2.50653	0.405806	6.17667	6.54696e-10	1.02032e-08
ENSOARG00020001475	263.295	2.20238	0.312377	7.05037	1.7844e-12	5.30246e-11
ENSOARG00020019500	367.032	-1.53435	0.375141	-4.09007	4.31249e-05	0.000196044
ENSOARG00020021124	4422.68	1.31214	0.179123	7.32534	2.38289e-13	8.90558e-12
ENSOARG00020021183	1053.42	-1.76402	0.227849	-7.74206	9.78193e-15	5.33055e-13
ENSOARG00020032132	95.1501	1.20375	0.252774	4.76215	1.91541e-06	1.2269e-05
ENSOARG00020036282	22.8592	-4.19965	0.843674	-4.97781	6.43067e-07	4.65105e-06
ENSOARG00020036461	7.16808	5.14772	1.2593	4.08776	4.35558e-05	0.000197911
ENSOARG00020009873	1441.49	-1.16348	0.224821	-5.17512	2.27763e-07	1.84971e-06
ENSOARG00020021615	941.653	1.70501	0.251601	6.77664	1.23003e-11	2.95778e-10
ENSOARG00020010182	2081.5	1.04317	0.205551	5.07499	3.87516e-07	2.95564e-06
ENSOARG00020028413	2772.54	1.48801	0.23533	6.32307	2.56415e-10	4.42648e-09
ENSOARG00020014307	3727.77	1.14206	0.163346	6.99168	2.71611e-12	7.61685e-11
ENSOARG00020000551	16582.8	1.19661	0.236869	5.05177	4.37733e-07	3.29214e-06
ENSOARG00020000517	4214.45	1.22028	0.203632	5.99255	2.06576e-09	2.83317e-08
ENSOARG00020020656	3388.64	1.00336	0.205923	4.8725	1.10194e-06	7.48777e-06
ENSOARG00020021041	166.173	1.10527	0.37922	2.91459	0.00356151	0.00968574
ENSOARG00020012065	148.691	1.17579	0.281793	4.17253	3.01236e-05	0.000142821
ENSOARG00020013299	54.8311	1.48983	0.238821	6.23828	4.42404e-10	7.1767e-09
ENSOARG00020013833	2474.93	1.03463	0.293915	3.52018	0.000431255	0.00151885
ENSOARG00020010913	91.7076	-1.92086	0.301204	-6.37727	1.80267e-10	3.25586e-09
ENSOARG00020013977	110.797	1.26306	0.194089	6.50762	7.63529e-11	1.51412e-09
ENSOARG00020012694	1364.62	1.64725	0.197176	8.35421	6.58726e-17	6.15465e-15
ENSOARG00020018193	3318.19	1.42149	0.199658	7.11961	1.08232e-12	3.38707e-11
ENSOARG00020004475	648.435	1.28425	0.139235	9.22357	2.87359e-20	6.20504e-18
ENSOARG00020021920	12.4027	2.48691	0.901348	2.7591	0.00579603	0.014825
ENSOARG00020016552	1603.33	1.15722	0.169179	6.84018	7.90917e-12	1.98331e-10
ENSOARG00020019406	1783.64	1.18936	0.279195	4.25996	2.04467e-05	0.000101549
ENSOARG00020037149	13.4176	-1.52196	0.623678	-2.4403	0.0146752	0.033178
ENSOARG00020036433	100.832	-2.24403	0.427015	-5.25516	1.47895e-07	1.26061e-06
ENSOARG00020036538	34.8708	-1.14234	0.380322	-3.0036	0.00266809	0.00749952
ENSOARG00020036469	74.9983	-2.28855	0.801054	-2.85692	0.00427769	0.0113569
ENSOARG00020030876	85.0236	-1.33066	0.376127	-3.53779	0.000403489	0.00143563
ENSOARG00020021517	19.8372	1.16901	0.429588	2.72123	0.00650395	0.0164068
ENSOARG00020034874	76.7344	-1.45152	0.392332	-3.69972	0.00021584	0.000824257
ENSOARG00020014946	14778.3	1.48607	0.219668	6.76508	1.33239e-11	3.16163e-10
ENSOARG00020015444	12173.6	1.06784	0.178432	5.98459	2.16937e-09	2.95442e-08
ENSOARG00020006098	51.5316	1.12417	0.294709	3.81451	0.000136454	0.000548581
ENSOARG00020015840	8506.87	1.10295	0.19402	5.68474	1.31015e-08	1.47946e-07
ENSOARG00020015902	3806.63	1.23451	0.199075	6.20122	5.60274e-10	8.85233e-09
ENSOARG00020020934	372.441	-1.52158	0.222754	-6.83076	8.44652e-12	2.0991e-10
ENSOARG00020020984	16.6006	1.71326	0.631899	2.71129	0.00670218	0.0168282
ENSOARG00020026705	130.237	1.82715	0.32174	5.67896	1.35517e-08	1.52498e-07
ENSOARG00020013759	2449.24	1.05321	0.214767	4.90395	9.39283e-07	6.52163e-06
ENSOARG00020018500	54.7831	1.24764	0.356655	3.49816	0.000468479	0.00163308
ENSOARG00020020857	1447.5	1.16356	0.197997	5.87665	4.1866e-09	5.3178e-08
ENSOARG00020008293	407.824	1.26605	0.222999	5.67739	1.36762e-08	1.53631e-07
ENSOARG00020012442	1102.44	-1.29336	0.152997	-8.45349	2.82728e-17	2.84691e-15
ENSOARG00020016056	373.283	1.22559	0.231199	5.30103	1.15149e-07	1.01212e-06
ENSOARG00020032606	28.702	-1.44207	0.515654	-2.79659	0.00516445	0.0134072
ENSOARG00020011633	1598.39	1.08296	0.170438	6.35401	2.09772e-10	3.72983e-09
ENSOARG00020011690	596.345	1.41431	0.168329	8.40206	4.38727e-17	4.30617e-15
ENSOARG00020026503	49.3882	-1.28015	0.366265	-3.49514	0.000473821	0.00164993
ENSOARG00020019527	298.858	1.20045	0.374455	3.20587	0.00134655	0.00413148
ENSOARG00020019633	338.643	1.67616	0.29396	5.70199	1.18415e-08	1.3521e-07
ENSOARG00020019709	6223.64	1.74934	0.248633	7.03582	1.98098e-12	5.78923e-11
ENSOARG00020013027	2015.32	1.5041	0.231802	6.48874	8.65554e-11	1.70083e-09
ENSOARG00020013105	25939.9	1.64753	0.237061	6.94984	3.65701e-12	9.95383e-11
ENSOARG00020038082	108.014	-1.1844	0.279381	-4.23937	2.24145e-05	0.000109761
ENSOARG00020012813	54.9142	-1.29257	0.33973	-3.80471	0.00014197	0.00056794
ENSOARG00020009182	1921.56	1.50693	0.173144	8.70333	3.22295e-18	4.4109e-16
ENSOARG00020022551	232.526	-1.12288	0.389494	-2.88292	0.00394004	0.0105644
ENSOARG00020003197	25.4928	1.71743	0.655006	2.62201	0.00874137	0.0212005
ENSOARG00020023112	409.421	1.86651	0.223101	8.36621	5.95008e-17	5.64068e-15
ENSOARG00020017085	356.334	1.7815	0.355163	5.01601	5.2755e-07	3.89233e-06
ENSOARG00020020054	18.9969	4.7514	0.908654	5.22906	1.70374e-07	1.42595e-06
ENSOARG00020017174	2074.66	1.4037	0.230973	6.07736	1.22178e-09	1.77459e-08
ENSOARG00020020769	62.9138	1.44608	0.266463	5.42695	5.73245e-08	5.43701e-07
ENSOARG00020014721	1073.7	1.37516	0.350721	3.92096	8.81959e-05	0.000371558
ENSOARG00020017288	47.1876	1.11662	0.385715	2.89493	0.00379241	0.0102307
ENSOARG00020020850	2079.11	1.35744	0.212084	6.40049	1.5488e-10	2.83789e-09
ENSOARG00020003575	3517.27	1.07336	0.230594	4.65476	3.24352e-06	1.96676e-05
ENSOARG00020014098	1743.09	2.36227	0.279275	8.45857	2.70677e-17	2.74735e-15
ENSOARG00020038115	3.45451	-2.88049	1.16791	-2.46636	0.0136495	0.0312045
ENSOARG00020038713	46.0403	-1.03865	0.330335	-3.14424	0.00166518	0.00496466
ENSOARG00020007651	937.32	-1.4716	0.30462	-4.83095	1.35882e-06	9.05912e-06
ENSOARG00020019333	2256.8	1.10621	0.180531	6.12754	8.92483e-10	1.34662e-08
ENSOARG00020013888	961.043	1.23995	0.214422	5.78275	7.3491e-09	8.85446e-08
ENSOARG00020014684	511.646	1.19701	0.204949	5.84055	5.20276e-09	6.50228e-08
ENSOARG00020018459	1424.51	1.14316	0.209196	5.46456	4.64045e-08	4.51138e-07
ENSOARG00020018506	2048.67	1.54022	0.232709	6.61863	3.62536e-11	7.84579e-10
ENSOARG00020019744	1352.54	1.63865	0.224927	7.28528	3.21003e-13	1.16171e-11
ENSOARG00020019811	3990.23	1.32041	0.209252	6.31012	2.7882e-10	4.7783e-09
ENSOARG00020019749	53.9626	1.18944	0.264007	4.50533	6.62702e-06	3.69766e-05
ENSOARG00020009172	82.4679	2.27016	0.292971	7.74875	9.28005e-15	5.11266e-13
ENSOARG00020030551	35.9748	1.1743	0.309274	3.79694	0.000146491	0.000584702
ENSOARG00020031801	52.8378	1.86281	0.366076	5.0886	3.60718e-07	2.77302e-06
ENSOARG00020035023	58.8231	1.05757	0.261731	4.04069	5.32951e-05	0.000236274
ENSOARG00020009496	126.501	1.83217	0.330286	5.54723	2.9023e-08	2.97694e-07
ENSOARG00020020398	220.543	1.31289	0.294059	4.46473	8.01687e-06	4.40112e-05
ENSOARG00020009935	474.785	-1.36979	0.363855	-3.76466	0.000166774	0.000657602
ENSOARG00020010029	2573.49	-2.07991	0.342773	-6.06791	1.29585e-09	1.87099e-08
ENSOARG00020030750	203.137	1.76123	0.225427	7.81288	5.58945e-15	3.28174e-13
ENSOARG00020010408	126.522	1.21171	0.269101	4.50282	6.7059e-06	3.73845e-05
ENSOARG00020010674	338.873	1.43854	0.330632	4.35089	1.35588e-05	7.03987e-05
ENSOARG00020011002	260.802	1.06313	0.220843	4.81396	1.47965e-06	9.77413e-06
ENSOARG00020008871	188.165	2.26275	0.184211	12.2834	1.11158e-34	7.2008e-31
ENSOARG00020009175	49.202	1.31856	0.285138	4.62429	3.75888e-06	2.23737e-05
ENSOARG00020021093	20.4767	1.5393	0.428037	3.59617	0.000322933	0.00117946
ENSOARG00020008768	2230.07	1.28588	0.202109	6.36231	1.98744e-10	3.55e-09
ENSOARG00020004056	12.8774	-1.9696	0.596785	-3.30035	0.000965636	0.00309061
ENSOARG00020000578	373.401	-1.02182	0.138801	-7.36176	1.81495e-13	7.01838e-12
ENSOARG00020034814	42.7439	1.46329	0.519806	2.81506	0.00487679	0.0127386
ENSOARG00020032788	77.5931	-2.10319	0.257222	-8.17654	2.92123e-16	2.41579e-14
ENSOARG00020008210	368.107	1.37413	0.220995	6.21794	5.03731e-10	8.01106e-09
ENSOARG00020010329	9.96188	2.1448	0.842255	2.5465	0.0108809	0.0256844
ENSOARG00020010455	99.6577	1.15335	0.298259	3.86694	0.00011021	0.000453485
ENSOARG00020011331	5627.78	1.10128	0.165913	6.63769	3.1863e-11	7.01276e-10
ENSOARG00020011465	517.604	1.41817	0.205642	6.89631	5.33718e-12	1.39788e-10
ENSOARG00020039029	31.0701	-1.1742	0.385298	-3.04752	0.00230738	0.00661382
ENSOARG00020038507	348.598	1.27774	0.1835	6.96316	3.32713e-12	9.13269e-11
ENSOARG00020032726	404.567	1.0817	0.332472	3.25351	0.00113989	0.00357588
ENSOARG00020008652	74.3863	1.55896	0.211693	7.36424	1.78155e-13	6.9231e-12
ENSOARG00020019421	70.1923	-1.09999	0.305459	-3.60112	0.00031685	0.00115876
ENSOARG00020009604	832.931	2.33403	0.353504	6.60256	4.04111e-11	8.62075e-10
ENSOARG00020017525	36.172	-1.03278	0.294974	-3.50125	0.000463073	0.00161772
ENSOARG00020038511	310.428	1.36044	0.382478	3.55691	0.000375244	0.00134921
ENSOARG00020015198	147.778	3.69527	0.636855	5.80237	6.53837e-09	7.99665e-08
ENSOARG00020011984	822.142	-1.1559	0.15103	-7.65348	1.95614e-14	9.79784e-13
ENSOARG00020008589	374.409	-1.30725	0.250168	-5.22548	1.737e-07	1.45129e-06
ENSOARG00020015503	1099.5	-1.52369	0.175658	-8.67417	4.16565e-18	5.29119e-16
ENSOARG00020034319	52.5998	-1.05115	0.281091	-3.73954	0.000184361	0.000717004
ENSOARG00020016059	127.956	-1.92611	0.184962	-10.4135	2.15128e-25	1.67232e-22
ENSOARG00020004951	718.754	-1.07443	0.187259	-5.73766	9.59923e-09	1.1211e-07
ENSOARG00020009584	108.123	1.83554	0.192722	9.52427	1.66201e-21	4.96916e-19
ENSOARG00020024000	176.698	-1.23434	0.21815	-5.65818	1.52983e-08	1.69695e-07
ENSOARG00020020572	15.1522	-1.93234	0.797139	-2.4241	0.0153464	0.0345147
ENSOARG00020021962	766.467	-1.26905	0.259205	-4.89595	9.78329e-07	6.74214e-06
ENSOARG00020018545	1063.65	-1.28272	0.156273	-8.20816	2.24596e-16	1.88138e-14
ENSOARG00020012967	560.8	-1.93619	0.308001	-6.2863	3.25126e-10	5.45168e-09
ENSOARG00020022990	1248.82	-1.33948	0.263716	-5.07924	3.78948e-07	2.89598e-06
ENSOARG00020032843	26.0403	-1.30921	0.419677	-3.11957	0.00181115	0.00534433
ENSOARG00020023856	1144.22	-1.64967	0.321191	-5.13609	2.80519e-07	2.22605e-06
ENSOARG00020012015	787.58	-1.89898	0.332297	-5.71471	1.09891e-08	1.26743e-07
ENSOARG00020004194	36.4862	-1.68421	0.403579	-4.17318	3.00375e-05	0.000142517
ENSOARG00020010910	1160.89	-1.17721	0.117575	-10.0124	1.34398e-23	7.82563e-21
ENSOARG00020011056	7619.87	-1.20795	0.176232	-6.85432	7.16527e-12	1.82264e-10
ENSOARG00020005630	22.2243	-1.80704	0.779189	-2.31913	0.020388	0.0440882
ENSOARG00020009209	23.945	-1.19013	0.377993	-3.14856	0.00164079	0.0049012
ENSOARG00020004451	401.92	-1.56985	0.259029	-6.06052	1.35683e-09	1.94603e-08
ENSOARG00020029416	38.4921	1.3982	0.324883	4.30372	1.67957e-05	8.49276e-05
ENSOARG00020011169	1274.31	-1.40218	0.218279	-6.42378	1.32935e-10	2.49984e-09
ENSOARG00020019090	112.603	-1.46942	0.209545	-7.01244	2.34204e-12	6.71314e-11
ENSOARG00020027274	114.034	1.70962	0.349272	4.89482	9.83974e-07	6.76665e-06
ENSOARG00020026972	13.1962	2.35343	0.642916	3.66056	0.000251669	0.000946021
ENSOARG00020004234	403.445	-1.59695	0.51446	-3.10413	0.0019084	0.0055931
ENSOARG00020006888	1549.09	1.01409	0.183483	5.5269	3.25944e-08	3.30432e-07
ENSOARG00020004983	217.958	-1.40909	0.20451	-6.89009	5.57578e-12	1.45449e-10
ENSOARG00020010405	10.4127	-1.9552	0.836164	-2.33829	0.0193722	0.0421683
ENSOARG00020005386	2256.68	-2.16556	0.302613	-7.15618	8.29567e-13	2.66476e-11
ENSOARG00020005613	391.369	-1.06421	0.25755	-4.13206	3.5952e-05	0.000166991
ENSOARG00020028644	167.481	-3.42446	0.805333	-4.25222	2.11658e-05	0.000104639
ENSOARG00020023422	1606.62	-1.15889	0.157422	-7.36165	1.81653e-13	7.01838e-12
ENSOARG00020014689	125787	1.06976	0.196879	5.43359	5.52302e-08	5.26665e-07
ENSOARG00020006126	35.4687	-1.07761	0.359195	-3.00006	0.00269923	0.00758265
ENSOARG00020031400	2397.77	-1.23698	0.20223	-6.11669	9.55385e-10	1.42823e-08
ENSOARG00020017579	111.322	1.5827	0.552023	2.86709	0.00414267	0.0110361
ENSOARG00020007032	1387.84	-1.1673	0.150206	-7.77131	7.76771e-15	4.37559e-13
ENSOARG00020006221	1317.51	-1.40369	0.196079	-7.15881	8.13809e-13	2.63593e-11
ENSOARG00020036195	3.29224	-3.29751	1.44706	-2.27877	0.0226805	0.0482933
ENSOARG00020040948	13.8162	-1.89657	0.639118	-2.96748	0.00300252	0.00832991
ENSOARG00020007142	278.718	-1.24011	0.26711	-4.64269	3.43899e-06	2.07043e-05
ENSOARG00020027739	40.4079	-1.01724	0.428238	-2.3754	0.0175297	0.038704
ENSOARG00020036596	22.5313	-2.38771	0.622076	-3.83829	0.000123896	0.000502775
ENSOARG00020015464	74.1745	4.356	1.24726	3.49245	0.000478616	0.00166543
ENSOARG00020015774	266.247	2.60618	0.371196	7.02105	2.20209e-12	6.34946e-11
ENSOARG00020010701	628.813	1.94202	0.205402	9.45474	3.2382e-21	9.12047e-19
ENSOARG00020031055	55.6109	1.24746	0.344037	3.62596	0.000287889	0.00106609
ENSOARG00020003148	283.8	-2.11257	0.395377	-5.34319	9.13228e-08	8.19375e-07
ENSOARG00020024222	164.633	-1.09953	0.198081	-5.55091	2.84185e-08	2.92989e-07
ENSOARG00020030763	18.9982	2.03805	0.48794	4.17684	2.95583e-05	0.000140449
ENSOARG00020038995	151.101	-1.60059	0.326932	-4.8958	9.79077e-07	6.74491e-06
ENSOARG00020012669	47.1616	-1.60734	0.539499	-2.97933	0.00288882	0.00806049
ENSOARG00020017800	120.195	-1.53696	0.465173	-3.30406	0.000952956	0.00305556
ENSOARG00020012743	58.9535	-1.00831	0.369667	-2.72761	0.00637949	0.0161326
ENSOARG00020030237	137.364	-1.51286	0.500393	-3.02335	0.00249997	0.0070833
ENSOARG00020020182	2198.2	-1.39551	0.15725	-8.8745	7.02493e-19	1.08351e-16
ENSOARG00020003056	644.371	-1.86845	0.239789	-7.79205	6.59289e-15	3.81328e-13
ENSOARG00020020011	9.37952	-1.60246	0.673252	-2.38017	0.0173044	0.0382718
ENSOARG00020022679	689.04	-1.57028	0.547092	-2.87023	0.0041017	0.010939
ENSOARG00020028123	1010.89	-1.05802	0.186724	-5.66621	1.45995e-08	1.62594e-07
ENSOARG00020026689	13.1257	-1.54563	0.50124	-3.08362	0.00204499	0.00594146
ENSOARG00020021564	66.5514	-1.08861	0.346439	-3.1423	0.00167625	0.00499178
ENSOARG00020037132	30.5599	-1.45451	0.570883	-2.54783	0.0108396	0.0255993
ENSOARG00020014500	71.3105	-1.14391	0.384482	-2.97519	0.00292804	0.00815121
ENSOARG00020008733	10121.1	-1.06187	0.262346	-4.04759	5.17482e-05	0.000230237
ENSOARG00020020454	14117	1.0141	0.217243	4.66803	3.04106e-06	1.85499e-05
ENSOARG00020021306	8.79726	-2.85678	0.631432	-4.5243	6.05971e-06	3.42239e-05
ENSOARG00020006413	20007.2	-1.86771	0.251563	-7.42441	1.1328e-13	4.694e-12
ENSOARG00020004882	702.689	-1.00911	0.218528	-4.61775	3.87916e-06	2.297e-05
ENSOARG00020003216	151.467	-1.72925	0.368643	-4.69085	2.72069e-06	1.678e-05
ENSOARG00020014535	2418.61	-1.42809	0.229325	-6.22734	4.74425e-10	7.63243e-09
ENSOARG00020037074	23.6077	1.56777	0.550864	2.84601	0.00442704	0.0117007
ENSOARG00020013815	36.9564	-1.23126	0.52907	-2.32722	0.0199538	0.0433082
ENSOARG00020004246	1163.58	1.21539	0.1796	6.76721	1.31289e-11	3.12298e-10
ENSOARG00020031442	10.0467	-1.79236	0.660226	-2.71477	0.00663217	0.0166826
ENSOARG00020039894	16.8862	-2.59817	0.766918	-3.38781	0.000704542	0.00233893
ENSOARG00020025773	385.201	-4.73859	0.822247	-5.76298	8.26433e-09	9.82319e-08
ENSOARG00020004723	240.841	-1.26557	0.158763	-7.97145	1.56824e-15	1.07693e-13
ENSOARG00020025791	238.849	-1.00474	0.276892	-3.62862	0.000284945	0.00105639
ENSOARG00020004523	78.7292	-1.73056	0.531096	-3.25848	0.00112012	0.00352182
ENSOARG00020011564	1163.28	-1.86097	0.251621	-7.39592	1.40428e-13	5.69746e-12
ENSOARG00020009510	59.666	-1.73699	0.341211	-5.09065	3.56838e-07	2.74645e-06
ENSOARG00020009624	70.5981	2.71403	0.863183	3.14421	0.00166536	0.00496466
ENSOARG00020023210	29.1537	-1.74478	0.466181	-3.74272	0.000182038	0.000709105
ENSOARG00020023368	356.471	-1.75749	0.273845	-6.41782	1.38242e-10	2.58574e-09
ENSOARG00020011466	8.29354	-4.03102	1.03125	-3.90887	9.27271e-05	0.000388542
ENSOARG00020011494	75.3071	-1.73122	0.335739	-5.15645	2.51673e-07	2.01858e-06
ENSOARG00020005413	95.6442	1.38261	0.39883	3.46666	0.000526968	0.00181612
ENSOARG00020028074	40.2554	1.07697	0.415655	2.59101	0.00956948	0.0229512
ENSOARG00020005521	547.17	-1.51911	0.236748	-6.41656	1.39387e-10	2.59717e-09
ENSOARG00020040303	3.91367	-2.83298	1.08594	-2.60878	0.00908668	0.0219176
ENSOARG00020003597	36.5195	-1.56675	0.51032	-3.07013	0.00213962	0.0061776
ENSOARG00020013711	2231.89	-1.07415	0.313673	-3.42443	0.000616091	0.00208627
ENSOARG00020013549	580.565	-1.58124	0.353589	-4.47196	7.75042e-06	4.27053e-05
ENSOARG00020006037	412.911	1.57142	0.208707	7.52932	5.10036e-14	2.3159e-12
ENSOARG00020005761	41.5541	-1.33678	0.313536	-4.26357	2.01185e-05	0.000100098
ENSOARG00020029411	152.09	-2.19358	0.68588	-3.1982	0.00138287	0.00422452
ENSOARG00020006770	1517.23	1.10967	0.149853	7.40505	1.31104e-13	5.35268e-12
ENSOARG00020024632	270.501	1.33746	0.21468	6.23002	4.66362e-10	7.52764e-09
ENSOARG00020018417	406.158	-1.11985	0.119402	-9.3788	6.67277e-21	1.7063e-18
ENSOARG00020038059	3.82704	-4.73533	1.88195	-2.51618	0.0118633	0.0276574
ENSOARG00020005120	868.068	-1.09457	0.178162	-6.14368	8.06329e-10	1.22904e-08
ENSOARG00020027699	39.2019	1.24378	0.3452	3.60308	0.000314475	0.00115138
ENSOARG00020034396	82.6421	-1.00979	0.259875	-3.88568	0.000102042	0.000423103
ENSOARG00020040240	33.2907	1.94842	0.440357	4.42463	9.6607e-06	5.19547e-05
ENSOARG00020032755	4.82779	4.05705	1.24302	3.26386	0.00109906	0.00346233
ENSOARG00020012471	65.0053	1.00125	0.248218	4.03376	5.48912e-05	0.00024261
ENSOARG00020036776	17.0918	1.37691	0.413547	3.32952	0.000869945	0.002814
ENSOARG00020012650	42.7011	1.07128	0.402004	2.66485	0.00770227	0.0189958
ENSOARG00020014072	32.2968	1.53428	0.418388	3.66712	0.000245299	0.000925298
ENSOARG00020031128	2.45063	-4.05902	1.28356	-3.16231	0.00156521	0.004705
ENSOARG00020011071	77.4197	-1.67839	0.571408	-2.93728	0.00331105	0.00907957
ENSOARG00020011276	256.869	-1.38105	0.217023	-6.3636	1.97075e-10	3.52665e-09
ENSOARG00020011478	529.443	-2.50301	0.305745	-8.1866	2.68715e-16	2.23172e-14
ENSOARG00020008219	164.639	1.07976	0.276737	3.90177	9.54933e-05	0.0003991
ENSOARG00020008542	54.0643	1.44095	0.382301	3.76915	0.000163804	0.000647026
ENSOARG00020010538	886.52	1.01094	0.206021	4.90697	9.24957e-07	6.42905e-06
ENSOARG00020011185	98.5159	1.20399	0.257062	4.68367	2.81781e-06	1.72967e-05
ENSOARG00020015163	496.698	-2.66106	0.647718	-4.10836	3.98487e-05	0.000183051
ENSOARG00020033873	214.013	-1.44699	0.460751	-3.14049	0.00168663	0.00501961
ENSOARG00020034095	66.8114	-1.77109	0.371431	-4.7683	1.85784e-06	1.19633e-05
ENSOARG00020038025	13.916	-1.60801	0.64045	-2.51075	0.0120475	0.0280263
ENSOARG00020027150	97.0773	1.11313	0.284124	3.91776	8.9374e-05	0.000375788
ENSOARG00020005628	17.8729	-3.79533	0.775314	-4.89522	9.81954e-07	6.75754e-06
ENSOARG00020018172	291.376	-1.3296	0.243394	-5.46275	4.68809e-08	4.54859e-07
ENSOARG00020015592	1695.26	1.14728	0.222194	5.16342	2.42479e-07	1.95371e-06
ENSOARG00020015259	147.714	1.23434	0.184997	6.6722	2.51998e-11	5.64859e-10
ENSOARG00020010106	2191.93	1.18125	0.204502	5.77625	7.63834e-09	9.15188e-08
ENSOARG00020007705	4.25542	-2.93546	0.917099	-3.20081	0.0013704	0.00419298
ENSOARG00020035526	15.9228	2.29366	0.615206	3.72827	0.000192798	0.000746976
ENSOARG00020035212	20.2857	2.33038	0.467949	4.97999	6.35891e-07	4.61288e-06
ENSOARG00020029158	13.0123	-1.75071	0.570886	-3.06666	0.00216467	0.00624064
ENSOARG00020029075	33.6276	-1.81918	0.582353	-3.12384	0.00178506	0.00527697
ENSOARG00020039098	37.2281	-1.4136	0.365226	-3.87047	0.000108626	0.000447632
ENSOARG00020039789	3.81895	-3.79017	1.14493	-3.31041	0.000931601	0.00299301
ENSOARG00020014719	6895.11	1.07877	0.223546	4.82574	1.39486e-06	9.27397e-06
ENSOARG00020027701	148.926	-1.76991	0.387479	-4.56775	4.92977e-06	2.84457e-05
ENSOARG00020039369	13.4737	-1.39961	0.555006	-2.52179	0.011676	0.0272764
ENSOARG00020005217	466.861	-1.49026	0.252884	-5.89305	3.79135e-09	4.88277e-08
ENSOARG00020017569	121.155	2.10509	0.665378	3.16376	0.00155747	0.00468544
ENSOARG00020006187	611.858	-1.68063	0.305675	-5.49809	3.83936e-08	3.82049e-07
ENSOARG00020015358	215.578	-1.45341	0.448258	-3.24234	0.00118552	0.00370169
ENSOARG00020010945	653.709	-1.23929	0.230065	-5.38669	7.17682e-08	6.63532e-07
ENSOARG00020017273	37.5981	-2.76913	0.531437	-5.21064	1.88187e-07	1.56292e-06
ENSOARG00020016309	4.24378	-3.42997	1.25583	-2.73124	0.00630975	0.0159833
ENSOARG00020006845	848.745	-1.03247	0.171828	-6.00873	1.86982e-09	2.59188e-08
ENSOARG00020009911	20.8408	-1.41876	0.550006	-2.57954	0.00989308	0.0235933
ENSOARG00020036244	3.93691	2.01784	0.87864	2.29655	0.0216444	0.0464433
ENSOARG00020030776	291.836	2.24501	0.551564	4.07027	4.69593e-05	0.000211203
ENSOARG00020033609	170.622	-1.02068	0.301176	-3.38897	0.000701552	0.00233081
ENSOARG00020017455	61.3052	1.22498	0.455595	2.68875	0.00717198	0.017851
ENSOARG00020027117	12.5533	-2.15986	0.599044	-3.60551	0.000311543	0.00114107
ENSOARG00020007086	28.8854	-3.30394	0.914041	-3.61465	0.000300751	0.00110655
ENSOARG00020008214	65.7535	-1.02249	0.387666	-2.63754	0.00835087	0.020378
ENSOARG00020005566	51.636	-1.13609	0.413602	-2.74683	0.00601752	0.0153249
ENSOARG00020026325	3318.33	-1.78362	0.237706	-7.50349	6.21425e-14	2.75726e-12
ENSOARG00020026251	4.57903	-4.69675	1.22606	-3.83077	0.000127745	0.000516669
ENSOARG00020005807	461.512	-1.10316	0.141047	-7.82127	5.2293e-15	3.10783e-13
ENSOARG00020005913	3124.28	1.10495	0.209306	5.27913	1.29801e-07	1.12564e-06
ENSOARG00020012061	9407.07	-1.52357	0.329669	-4.62152	3.80932e-06	2.26254e-05
ENSOARG00020034770	35.8491	1.56011	0.297579	5.24267	1.58273e-07	1.33734e-06
ENSOARG00020033403	9.31345	2.15017	0.839346	2.56172	0.0104154	0.0247116
ENSOARG00020025463	3.48494	-3.94101	1.16942	-3.37007	0.000751489	0.00247617
ENSOARG00020025664	27.0967	-1.3652	0.471335	-2.89646	0.003774	0.0101881
ENSOARG00020015273	356.266	-1.42328	0.174747	-8.14481	3.79883e-16	3.06333e-14
ENSOARG00020016337	282.069	-1.06072	0.318329	-3.33215	0.000861777	0.00279269
ENSOARG00020040197	74.419	4.37337	0.967788	4.51893	6.21533e-06	3.49302e-05
ENSOARG00020032589	27.3919	-1.84847	0.715308	-2.58416	0.00976154	0.0233312
ENSOARG00020025813	98.3278	-3.05194	0.479642	-6.36294	1.97923e-10	3.53859e-09
ENSOARG00020017146	347.845	-1.1845	0.174391	-6.7922	1.10439e-11	2.68956e-10
ENSOARG00020017283	90.1624	-1.2577	0.288611	-4.35776	1.31401e-05	6.84073e-05
ENSOARG00020028617	1103.66	-4.32892	0.506116	-8.5532	1.19719e-17	1.36059e-15
ENSOARG00020011599	752.765	-2.11814	0.278771	-7.59813	3.00445e-14	1.44885e-12
ENSOARG00020012046	4045.19	1.39962	0.178128	7.85739	3.92231e-15	2.35995e-13
ENSOARG00020013083	1597.32	1.81667	0.311597	5.83019	5.53658e-09	6.86211e-08
ENSOARG00020013597	1835.91	-1.14159	0.133171	-8.57238	1.0137e-17	1.17263e-15
ENSOARG00020040737	248.86	-1.4208	0.191129	-7.4337	1.056e-13	4.4134e-12
ENSOARG00020009370	733.082	-1.66843	0.185004	-9.01835	1.90937e-19	3.34294e-17
ENSOARG00020035108	14.0379	-2.73046	0.571224	-4.78002	1.7528e-06	1.13932e-05
ENSOARG00020005189	431.563	-1.35036	0.173929	-7.76382	8.24071e-15	4.58882e-13
ENSOARG00020009883	12.8136	-3.96088	0.708919	-5.58721	2.30753e-08	2.43986e-07
ENSOARG00020027251	10.6932	1.90289	0.673756	2.8243	0.0047384	0.0124356
ENSOARG00020031847	93.9851	-1.79799	0.727329	-2.47204	0.0134343	0.0308171
ENSOARG00020006561	2302.01	1.51961	0.218894	6.9422	3.86038e-12	1.04634e-10
ENSOARG00020034681	116.436	-4.11098	1.02225	-4.02149	5.7831e-05	0.000254388
ENSOARG00020033883	54.3213	-1.00084	0.301597	-3.31845	0.000905173	0.00291378
ENSOARG00020025967	76.9429	-1.59254	0.25915	-6.14522	7.98506e-10	1.22153e-08
ENSOARG00020034789	1568.63	-1.79997	0.242371	-7.4265	1.11506e-13	4.63034e-12
ENSOARG00020015635	655.588	-2.02732	0.557314	-3.63767	0.000275116	0.00102425
ENSOARG00020014507	29.226	-2.29798	0.55028	-4.17601	2.96664e-05	0.000140859
ENSOARG00020011809	993.055	1.01676	0.179253	5.67218	1.40993e-08	1.57928e-07
ENSOARG00020027158	2572.27	2.0339	0.266737	7.62515	2.4376e-14	1.1993e-12
ENSOARG00020014092	97.0647	1.1306	0.312258	3.62072	0.000293788	0.00108476
ENSOARG00020012887	2159.84	1.69921	0.2817	6.03199	1.61954e-09	2.27251e-08
ENSOARG00020014124	8.8372	3.59564	0.863286	4.16506	3.11275e-05	0.000147078
ENSOARG00020011880	46029.2	1.48001	0.202692	7.30177	2.83999e-13	1.0394e-11
ENSOARG00020004634	4625.58	-1.70376	0.250648	-6.79745	1.0649e-11	2.60975e-10
ENSOARG00020012136	4291.98	1.46709	0.237089	6.18794	6.09563e-10	9.5766e-09
ENSOARG00020012456	610.918	1.47144	0.347247	4.23745	2.2607e-05	0.000110471
ENSOARG00020003577	567.121	1.06586	0.176063	6.05384	1.41429e-09	2.01505e-08
ENSOARG00020025938	1191.9	1.0028	0.260308	3.85235	0.000116991	0.000477948
ENSOARG00020028271	200.789	1.5498	0.244037	6.35069	2.14358e-10	3.79401e-09
ENSOARG00020006628	997.622	-1.92674	0.278507	-6.91809	4.57789e-12	1.21706e-10
ENSOARG00020012699	187.173	-1.78811	0.349716	-5.11304	3.17019e-07	2.47791e-06
ENSOARG00020003350	84.29	2.19832	0.344067	6.38923	1.66723e-10	3.03097e-09
ENSOARG00020024228	29379.2	1.03913	0.209957	4.94925	7.45002e-07	5.31511e-06
ENSOARG00020012918	1209.01	-1.56722	0.265198	-5.90962	3.42901e-09	4.45748e-08
ENSOARG00020024346	1269.9	1.00031	0.152785	6.54715	5.86464e-11	1.19972e-09
ENSOARG00020003682	26.1494	-3.5976	0.610177	-5.896	3.72424e-09	4.81549e-08
ENSOARG00020003984	646.523	1.13449	0.222935	5.08891	3.60122e-07	2.76954e-06
ENSOARG00020004191	1004.31	-1.04239	0.161429	-6.45728	1.06604e-10	2.04313e-09
ENSOARG00020004019	6.7162	1.8594	0.776301	2.3952	0.0166112	0.03697
ENSOARG00020008811	737.474	-1.65658	0.270263	-6.12952	8.81472e-10	1.33104e-08
ENSOARG00020011203	19.1982	1.21255	0.531231	2.28252	0.0224588	0.0479262
ENSOARG00020011493	51.1582	1.75964	0.601035	2.92769	0.00341493	0.00932627
ENSOARG00020011643	29.9309	1.98226	0.519927	3.81258	0.000137525	0.000552433
ENSOARG00020040918	7.99816	2.30622	0.828673	2.78302	0.00538551	0.0139104
ENSOARG00020032276	11972.1	-1.80239	0.270615	-6.66036	2.7315e-11	6.0946e-10
ENSOARG00020006379	378.201	-1.08313	0.232575	-4.65711	3.20684e-06	1.94938e-05
ENSOARG00020026511	8331.99	1.42247	0.165549	8.59245	8.51348e-18	1.00273e-15
ENSOARG00020023325	1003.59	-1.65617	0.249756	-6.63118	3.33025e-11	7.2801e-10
ENSOARG00020023989	96.0155	-1.18388	0.24024	-4.9279	8.31164e-07	5.8419e-06
ENSOARG00020005013	191.204	1.52954	0.617805	2.47577	0.013295	0.030525
ENSOARG00020020960	3135.22	-1.08881	0.148478	-7.33317	2.24769e-13	8.44906e-12
ENSOARG00020005540	1059.72	1.03002	0.22257	4.62783	3.69515e-06	2.20687e-05
ENSOARG00020005027	1255.46	-1.03549	0.201479	-5.13945	2.7555e-07	2.1902e-06
ENSOARG00020005869	14.6872	2.42372	0.463883	5.22485	1.74298e-07	1.45503e-06
ENSOARG00020039565	3.17963	-2.96756	1.26162	-2.35218	0.0186636	0.0408134
ENSOARG00020031025	11.5359	1.8541	0.738078	2.51207	0.0120025	0.0279348
ENSOARG00020026780	9.60765	1.63387	0.65991	2.47589	0.0132904	0.0305193
ENSOARG00020008343	2557.45	1.07195	0.215279	4.97935	6.3798e-07	4.62286e-06
ENSOARG00020037708	21.8885	1.51514	0.635456	2.38433	0.0171102	0.0378939
ENSOARG00020040631	97.6678	1.63357	0.233916	6.98356	2.87801e-12	8.01307e-11
ENSOARG00020003754	955.661	1.0343	0.197189	5.2452	1.56111e-07	1.32137e-06
ENSOARG00020003939	261.747	1.14454	0.251664	4.54789	5.41857e-06	3.09628e-05
ENSOARG00020008528	10.3787	-2.36385	0.749845	-3.15245	0.00161907	0.00484152
ENSOARG00020009190	502.973	-1.33126	0.219674	-6.06019	1.35965e-09	1.94863e-08
ENSOARG00020038144	349.607	1.09012	0.232517	4.68834	2.75425e-06	1.69493e-05
ENSOARG00020015103	960.745	-1.41009	0.171379	-8.2279	1.90523e-16	1.65296e-14
ENSOARG00020009458	1566.84	-1.16397	0.154041	-7.55624	4.14897e-14	1.9336e-12
ENSOARG00020028120	7.56173	2.28511	0.871921	2.62078	0.00877293	0.0212664
ENSOARG00020012499	18.7272	-1.84889	0.550582	-3.35807	0.000784882	0.00256835
ENSOARG00020020955	594.516	-1.81205	0.263639	-6.87325	6.27548e-12	1.61533e-10
ENSOARG00020014287	1206.89	-1.93647	0.209876	-9.22674	2.79007e-20	6.09238e-18
ENSOARG00020027275	29.8194	2.6273	0.606273	4.33352	1.46741e-05	7.54867e-05
ENSOARG00020039535	104.523	1.34486	0.405808	3.31402	0.000919649	0.00295657
ENSOARG00020010010	2969.63	-2.40503	0.233137	-10.3159	5.96991e-25	4.12846e-22
ENSOARG00020006801	332.963	1.48685	0.22091	6.73056	1.69015e-11	3.9337e-10
ENSOARG00020030952	5330.89	1.27482	0.165816	7.68819	1.49234e-14	7.71334e-13
ENSOARG00020004644	27.2982	-2.97566	1.21623	-2.44662	0.0144202	0.0327041
ENSOARG00020036910	17.8177	3.66589	0.910669	4.02549	5.6856e-05	0.000250383
ENSOARG00020030595	37.0939	-1.3355	0.415095	-3.21734	0.00129387	0.00399963
ENSOARG00020021072	270.169	-2.013	0.270525	-7.44109	9.98594e-14	4.23726e-12
ENSOARG00020021229	392.895	-1.10181	0.168529	-6.53781	6.24241e-11	1.26898e-09
ENSOARG00020014545	9.51969	3.93918	1.14671	3.43519	0.000592135	0.00201533
ENSOARG00020024992	50.2413	-1.85334	0.639725	-2.89708	0.00376651	0.0101693
ENSOARG00020025010	576.367	-1.23425	0.245659	-5.02424	5.05425e-07	3.7477e-06
ENSOARG00020038092	44.4114	-1.95139	0.569177	-3.42844	0.000607059	0.00205893
ENSOARG00020019458	67.0211	-1.21061	0.493915	-2.45105	0.0142438	0.0323773
ENSOARG00020019427	404.006	-2.27642	0.491651	-4.63017	3.65371e-06	2.18413e-05
ENSOARG00020017775	18.5036	1.6208	0.614953	2.63565	0.00839774	0.0204719
ENSOARG00020019852	1063.43	-1.16541	0.141506	-8.23577	1.784e-16	1.55472e-14
ENSOARG00020021648	138.423	-1.01178	0.199662	-5.06748	4.03126e-07	3.05791e-06
ENSOARG00020022157	878.576	1.61754	0.274166	5.89985	3.63825e-09	4.71372e-08
ENSOARG00020022056	1375.44	-2.04654	0.226883	-9.02023	1.87702e-19	3.34294e-17
ENSOARG00020020659	5.8373	-5.05923	1.43077	-3.53602	0.000406211	0.00144399
ENSOARG00020035520	30.6627	1.80652	0.661968	2.72901	0.00635248	0.016081
ENSOARG00020020542	348.571	-1.44498	0.278307	-5.19205	2.07995e-07	1.707e-06
ENSOARG00020011866	1218.44	-1.45179	0.193687	-7.49557	6.60094e-14	2.9089e-12
ENSOARG00020039371	27.4834	-1.37884	0.380651	-3.62232	0.000291969	0.00107947
ENSOARG00020023042	57.7538	-1.76847	0.51864	-3.40982	0.000650061	0.00218513
ENSOARG00020008019	292.671	-1.32127	0.239828	-5.50926	3.60352e-08	3.61729e-07
ENSOARG00020022872	553.034	-1.41681	0.170563	-8.30668	9.84161e-17	8.85471e-15
ENSOARG00020032121	242.113	-1.07963	0.189565	-5.6953	1.23155e-08	1.39801e-07
ENSOARG00020022779	81.4327	-1.46351	0.335443	-4.36292	1.28339e-05	6.70109e-05
ENSOARG00020023530	1035.76	-1.04183	0.148425	-7.01927	2.2303e-12	6.42128e-11
ENSOARG00020013891	771.232	-1.09944	0.169499	-6.48642	8.78994e-11	1.72201e-09
ENSOARG00020010044	755.33	-1.70187	0.254144	-6.69647	2.13513e-11	4.86449e-10
ENSOARG00020035880	3191.33	1.16804	0.222682	5.2453	1.56027e-07	1.32123e-06
ENSOARG00020035115	65.2476	-1.13418	0.422961	-2.68152	0.00732891	0.0181973
ENSOARG00020035852	66.4966	-3.1796	0.560072	-5.67713	1.36972e-08	1.53779e-07
ENSOARG00020007298	169.667	-3.53751	0.671285	-5.26977	1.36597e-07	1.17459e-06
ENSOARG00020035610	61.9176	-1.99291	0.461539	-4.31797	1.57473e-05	8.02604e-05
ENSOARG00020005956	1489.18	-2.29135	0.300386	-7.62803	2.3836e-14	1.1787e-12
ENSOARG00020004501	43.1592	1.12655	0.228221	4.93624	7.96423e-07	5.62825e-06
ENSOARG00020004060	63.0614	-1.20987	0.437101	-2.76794	0.00564112	0.0144879
ENSOARG00020039328	34.4968	1.81635	0.296174	6.1327	8.64022e-10	1.30847e-08
ENSOARG00020020036	53848.8	1.08216	0.195641	5.53135	3.17774e-08	3.22993e-07
ENSOARG00020009105	198.249	-1.01353	0.25754	-3.93544	8.30449e-05	0.000352379
ENSOARG00020005678	366.158	2.10983	0.237438	8.8858	6.34617e-19	9.9386e-17
ENSOARG00020031155	303.023	-1.15502	0.201124	-5.74281	9.31205e-09	1.09018e-07
ENSOARG00020003702	190.919	-1.04267	0.307281	-3.39321	0.000690782	0.00230111
ENSOARG00020039551	766.904	1.23345	0.173188	7.12203	1.06349e-12	3.33352e-11
ENSOARG00020005476	148.84	-1.34266	0.26003	-5.16348	2.424e-07	1.95371e-06
ENSOARG00020011208	122.005	-1.33417	0.407814	-3.27151	0.00106976	0.003381
ENSOARG00020020794	1859.33	-1.11106	0.254718	-4.36193	1.2892e-05	6.72598e-05
ENSOARG00020026168	2503.34	1.07697	0.225773	4.77013	1.84106e-06	1.1871e-05
ENSOARG00020006365	24.2679	1.15472	0.409966	2.81662	0.00485315	0.0126854
ENSOARG00020011474	108.608	-1.58843	0.288548	-5.50492	3.69336e-08	3.69603e-07
ENSOARG00020026771	1575.85	1.44085	0.199289	7.22998	4.83059e-13	1.65569e-11
ENSOARG00020006922	30.5522	-1.48843	0.41455	-3.59047	0.000330085	0.00120286
ENSOARG00020022379	564.546	-1.16863	0.148321	-7.87907	3.29828e-15	2.04788e-13
ENSOARG00020027898	9.16661	-2.08749	0.877753	-2.37823	0.0173962	0.0384616
ENSOARG00020019645	835.061	-1.79971	0.298239	-6.03446	1.59493e-09	2.24283e-08
ENSOARG00020005845	3650.69	-1.28079	0.175591	-7.29417	3.00497e-13	1.09772e-11
ENSOARG00020003599	183.583	-1.02363	0.272148	-3.76129	0.000169037	0.000665336
ENSOARG00020026158	27.0896	1.23507	0.357727	3.45254	0.000555328	0.00190306
ENSOARG00020005958	12.1469	-1.67603	0.666151	-2.51599	0.0118697	0.027669
ENSOARG00020020602	6688.35	-3.51662	0.505278	-6.95978	3.40809e-12	9.34172e-11
ENSOARG00020015700	7.56793	-1.90457	0.574409	-3.3157	0.000914147	0.00294056
ENSOARG00020037901	125.771	2.80544	0.308205	9.10251	8.82716e-20	1.71547e-17
ENSOARG00020004049	10.4628	-2.31454	0.922993	-2.50764	0.0121539	0.028222
ENSOARG00020010382	3064.87	-1.43654	0.211631	-6.78798	1.13717e-11	2.76247e-10
ENSOARG00020032100	79.0303	-1.29462	0.410387	-3.15463	0.001607	0.0048158
ENSOARG00020033084	127.86	1.24642	0.224604	5.54941	2.86627e-08	2.95194e-07
ENSOARG00020031857	10.0917	-1.72331	0.652179	-2.64239	0.00823243	0.020119
ENSOARG00020006357	437.985	1.01543	0.215536	4.71118	2.46286e-06	1.53457e-05
ENSOARG00020020083	13.8002	-1.40287	0.394521	-3.55587	0.000376728	0.0013533
ENSOARG00020009344	1305.75	-1.73869	0.529676	-3.28255	0.00102873	0.00326993
ENSOARG00020006821	101.909	-1.88134	0.507141	-3.7097	0.000207508	0.000797294
ENSOARG00020009274	209.689	-1.38269	0.283736	-4.87316	1.09827e-06	7.4681e-06
ENSOARG00020009407	1285.47	-1.06913	0.217639	-4.9124	8.99699e-07	6.26918e-06
ENSOARG00020015802	1707.81	-1.24196	0.230771	-5.3818	7.3744e-08	6.78892e-07
ENSOARG00020013398	183.713	2.77633	1.16757	2.37787	0.0174131	0.0384888
ENSOARG00020003278	62.007	1.01721	0.339289	2.99806	0.00271705	0.00762721
ENSOARG00020011391	4122.37	-1.15369	0.239036	-4.82642	1.39007e-06	9.24845e-06
ENSOARG00020003517	81.0775	-2.05467	0.459736	-4.46924	7.84973e-06	4.32035e-05
ENSOARG00020035303	119.858	-1.27258	0.316821	-4.01673	5.90106e-05	0.000258932
ENSOARG00020003965	137.866	-1.29446	0.369092	-3.50716	0.000452911	0.00158507
ENSOARG00020004163	181.363	-1.55708	0.192237	-8.09977	5.50647e-16	4.24654e-14
ENSOARG00020027823	7.35515	-3.29649	1.03187	-3.19467	0.00139992	0.00426961
ENSOARG00020018757	1830.56	-1.41069	0.153311	-9.20152	3.52907e-20	7.53669e-18
ENSOARG00020034043	5.79105	3.96255	1.09359	3.62342	0.000290731	0.00107579
ENSOARG00020003765	646.273	-1.76103	0.5801	-3.03574	0.00239946	0.00683842
ENSOARG00020010528	17.8498	-2.47485	0.637106	-3.88452	0.000102534	0.000424872
ENSOARG00020007004	337.065	1.94628	0.297873	6.53393	6.40649e-11	1.29962e-09
ENSOARG00020003374	154.104	-1.14759	0.272286	-4.21465	2.50163e-05	0.000120916
ENSOARG00020040707	41.994	1.36655	0.508448	2.68768	0.00719498	0.0178968
ENSOARG00020030172	23.7585	1.55324	0.42876	3.62263	0.000291621	0.00107847
ENSOARG00020040495	17.5788	1.26039	0.543242	2.32013	0.0203338	0.0440052
ENSOARG00020037967	31.0455	1.32169	0.434771	3.03997	0.00236601	0.00675497
ENSOARG00020031154	590.707	-1.07876	0.300744	-3.58697	0.000334544	0.0012166
ENSOARG00020035634	22.9835	-2.23478	0.505122	-4.42425	9.67781e-06	5.20129e-05
ENSOARG00020023944	172.131	-1.35188	0.268598	-5.03309	4.82641e-07	3.59649e-06
ENSOARG00020020629	3026.47	-1.03442	0.160012	-6.46467	1.01521e-10	1.96119e-09
ENSOARG00020004737	32.6819	-1.20001	0.506848	-2.3676	0.0179037	0.0394357
ENSOARG00020009224	9664.2	-2.07149	0.230431	-8.98965	2.48015e-19	4.22799e-17
ENSOARG00020009333	886.375	-1.31972	0.14889	-8.86371	7.73973e-19	1.17511e-16
ENSOARG00020012335	38902.9	1.06536	0.235354	4.52663	5.99328e-06	3.3898e-05
ENSOARG00020003773	68.2349	-1.6453	0.215388	-7.63878	2.1929e-14	1.08994e-12
ENSOARG00020023064	286.895	1.92025	0.302015	6.35815	2.04201e-10	3.63743e-09
ENSOARG00020004101	1120.33	-1.69253	0.262815	-6.44001	1.19466e-10	2.264e-09
ENSOARG00020034056	187.292	-1.45272	0.192051	-7.56424	3.90151e-14	1.83588e-12
ENSOARG00020036705	31.0743	-1.2415	0.436075	-2.84698	0.0044136	0.0116715
ENSOARG00020012929	155.92	-1.12388	0.291154	-3.86008	0.00011335	0.000464638
ENSOARG00020003279	1062.59	-1.29211	0.143766	-8.98762	2.52651e-19	4.23277e-17
ENSOARG00020007937	1615.64	-1.10369	0.13071	-8.44381	3.07161e-17	3.06121e-15
ENSOARG00020031904	88.4672	1.2049	0.370613	3.2511	0.00114958	0.0036028
ENSOARG00020036238	334.303	-2.75827	0.391986	-7.03667	1.96887e-12	5.76251e-11
ENSOARG00020005049	24.3698	1.81245	0.549121	3.30065	0.000964616	0.00308785
ENSOARG00020005882	1674.35	-1.18121	0.173887	-6.79296	1.09859e-11	2.6788e-10
ENSOARG00020004328	224.371	-1.44597	0.285913	-5.05737	4.2508e-07	3.2094e-06
ENSOARG00020005685	137.342	-1.17931	0.231538	-5.09341	3.51685e-07	2.71324e-06
ENSOARG00020004146	552.872	-1.3373	0.178459	-7.49357	6.70246e-14	2.94031e-12
ENSOARG00020004322	1035.36	-1.08696	0.195902	-5.5485	2.88138e-08	2.95912e-07
ENSOARG00020040523	38.1957	-1.46105	0.543461	-2.68841	0.00717929	0.0178646
ENSOARG00020007726	967.788	-1.50865	0.229167	-6.58319	4.60468e-11	9.69527e-10
ENSOARG00020009646	292.024	-1.97783	0.28437	-6.95513	3.52239e-12	9.60086e-11
ENSOARG00020031158	60.9715	-1.41144	0.483288	-2.92051	0.00349464	0.00952256
ENSOARG00020010103	2191.01	-1.41787	0.27071	-5.23758	1.62692e-07	1.36991e-06
ENSOARG00020010540	653.526	-1.95607	0.538917	-3.62962	0.000283837	0.00105269
ENSOARG00020005790	284.186	-2.32546	0.272735	-8.52645	1.50913e-17	1.68555e-15
ENSOARG00020006292	150.248	-1.4042	0.269923	-5.20221	1.96936e-07	1.62585e-06
ENSOARG00020006005	1519.69	-1.76606	0.278581	-6.33948	2.30541e-10	4.02908e-09
ENSOARG00020040242	237.265	1.10748	0.200426	5.5256	3.28358e-08	3.32533e-07
ENSOARG00020011142	2242.26	-1.12623	0.145345	-7.74866	9.28666e-15	5.11266e-13
ENSOARG00020029616	13.4672	-2.75993	1.14189	-2.41697	0.0156503	0.0351164
ENSOARG00020005153	1474.44	-1.33822	0.131265	-10.1948	2.09139e-24	1.3548e-21
ENSOARG00020035298	31.7298	1.10335	0.328534	3.35841	0.000783934	0.00256662
ENSOARG00020032238	58.7949	-1.70289	0.3451	-4.93447	8.0369e-07	5.66724e-06
ENSOARG00020033655	11.0864	-1.93549	0.72782	-2.6593	0.00783037	0.0192481
ENSOARG00020008359	2133.2	-1.20127	0.252007	-4.76682	1.87161e-06	1.2032e-05
ENSOARG00020008711	672.602	-1.12455	0.16121	-6.97567	3.04417e-12	8.41542e-11
ENSOARG00020007819	50.5599	2.47303	0.284916	8.67986	3.96245e-18	5.13375e-16
ENSOARG00020030114	667.12	1.3294	0.242489	5.48229	4.1985e-08	4.13133e-07
ENSOARG00020031696	84.7832	-1.60932	0.363034	-4.43298	9.29395e-06	5.01162e-05
ENSOARG00020006965	8.95124	1.19021	0.514133	2.31499	0.0206137	0.0444971
ENSOARG00020023328	92.7663	-1.35051	0.296057	-4.56167	5.07495e-06	2.91277e-05
ENSOARG00020013401	123.529	-1.48916	0.440856	-3.37789	0.000730439	0.00241465
ENSOARG00020003287	11758.9	1.11366	0.202683	5.49457	3.91662e-08	3.8894e-07
ENSOARG00020003547	852.876	-1.00551	0.17489	-5.74936	8.95814e-09	1.05319e-07
ENSOARG00020005449	50.2825	1.56777	0.330981	4.73676	2.17166e-06	1.3716e-05
ENSOARG00020024691	313.573	-1.04441	0.254695	-4.10063	4.12022e-05	0.000188273
ENSOARG00020023836	404.603	-2.02211	0.28158	-7.18129	6.90546e-13	2.30585e-11
ENSOARG00020004270	275.595	-1.7843	0.430242	-4.1472	3.3657e-05	0.000157347
ENSOARG00020025002	3398.06	-1.11965	0.207989	-5.38324	7.31565e-08	6.74609e-07
ENSOARG00020025225	180.401	1.56551	0.187768	8.33751	7.58691e-17	6.95491e-15
ENSOARG00020010480	96.048	-1.54061	0.32417	-4.75246	2.00958e-06	1.28131e-05
ENSOARG00020034868	217.323	2.25931	0.460811	4.90291	9.44288e-07	6.54935e-06
ENSOARG00020029729	40.9771	1.02936	0.263318	3.9092	9.26029e-05	0.000388357
ENSOARG00020024726	15.6525	-4.21322	1.01886	-4.13522	3.54614e-05	0.00016491
ENSOARG00020005336	60.9804	1.28906	0.555354	2.32115	0.0202788	0.043896
ENSOARG00020005064	1591.04	-1.01488	0.161435	-6.28663	3.24437e-10	5.44482e-09
ENSOARG00020035025	498.791	-1.11494	0.188288	-5.92144	3.19134e-09	4.17365e-08
[truncated: 1,798 more rows]

## Sheet: SH_CaulvsAlt_Caul
GeneID	baseMean	log2FoldChange	lfcSE	stat	pvalue	padj
ENSOARG00020000122	341.299	-1.95784	0.320776	-6.10343	1.03814e-09	4.18752e-08
ENSOARG00020000404	72.2173	-1.13352	0.448446	-2.52765	0.0114828	0.0404779
ENSOARG00020040363	21.0165	-1.52717	0.599978	-2.54538	0.0109157	0.0388383
ENSOARG00020035747	8.15261	-3.50558	1.13046	-3.10102	0.00192854	0.00982205
ENSOARG00020001119	118.344	1.92527	0.628656	3.06252	0.00219484	0.0108671
ENSOARG00020036091	85.4756	1.7017	0.585734	2.90523	0.00366978	0.0164318
ENSOARG00020036761	12.1938	1.82804	0.671063	2.7241	0.00644766	0.0256686
ENSOARG00020015319	581.427	-1.25313	0.260902	-4.80308	1.56244e-06	2.43167e-05
ENSOARG00020009073	1015.05	1.04535	0.239918	4.35709	1.31801e-05	0.000148445
ENSOARG00020029400	2982.88	-2.00765	0.258164	-7.77664	7.44775e-15	1.03033e-12
ENSOARG00020015606	8.99953	-3.00125	0.811929	-3.69645	0.000218637	0.00161012
ENSOARG00020031242	219.83	-1.2549	0.253617	-4.94801	7.49773e-07	1.26722e-05
ENSOARG00020002833	218.636	-1.42526	0.236785	-6.0192	1.75283e-09	6.67046e-08
ENSOARG00020013924	13.435	2.13862	0.873673	2.44785	0.014371	0.0481078
ENSOARG00020040100	29.1938	-1.79318	0.340987	-5.25881	1.44993e-07	3.07366e-06
ENSOARG00020005085	4261.48	1.71496	0.317368	5.40369	6.5283e-08	1.50708e-06
ENSOARG00020002687	683.477	-1.10517	0.30923	-3.57393	0.00035167	0.00239788
ENSOARG00020003670	5196.83	-1.1111	0.236739	-4.69333	2.68794e-06	3.84379e-05
ENSOARG00020035713	716.129	-1.06697	0.237332	-4.4957	6.93413e-06	8.55362e-05
ENSOARG00020001839	10826.8	-1.41053	0.300099	-4.70022	2.59884e-06	3.73928e-05
ENSOARG00020000438	30.6015	-2.23875	0.438367	-5.10703	3.27258e-07	6.23025e-06
ENSOARG00020001365	1336.65	1.16605	0.280021	4.16417	3.12492e-05	0.000307648
ENSOARG00020002391	1319.83	-1.33086	0.299009	-4.45089	8.55155e-06	0.000103038
ENSOARG00020000860	116.496	1.17975	0.362335	3.25597	0.00113004	0.00636216
ENSOARG00020000946	776.836	2.54223	0.449882	5.65088	1.59627e-08	4.4363e-07
ENSOARG00020037986	1237.06	-1.83975	0.271374	-6.77941	1.20664e-11	7.96299e-10
ENSOARG00020009071	2037.81	-1.78391	0.27537	-6.47821	9.2816e-11	4.95266e-09
ENSOARG00020001851	4899.59	-1.28591	0.221709	-5.80001	6.63105e-09	2.07111e-07
ENSOARG00020036132	594.935	-1.28108	0.252376	-5.07607	3.85318e-07	7.1179e-06
ENSOARG00020000778	4011.27	1.62163	0.339041	4.783	1.72699e-06	2.64608e-05
ENSOARG00020000888	50.7874	1.5427	0.567702	2.71744	0.00657888	0.0261086
ENSOARG00020000816	2506.86	1.1462	0.267804	4.27999	1.86904e-05	0.000198331
ENSOARG00020001904	12139	-1.49783	0.255972	-5.85154	4.87043e-09	1.593e-07
ENSOARG00020002384	32.5859	1.80252	0.584679	3.08292	0.00204981	0.0103075
ENSOARG00020008988	65.8294	2.20235	0.659529	3.33928	0.000839958	0.00495485
ENSOARG00020001986	49.2355	-2.30913	0.596536	-3.87091	0.000108431	0.000886629
ENSOARG00020001193	699.365	-1.12543	0.250313	-4.49607	6.92204e-06	8.5523e-05
ENSOARG00020003933	2351.14	2.37429	0.255751	9.2836	1.6384e-20	7.64968e-18
ENSOARG00020001204	26.5013	-5.26332	0.865055	-6.08438	1.16946e-09	4.66685e-08
ENSOARG00020040933	30.6766	-1.26572	0.488387	-2.59164	0.00955192	0.0349292
ENSOARG00020005536	953.642	-1.1106	0.224819	-4.93998	7.81322e-07	1.31341e-05
ENSOARG00020001296	40.9018	2.15833	0.722869	2.98578	0.00282858	0.013367
ENSOARG00020011081	14.2163	2.70908	0.750515	3.60962	0.000306646	0.0021401
ENSOARG00020002013	6252.08	-2.61177	0.356756	-7.3209	2.46322e-13	2.51826e-11
ENSOARG00020000118	4702.79	-1.96775	0.273951	-7.18286	6.82697e-13	6.15944e-11
ENSOARG00020000125	65.5193	-2.16745	0.789859	-2.74409	0.00606786	0.0244463
ENSOARG00020001337	16364.1	-1.53333	0.169112	-9.06692	1.22429e-19	4.3141e-17
ENSOARG00020016310	20.0498	4.17072	0.788069	5.29233	1.20766e-07	2.6171e-06
ENSOARG00020035065	74.1444	-4.04002	1.57104	-2.57156	0.0101241	0.0366357
ENSOARG00020002081	783.96	-2.00735	0.232978	-8.61605	6.93024e-18	1.6809e-15
ENSOARG00020010899	145.337	-5.30246	1.09206	-4.85548	1.20095e-06	1.92358e-05
ENSOARG00020005689	10741.4	1.59302	0.203279	7.83663	4.62789e-15	6.75238e-13
ENSOARG00020027940	53.7709	-1.19201	0.302592	-3.93932	8.1714e-05	0.000693376
ENSOARG00020017598	51.1759	-3.03147	0.85684	-3.53796	0.000403224	0.00268758
ENSOARG00020012910	149.587	-2.09779	0.503394	-4.16729	3.08237e-05	0.000303941
ENSOARG00020011724	633.018	1.04357	0.174554	5.9785	2.25205e-09	8.15104e-08
ENSOARG00020004841	784.785	1.03811	0.243985	4.2548	2.0924e-05	0.000218677
ENSOARG00020034798	481.153	-1.85703	0.283514	-6.55006	5.7515e-11	3.16859e-09
ENSOARG00020001378	161.221	1.42796	0.566778	2.51943	0.0117545	0.0412413
ENSOARG00020003462	50.5483	1.27664	0.487672	2.61782	0.00884937	0.0330079
ENSOARG00020025927	32.0468	-1.8263	0.65812	-2.77503	0.00551969	0.0227261
ENSOARG00020008386	32.9884	1.71778	0.579875	2.96233	0.00305324	0.0141917
ENSOARG00020016851	599.636	-1.25698	0.268342	-4.68426	2.80977e-06	3.98446e-05
ENSOARG00020009535	10.8989	2.24721	0.772131	2.9104	0.00360966	0.0162365
ENSOARG00020003945	1832.52	-1.22428	0.235797	-5.19208	2.07959e-07	4.20785e-06
ENSOARG00020002904	250.651	1.21551	0.258426	4.70351	2.55729e-06	3.69373e-05
ENSOARG00020012190	5229.35	-1.36465	0.24918	-5.47657	4.33655e-08	1.06146e-06
ENSOARG00020001991	48.544	3.9381	0.594261	6.62689	3.42836e-11	2.02403e-09
ENSOARG00020038451	11.9154	-3.16315	0.987691	-3.20256	0.0013621	0.00743199
ENSOARG00020030218	93.9901	-1.02955	0.238771	-4.31186	1.61888e-05	0.000176499
ENSOARG00020007059	2341.99	1.37597	0.317251	4.33717	1.44328e-05	0.000160635
ENSOARG00020021119	3692.81	1.52166	0.298446	5.09862	3.42145e-07	6.4675e-06
ENSOARG00020000724	27.1537	1.52151	0.537468	2.83089	0.00464181	0.0197788
ENSOARG00020000587	36.2553	2.77404	0.580263	4.78066	1.74724e-06	2.67034e-05
ENSOARG00020016171	4236.31	-1.04114	0.204727	-5.08553	3.66608e-07	6.83993e-06
ENSOARG00020018270	2365.09	1.10931	0.171887	6.45372	1.09139e-10	5.72553e-09
ENSOARG00020002827	3844.81	-1.78241	0.158294	-11.2601	2.06447e-29	3.213e-26
ENSOARG00020003950	10776.4	1.44209	0.229884	6.27313	3.53872e-10	1.61193e-08
ENSOARG00020005502	2539.73	-1.02186	0.23736	-4.30509	1.66921e-05	0.00018093
ENSOARG00020033743	13.1418	2.14384	0.729985	2.93683	0.00331581	0.0151695
ENSOARG00020001597	2757.3	1.07547	0.290332	3.70427	0.000211998	0.00156865
ENSOARG00020009338	2262.99	1.23319	0.182116	6.77146	1.27491e-11	8.29624e-10
ENSOARG00020000796	359.481	1.05792	0.263228	4.01902	5.84414e-05	0.000520731
ENSOARG00020002367	2312.3	-1.67937	0.273467	-6.14104	8.19805e-10	3.38732e-08
ENSOARG00020002780	10.3776	2.24788	0.874647	2.57004	0.0101687	0.0367686
ENSOARG00020003145	412.335	-1.73787	0.320594	-5.42079	5.93372e-08	1.38523e-06
ENSOARG00020001255	62.8358	-2.05166	0.30538	-6.71838	1.8376e-11	1.14016e-09
ENSOARG00020001092	548.573	-1.08313	0.225907	-4.79457	1.63022e-06	2.52664e-05
ENSOARG00020006191	565.375	1.22191	0.23941	5.10383	3.32841e-07	6.31722e-06
ENSOARG00020001299	3906.89	-1.1452	0.243856	-4.6962	2.65052e-06	3.7961e-05
ENSOARG00020012267	506.503	-3.81921	0.396743	-9.62642	6.18486e-22	3.60964e-19
ENSOARG00020002040	1058.62	-1.15733	0.250291	-4.62392	3.76548e-06	5.09878e-05
ENSOARG00020002996	64.9095	-2.47501	0.517525	-4.7824	1.73213e-06	2.6494e-05
ENSOARG00020004064	816.159	1.26227	0.310364	4.06706	4.76103e-05	0.000436081
ENSOARG00020032286	12.9779	-1.6712	0.682267	-2.44948	0.0143062	0.0479594
ENSOARG00020026112	4649.92	1.14409	0.230026	4.97374	6.56743e-07	1.13673e-05
ENSOARG00020001165	14820.7	-1.05296	0.212584	-4.95313	7.30282e-07	1.23876e-05
ENSOARG00020005385	1123.19	1.11211	0.255539	4.35203	1.34881e-05	0.000151294
ENSOARG00020000116	4935.92	2.61161	0.281901	9.26429	1.96388e-20	8.73273e-18
ENSOARG00020038964	1649.52	-1.36284	0.19811	-6.87923	6.01756e-12	4.22823e-10
ENSOARG00020026113	224.437	1.47576	0.406283	3.63235	0.000280847	0.00198603
ENSOARG00020003053	1064.47	1.59177	0.211347	7.53152	5.01539e-14	6.16233e-12
ENSOARG00020026125	138.493	-1.25822	0.322262	-3.90434	9.44842e-05	0.000785658
ENSOARG00020008341	7812.22	-1.08577	0.211504	-5.13359	2.84272e-07	5.50162e-06
ENSOARG00020021528	3207.99	1.07221	0.226454	4.73478	2.19288e-06	3.24261e-05
ENSOARG00020029021	43.7807	2.18018	0.722455	3.01773	0.00254675	0.0122712
ENSOARG00020028086	18094.3	1.17158	0.226614	5.16995	2.34151e-07	4.67201e-06
ENSOARG00020000996	8667.64	-1.32811	0.231289	-5.74222	9.3443e-09	2.78608e-07
ENSOARG00020003214	2193.03	-1.17944	0.251085	-4.69739	2.63509e-06	3.77689e-05
ENSOARG00020008481	7038.85	1.25001	0.20958	5.96438	2.45559e-09	8.83632e-08
ENSOARG00020002882	17.9419	-1.59174	0.582951	-2.7305	0.00632392	0.0253011
ENSOARG00020000744	186.047	-1.21885	0.382345	-3.18784	0.00143342	0.00774611
ENSOARG00020002824	2564.86	1.1432	0.157052	7.27912	3.36011e-13	3.28552e-11
ENSOARG00020004972	6669.86	-1.88738	0.27655	-6.82473	8.80902e-12	6.04843e-10
ENSOARG00020003003	3970.73	-1.56113	0.26677	-5.85197	4.85788e-09	1.59168e-07
ENSOARG00020028249	1259.62	-1.22233	0.252709	-4.83689	1.31884e-06	2.08557e-05
ENSOARG00020037347	19.4864	-3.525	1.30099	-2.70947	0.00673905	0.0265861
ENSOARG00020034391	7.86265	2.25457	0.830633	2.71428	0.00664202	0.0263089
ENSOARG00020001206	775.123	1.49183	0.187594	7.9524	1.82932e-15	2.90588e-13
ENSOARG00020014481	10950.5	1.31323	0.285294	4.60306	4.1633e-06	5.55384e-05
ENSOARG00020005309	1537.96	-1.61241	0.265054	-6.0833	1.17732e-09	4.68821e-08
ENSOARG00020032507	24.3948	-4.24103	1.0565	-4.01424	5.96387e-05	0.000530033
ENSOARG00020003874	40.9353	-2.05633	0.573796	-3.58372	0.000338732	0.00232323
ENSOARG00020005595	9985.04	-1.76623	0.267974	-6.59103	4.36775e-11	2.47188e-09
ENSOARG00020012347	506.592	-3.812	0.393623	-9.68437	3.51364e-22	2.1168e-19
ENSOARG00020025960	7.3427	2.50048	0.755403	3.31013	0.000932532	0.00540365
ENSOARG00020000529	637.145	-2.2382	0.434395	-5.15244	2.57116e-07	5.04651e-06
ENSOARG00020027661	150.657	-2.79957	0.586001	-4.77742	1.77561e-06	2.70484e-05
ENSOARG00020014533	965.469	-3.12722	0.330718	-9.45583	3.20471e-21	1.66253e-18
ENSOARG00020030171	28.2415	-2.06947	0.662559	-3.12346	0.00178741	0.00923676
ENSOARG00020014679	19.7669	-4.1375	0.916953	-4.51222	6.41521e-06	8.00872e-05
ENSOARG00020014594	3302.39	-1.94467	0.515314	-3.77376	0.000160802	0.00124612
ENSOARG00020002966	1495.18	-1.96454	0.278534	-7.05317	1.74891e-12	1.45815e-10
ENSOARG00020020063	2964.99	-2.02781	0.2536	-7.99609	1.28437e-15	2.12273e-13
ENSOARG00020009880	857.952	-1.22911	0.26891	-4.57072	4.86057e-06	6.33026e-05
ENSOARG00020014966	1799.99	-1.08287	0.27196	-3.98172	6.84173e-05	0.000594584
ENSOARG00020002421	17717.1	1.00584	0.151882	6.62251	3.53146e-11	2.07117e-09
ENSOARG00020000095	10.2241	-2.01728	0.819074	-2.46288	0.0137825	0.0465634
ENSOARG00020000462	523.497	-1.35725	0.310191	-4.37554	1.21132e-05	0.000138875
ENSOARG00020000752	870.728	1.10314	0.240906	4.57914	4.66897e-06	6.11913e-05
ENSOARG00020005813	89.4949	-1.35655	0.300493	-4.51443	6.3487e-06	7.93652e-05
ENSOARG00020021398	2461.59	1.22287	0.232047	5.26994	1.36472e-07	2.91468e-06
ENSOARG00020005855	25.5094	-1.25554	0.477887	-2.62727	0.0086074	0.0323055
ENSOARG00020011956	116.707	-1.19034	0.283503	-4.19869	2.68463e-05	0.000269995
ENSOARG00020026109	79.4522	-1.85805	0.492491	-3.77275	0.000161455	0.00125014
ENSOARG00020017637	2023.16	-1.6545	0.214998	-7.69543	1.41023e-14	1.85476e-12
ENSOARG00020025898	396.639	1.47084	0.430357	3.41772	0.000631475	0.00391289
ENSOARG00020017884	1422.54	1.03941	0.228248	4.55385	5.2672e-06	6.77014e-05
ENSOARG00020008907	53.1801	-1.94434	0.628825	-3.09202	0.00198801	0.0100545
ENSOARG00020001894	500.371	-1.00538	0.238066	-4.2231	2.40964e-05	0.00024605
ENSOARG00020018088	13.9091	1.95493	0.761839	2.56607	0.0102857	0.0371127
ENSOARG00020033230	359.089	-1.43948	0.20513	-7.0174	2.26028e-12	1.7963e-10
ENSOARG00020000045	22.6105	-2.35108	0.848548	-2.77071	0.0055934	0.0229638
ENSOARG00020002045	159.632	-1.57081	0.249061	-6.30692	2.84642e-10	1.34582e-08
ENSOARG00020028556	27.8065	-1.93861	0.529784	-3.65926	0.000252946	0.00181903
ENSOARG00020036078	55.6805	-1.29788	0.445797	-2.91137	0.00359846	0.0162135
ENSOARG00020008725	22064.3	1.24739	0.166455	7.49383	6.68947e-14	7.8574e-12
ENSOARG00020001306	262.639	1.07299	0.416779	2.57448	0.0100391	0.0363846
ENSOARG00020006230	47.3631	-2.85297	0.489501	-5.82831	5.59915e-09	1.79982e-07
ENSOARG00020032035	10.4439	-2.40364	0.717348	-3.35073	0.000805979	0.00478732
ENSOARG00020032905	4006.64	-1.0338	0.180216	-5.73644	9.66885e-09	2.85721e-07
ENSOARG00020007728	1356.88	1.14548	0.215204	5.32277	1.02202e-07	2.2523e-06
ENSOARG00020002267	142.822	1.71815	0.380948	4.51019	6.47686e-06	8.07489e-05
ENSOARG00020000838	35.9228	1.99611	0.747124	2.67172	0.00754631	0.0291067
ENSOARG00020009080	1742.87	-1.29202	0.243953	-5.29616	1.18263e-07	2.57422e-06
ENSOARG00020015398	21.9329	-2.06975	0.596862	-3.46772	0.00052489	0.00335829
ENSOARG00020035818	550.581	-1.34827	0.303734	-4.439	9.03765e-06	0.000107645
ENSOARG00020001971	12292.1	1.72208	0.229879	7.49126	6.82147e-14	7.96236e-12
ENSOARG00020015556	1765.81	-1.3504	0.194342	-6.94858	3.68988e-12	2.75648e-10
ENSOARG00020007635	6.18364	1.65234	0.587307	2.81341	0.00490188	0.02067
ENSOARG00020034143	918.186	-1.28712	0.231344	-5.56367	2.64155e-08	6.93861e-07
ENSOARG00020015790	762.217	-1.22085	0.21057	-5.79783	6.71766e-09	2.09447e-07
ENSOARG00020014692	4.94315	2.14204	0.855823	2.5029	0.0123181	0.0426971
ENSOARG00020017300	652.257	1.29288	0.411194	3.1442	0.00166539	0.00875594
ENSOARG00020001394	569.912	-2.50501	0.260433	-9.61861	6.67289e-22	3.77645e-19
ENSOARG00020009683	258.361	1.26579	0.244835	5.16998	2.34121e-07	4.67201e-06
ENSOARG00020010354	8.13168	1.52075	0.554495	2.74259	0.00609567	0.0245351
ENSOARG00020007641	1347.54	1.00677	0.217974	4.61876	3.86039e-06	5.20746e-05
ENSOARG00020015385	522.231	1.20951	0.412793	2.93006	0.00338895	0.0154446
ENSOARG00020023707	16.8948	1.36105	0.541938	2.51145	0.0120238	0.0419485
ENSOARG00020028053	54.2017	-5.52692	0.871141	-6.34447	2.23196e-10	1.09985e-08
ENSOARG00020026546	12.7925	-3.42255	0.999748	-3.42341	0.000618405	0.00384721
ENSOARG00020015441	831.302	1.48632	0.245873	6.04507	1.49343e-09	5.7986e-08
ENSOARG00020018833	694.398	1.424	0.300468	4.73927	2.1449e-06	3.19698e-05
ENSOARG00020005133	1458.36	-1.14991	0.22265	-5.16464	2.409e-07	4.76814e-06
ENSOARG00020019139	336.896	1.59151	0.371692	4.28178	1.85404e-05	0.000197187
ENSOARG00020001800	1779.04	1.34149	0.294377	4.55704	5.18786e-06	6.67413e-05
ENSOARG00020003108	7416.51	1.60863	0.182568	8.81116	1.23859e-18	3.50485e-16
ENSOARG00020031206	99.1646	-4.95574	1.057	-4.68852	2.75195e-06	3.91435e-05
ENSOARG00020008942	262.596	-2.89005	0.408515	-7.07452	1.49971e-12	1.25599e-10
ENSOARG00020030234	3664.56	1.64608	0.371523	4.43062	9.39641e-06	0.00011135
ENSOARG00020005417	272.046	-1.37262	0.259155	-5.29652	1.18027e-07	2.57208e-06
ENSOARG00020033124	66.7367	-1.0519	0.349787	-3.00726	0.00263615	0.0126303
ENSOARG00020037187	31.4105	1.47334	0.546595	2.69549	0.00702856	0.0274894
ENSOARG00020038368	91.5887	-1.50135	0.361895	-4.14858	3.34548e-05	0.000325418
ENSOARG00020037483	62.7899	-2.15999	0.447336	-4.82856	1.37527e-06	2.16382e-05
ENSOARG00020039077	127.824	1.69336	0.402524	4.20687	2.5893e-05	0.000261535
ENSOARG00020004825	53.1664	1.57883	0.547958	2.8813	0.00396036	0.0174607
ENSOARG00020028004	218.811	-2.80414	0.483351	-5.80146	6.5739e-09	2.0669e-07
ENSOARG00020027004	676.541	-1.30429	0.146999	-8.87275	7.13639e-19	2.14966e-16
ENSOARG00020038170	3568.34	-1.79622	0.268771	-6.68309	2.3395e-11	1.42786e-09
ENSOARG00020005314	33.9207	-3.16014	0.774829	-4.0785	4.53267e-05	0.000418242
ENSOARG00020007664	2148.17	1.10875	0.268491	4.12958	3.63433e-05	0.00034915
ENSOARG00020007854	1248.71	-2.26507	0.279791	-8.09558	5.69907e-16	1.01367e-13
ENSOARG00020035536	33377.2	-1.20666	0.231462	-5.2132	1.85613e-07	3.80936e-06
ENSOARG00020018288	5421.99	-1.25076	0.223618	-5.59327	2.22828e-08	5.95355e-07
ENSOARG00020017071	127.618	1.17668	0.404672	2.90774	0.00364055	0.0163361
ENSOARG00020000065	806.309	-1.48789	0.271736	-5.47551	4.3625e-08	1.06502e-06
ENSOARG00020035646	875.47	-1.72199	0.309071	-5.5715	2.5255e-08	6.67131e-07
ENSOARG00020022243	7.52955	-2.9371	1.16569	-2.51962	0.0117483	0.0412272
ENSOARG00020018738	14193.7	-1.07498	0.195608	-5.49559	3.89396e-08	9.7224e-07
ENSOARG00020033380	120.658	-2.18617	0.500752	-4.36578	1.26671e-05	0.000143899
ENSOARG00020001840	269.374	-3.45188	0.551835	-6.25527	3.96832e-10	1.77727e-08
ENSOARG00020035367	4.1574	4.12131	0.882602	4.6695	3.01937e-06	4.25262e-05
ENSOARG00020026156	907.843	1.6175	0.543638	2.97532	0.00292685	0.0137272
ENSOARG00020028726	9.66621	2.526	0.691818	3.65125	0.000260969	0.00186666
ENSOARG00020030146	3.90049	-4.01797	1.56985	-2.55946	0.0104834	0.0376805
ENSOARG00020006588	361.984	1.03684	0.225876	4.59032	4.4257e-06	5.83305e-05
ENSOARG00020040798	215.736	-2.12713	0.275013	-7.73466	1.03677e-14	1.38305e-12
ENSOARG00020031602	7.45921	-2.55042	0.75888	-3.36077	0.000777245	0.00464804
ENSOARG00020006951	598.403	-1.13022	0.249374	-4.53222	5.83673e-06	7.36532e-05
ENSOARG00020036783	54.2635	-1.04723	0.378948	-2.76351	0.00571825	0.0233234
ENSOARG00020032532	384.647	-1.58549	0.331498	-4.78281	1.72865e-06	2.64625e-05
ENSOARG00020018565	36.1265	-2.89412	0.853494	-3.39091	0.000696614	0.00423777
ENSOARG00020018617	1478.71	-2.29472	0.281589	-8.1492	3.6634e-16	6.64248e-14
ENSOARG00020039104	23866.1	-1.35385	0.221748	-6.10537	1.02562e-09	4.16401e-08
ENSOARG00020011063	104.053	-1.16653	0.317205	-3.67753	0.000235508	0.0017181
ENSOARG00020001913	3671.57	1.05448	0.190201	5.54401	2.95623e-08	7.65749e-07
ENSOARG00020026120	2913.6	-1.73103	0.275768	-6.27712	3.44894e-10	1.57874e-08
ENSOARG00020000843	145.246	1.22799	0.479298	2.56207	0.0104052	0.0374714
ENSOARG00020009415	1845.91	1.46386	0.282187	5.18754	2.13088e-07	4.3023e-06
ENSOARG00020016735	141.967	-1.86741	0.367399	-5.08279	3.71933e-07	6.91649e-06
ENSOARG00020012933	384.005	1.12542	0.284555	3.95501	7.65308e-05	0.000655037
ENSOARG00020015838	2009.59	-1.68647	0.254274	-6.6325	3.30051e-11	1.95684e-09
ENSOARG00020027970	77.4487	-3.0512	1.00461	-3.03719	0.00238796	0.0116595
ENSOARG00020039723	14.71	-1.93734	0.689638	-2.80921	0.00496631	0.0208992
ENSOARG00020038888	55.1293	-1.33783	0.41797	-3.20077	0.00137062	0.0074629
ENSOARG00020003002	5.99248	2.25853	0.609326	3.70661	0.000210051	0.00155486
ENSOARG00020000156	9800.51	-1.165	0.212032	-5.49445	3.91925e-08	9.75947e-07
ENSOARG00020008397	2164.07	-1.11069	0.290822	-3.81913	0.000133924	0.00106432
ENSOARG00020027624	124.86	-1.79977	0.374578	-4.80479	1.54915e-06	2.41502e-05
ENSOARG00020003744	246.714	3.08892	0.874183	3.53349	0.000410107	0.00272181
ENSOARG00020023194	39.1182	-1.99063	0.492715	-4.04012	5.34248e-05	0.000482011
ENSOARG00020017109	2064.42	-1.53462	0.273677	-5.60741	2.05381e-08	5.52693e-07
ENSOARG00020012905	15.0252	2.0323	0.829166	2.45102	0.0142453	0.0477982
ENSOARG00020016033	2371.32	1.53449	0.177868	8.62715	6.29001e-18	1.54569e-15
ENSOARG00020007692	441.579	-1.0179	0.278141	-3.65964	0.000252568	0.00181841
ENSOARG00020023172	39.0918	-1.52265	0.427462	-3.56207	0.000367936	0.0024897
ENSOARG00020032088	21.2346	-1.66766	0.606489	-2.7497	0.005965	0.0241071
ENSOARG00020015070	42.3834	1.22152	0.501939	2.43359	0.0149498	0.0497156
ENSOARG00020023056	467.082	-2.14038	0.293635	-7.28925	3.11696e-13	3.0638e-11
ENSOARG00020023089	11487.5	-3.27932	0.368537	-8.89819	5.67636e-19	1.76686e-16
ENSOARG00020015365	203.9	-1.12923	0.295516	-3.82121	0.000132801	0.00105675
ENSOARG00020009561	2876.71	-1.26681	0.25542	-4.95971	7.05993e-07	1.20743e-05
ENSOARG00020023725	1859.69	2.03307	0.325574	6.24459	4.24911e-10	1.88048e-08
ENSOARG00020029970	9.65592	-2.22139	0.712318	-3.11854	0.00181751	0.00936898
ENSOARG00020006735	6.44303	-4.66851	1.47487	-3.16536	0.0015489	0.00826258
ENSOARG00020022640	17.6446	3.08104	0.953794	3.2303	0.00123661	0.00687759
ENSOARG00020004476	1057.12	1.10777	0.186798	5.93033	3.02322e-09	1.04947e-07
ENSOARG00020031669	144.879	1.93853	0.368075	5.26666	1.38925e-07	2.95845e-06
ENSOARG00020040785	11.4274	-2.1548	0.877586	-2.45537	0.0140741	0.0473685
ENSOARG00020029076	5.32164	2.26011	0.761901	2.96641	0.00301295	0.0140429
ENSOARG00020028455	4131.18	-1.52576	0.264066	-5.77794	7.56227e-09	2.33443e-07
ENSOARG00020034587	1349.26	-5.03751	0.441773	-11.4029	4.04277e-30	6.86389e-27
ENSOARG00020029083	259	-4.87168	0.478714	-10.1766	2.52253e-24	2.1414e-21
ENSOARG00020031627	506.028	-2.94101	0.706926	-4.16027	3.17868e-05	0.000311628
ENSOARG00020040405	17.6044	-2.56806	0.615839	-4.17002	3.04573e-05	0.000301282
ENSOARG00020028443	6506.21	-1.26099	0.25233	-4.99739	5.81118e-07	1.02677e-05
ENSOARG00020030588	28.5842	-2.9478	0.720986	-4.08856	4.3406e-05	0.000403509
ENSOARG00020031835	30665	-3.19112	0.590234	-5.40653	6.42564e-08	1.48705e-06
ENSOARG00020028364	144.057	-2.95423	0.436245	-6.77195	1.27062e-11	8.29624e-10
ENSOARG00020007616	112.578	2.5322	0.903106	2.80388	0.00504913	0.0211619
ENSOARG00020034174	64.4016	1.28653	0.471439	2.72893	0.00635393	0.0253879
ENSOARG00020000912	99.8104	2.36975	0.674454	3.51358	0.000442103	0.00289753
ENSOARG00020005683	379.399	1.58011	0.461547	3.4235	0.000618198	0.00384721
ENSOARG00020030305	20.2164	-1.28351	0.412995	-3.10782	0.00188472	0.00963409
ENSOARG00020035068	61.6367	-1.70458	0.476389	-3.57812	0.000346072	0.00236662
ENSOARG00020021608	2558.71	1.53368	0.263582	5.8186	5.93413e-09	1.89446e-07
ENSOARG00020030785	378.531	1.12777	0.416394	2.70843	0.00676021	0.0266358
ENSOARG00020002084	4216.9	1.88987	0.573573	3.29491	0.000984527	0.00564181
ENSOARG00020004142	526.595	1.53037	0.432414	3.53912	0.00040146	0.00267678
ENSOARG00020001360	7688.38	-1.65443	0.266452	-6.20912	5.32833e-10	2.31962e-08
ENSOARG00020034277	152.249	-1.50293	0.228859	-6.56707	5.13154e-11	2.88665e-09
ENSOARG00020013533	6043.88	-2.83659	0.33851	-8.37965	5.30872e-17	1.15286e-14
ENSOARG00020032892	5526.25	-1.07706	0.226521	-4.75477	1.98677e-06	2.98992e-05
ENSOARG00020040248	1483.26	-1.01826	0.160889	-6.32896	2.46821e-10	1.185e-08
ENSOARG00020022232	111.38	-1.29048	0.394067	-3.27476	0.0010575	0.00599937
ENSOARG00020001527	7.75929	1.98101	0.781392	2.53523	0.0112374	0.039778
ENSOARG00020040899	16.5562	2.52035	0.747035	3.37381	0.000741347	0.00446338
ENSOARG00020001692	84.3852	1.2377	0.500108	2.47487	0.0133285	0.0453825
ENSOARG00020015487	95.8776	1.0208	0.35433	2.88093	0.00396502	0.017473
ENSOARG00020009895	1887.67	1.33335	0.245999	5.42013	5.95568e-08	1.38862e-06
ENSOARG00020000188	695.233	-1.09814	0.264555	-4.15089	3.31192e-05	0.000322489
ENSOARG00020009249	14312.3	-1.28731	0.19843	-6.48748	8.72826e-11	4.67074e-09
ENSOARG00020000234	922.951	1.23081	0.257004	4.78908	1.67545e-06	2.58139e-05
ENSOARG00020010598	951.919	-1.14959	0.241679	-4.75668	1.968e-06	2.96885e-05
ENSOARG00020023673	67.077	1.57233	0.576399	2.72785	0.00637492	0.0254398
ENSOARG00020014388	39.2633	-1.59226	0.546827	-2.91182	0.00359327	0.016194
ENSOARG00020005310	24.9941	-1.5649	0.614023	-2.5486	0.0108155	0.0385624
ENSOARG00020007711	2573.56	-1.56204	0.603435	-2.58858	0.00963736	0.0351538
ENSOARG00020024482	2280.96	-1.09455	0.192684	-5.68053	1.34279e-08	3.8463e-07
ENSOARG00020021096	858.266	-1.04326	0.255458	-4.08389	4.42874e-05	0.00041007
ENSOARG00020009670	2762.94	-1.84891	0.263446	-7.01817	2.24798e-12	1.79415e-10
ENSOARG00020019990	335.505	2.46387	0.814874	3.02363	0.00249765	0.0120845
ENSOARG00020000574	177565	-2.64107	0.259698	-10.1698	2.70568e-24	2.19701e-21
ENSOARG00020013929	658.225	1.03728	0.241267	4.29932	1.71325e-05	0.000184952
ENSOARG00020009201	3139.56	1.20983	0.238109	5.08098	3.75491e-07	6.96948e-06
ENSOARG00020002356	250.025	-1.63587	0.300969	-5.43533	5.46949e-08	1.2865e-06
ENSOARG00020039611	13.0892	1.55371	0.614432	2.52869	0.011449	0.040374
ENSOARG00020033455	9.71883	-4.6071	1.54873	-2.97477	0.00293211	0.0137401
ENSOARG00020012079	457.365	2.11783	0.857008	2.47119	0.0134665	0.0457857
ENSOARG00020036084	19.6291	1.68915	0.460349	3.66928	0.000243231	0.00176548
ENSOARG00020028082	72.1915	2.7645	0.656347	4.21194	2.53185e-05	0.000256286
ENSOARG00020035887	49.3555	-2.11222	0.65657	-3.21705	0.00129516	0.00711426
ENSOARG00020020635	6085.18	-1.94968	0.246638	-7.90502	2.67889e-15	4.10089e-13
ENSOARG00020007349	114.548	1.68476	0.602768	2.79504	0.00518928	0.0216217
ENSOARG00020014876	21.2479	-2.48516	0.748571	-3.31988	0.000900569	0.00524939
ENSOARG00020000297	248.333	1.04521	0.217947	4.79573	1.62082e-06	2.51416e-05
ENSOARG00020000321	506.212	1.05855	0.278069	3.8068	0.000140776	0.00111075
ENSOARG00020009060	2431.42	-1.66261	0.227681	-7.30233	2.82818e-13	2.82455e-11
ENSOARG00020007179	245.9	1.00072	0.30053	3.32985	0.000868941	0.00509684
ENSOARG00020022176	905.452	1.99079	0.266574	7.46807	8.13813e-14	9.38196e-12
ENSOARG00020000330	9.56015	2.55975	0.876968	2.91887	0.00351302	0.0159207
ENSOARG00020036944	34.3124	-2.01221	0.513785	-3.91645	8.9862e-05	0.000753598
ENSOARG00020032611	71.3485	1.61918	0.476753	3.39626	0.000683135	0.00417242
ENSOARG00020007557	339.275	2.80483	0.883522	3.1746	0.00150042	0.00805921
ENSOARG00020036191	78.563	1.11398	0.38257	2.91182	0.00359327	0.016194
ENSOARG00020017740	26.4972	-2.43065	0.825505	-2.94444	0.00323536	0.014868
ENSOARG00020002196	13.4035	2.01205	0.637622	3.15555	0.00160194	0.00849695
ENSOARG00020004502	536.572	-1.49789	0.260863	-5.74205	9.35356e-09	2.78608e-07
ENSOARG00020037324	52.2086	-1.38973	0.388541	-3.57679	0.000347836	0.00237694
ENSOARG00020021663	101.686	2.27382	0.674548	3.37088	0.000749291	0.00450685
ENSOARG00020019029	2624.32	1.18347	0.232679	5.08626	3.652e-07	6.83415e-06
ENSOARG00020035789	198.52	-1.10776	0.280954	-3.94286	8.05167e-05	0.000685696
ENSOARG00020010854	1819.38	-1.15705	0.215995	-5.35687	8.46768e-08	1.92154e-06
ENSOARG00020002116	1707.36	1.573	0.152517	10.3136	6.11788e-25	6.04635e-22
ENSOARG00020039445	66.0914	-4.83352	1.40662	-3.43626	0.000589803	0.00370009
ENSOARG00020020002	2280.35	1.0214	0.175653	5.81486	6.0684e-09	1.92744e-07
ENSOARG00020009380	1770.8	-1.04785	0.184165	-5.68972	1.27245e-08	3.66733e-07
ENSOARG00020026634	140.642	2.29128	0.509573	4.49646	6.90926e-06	8.54552e-05
ENSOARG00020001747	93.1562	1.68796	0.488289	3.45689	0.000546445	0.00347577
ENSOARG00020030898	22.4027	-1.48389	0.501485	-2.95898	0.00308656	0.0143181
ENSOARG00020022255	218.708	1.09505	0.205771	5.32168	1.02816e-07	2.25639e-06
ENSOARG00020000538	6031.15	-1.39448	0.260542	-5.35225	8.68682e-08	1.96411e-06
ENSOARG00020007475	28.5203	-2.1232	0.50436	-4.2097	2.55706e-05	0.000258418
ENSOARG00020030268	3.4957	2.48704	0.98279	2.53059	0.0113872	0.0401866
ENSOARG00020001265	222.791	-1.89276	0.308983	-6.12577	9.02437e-10	3.69603e-08
ENSOARG00020008196	85.2263	-1.27699	0.449214	-2.84273	0.00447294	0.0192259
ENSOARG00020014210	3700.87	1.28146	0.203725	6.29014	3.17172e-10	1.47351e-08
ENSOARG00020012256	386.842	1.72663	0.267465	6.45554	1.07834e-10	5.673e-09
ENSOARG00020029313	699.299	1.23957	0.213884	5.7955	6.81175e-09	2.11323e-07
ENSOARG00020020126	18.8559	2.28069	0.804945	2.83335	0.00460625	0.0196362
ENSOARG00020029491	208.862	1.38151	0.518757	2.66312	0.00774202	0.0296839
ENSOARG00020003844	110.342	-1.36034	0.29899	-4.54979	5.36994e-06	6.86911e-05
ENSOARG00020010370	362.333	-1.52975	0.349942	-4.37143	1.23435e-05	0.000140995
ENSOARG00020013911	4478.29	1.07451	0.177288	6.06082	1.35431e-09	5.30505e-08
ENSOARG00020013659	49.6766	-1.32509	0.441891	-2.99867	0.00271159	0.0129089
ENSOARG00020020420	201.189	1.45917	0.509214	2.86554	0.00416299	0.0181683
ENSOARG00020002451	155.93	-1.23749	0.345399	-3.58277	0.000339966	0.00232998
ENSOARG00020016908	515.822	1.35288	0.477113	2.83555	0.00457473	0.0195286
ENSOARG00020038548	146.636	1.2242	0.398152	3.07471	0.00210707	0.0105256
ENSOARG00020013172	2202.3	1.11537	0.164371	6.78568	1.15543e-11	7.67928e-10
ENSOARG00020008978	12.579	6.34834	0.909174	6.98254	2.89889e-12	2.24646e-10
ENSOARG00020017100	194.367	-1.15645	0.323454	-3.57532	0.000349802	0.00238863
ENSOARG00020002208	1353.84	-1.49672	0.241516	-6.19719	5.74808e-10	2.47924e-08
ENSOARG00020012073	2691.77	1.34532	0.262763	5.11989	3.05715e-07	5.84994e-06
ENSOARG00020002285	1503.55	-1.60371	0.229508	-6.98759	2.79644e-12	2.19438e-10
ENSOARG00020002927	8.72223	2.42144	0.680369	3.559	0.000372267	0.00251627
ENSOARG00020008702	292.191	1.83496	0.689811	2.66009	0.00781193	0.0299028
ENSOARG00020006646	914.879	1.45501	0.548371	2.65333	0.00797031	0.0304093
ENSOARG00020021024	2667.86	-1.22876	0.384985	-3.1917	0.00141439	0.00765879
ENSOARG00020021091	641.102	1.10891	0.174954	6.33832	2.32279e-10	1.1276e-08
ENSOARG00020011896	38.154	1.15403	0.456972	2.52538	0.0115573	0.0407098
ENSOARG00020004583	67.9008	1.39248	0.480146	2.90012	0.00373024	0.0166466
ENSOARG00020000965	323.6	2.597	0.932991	2.78353	0.00537716	0.0222669
ENSOARG00020014137	354.225	1.29825	0.209017	6.21121	5.25792e-10	2.29432e-08
ENSOARG00020026862	3.9752	3.14123	0.93971	3.34276	0.000829498	0.0049071
ENSOARG00020033996	638.744	1.36747	0.437173	3.12799	0.00176006	0.00913082
ENSOARG00020016933	9977.56	-1.58758	0.210768	-7.53237	4.98263e-14	6.16233e-12
ENSOARG00020026578	23.9639	-2.91137	0.635637	-4.58024	4.64444e-06	6.09555e-05
ENSOARG00020007739	1777.09	-1.01318	0.185399	-5.46486	4.63261e-08	1.11781e-06
ENSOARG00020008442	72.6663	2.02559	0.542089	3.73664	0.000186497	0.00140671
ENSOARG00020007752	1039.95	-1.33041	0.227283	-5.85356	4.81161e-09	1.58207e-07
ENSOARG00020032169	134.22	-1.26702	0.33989	-3.72775	0.000193197	0.00144963
ENSOARG00020002838	278.884	-1.12933	0.443775	-2.54483	0.0109331	0.0388629
ENSOARG00020008081	2684.02	-1.60584	0.264649	-6.06781	1.29666e-09	5.14148e-08
ENSOARG00020002620	276.183	-2.05788	0.30613	-6.72225	1.78941e-11	1.11397e-09
ENSOARG00020037432	959.75	-1.54581	0.268161	-5.76449	8.19053e-09	2.49945e-07
ENSOARG00020028806	2175.66	-1.23264	0.235217	-5.24042	1.60213e-07	3.35066e-06
ENSOARG00020027754	85.5624	-1.34899	0.43849	-3.07644	0.00209488	0.0104834
ENSOARG00020002639	197.267	1.46549	0.465878	3.14565	0.00165716	0.00872541
ENSOARG00020039883	565.42	1.80557	0.687336	2.62691	0.00861645	0.0323199
ENSOARG00020010870	1292.47	1.38175	0.554063	2.49384	0.0126368	0.0435593
ENSOARG00020034446	51.4203	-2.40566	0.519755	-4.62845	3.68419e-06	5.02233e-05
ENSOARG00020004883	2647.54	-2.20393	0.28122	-7.83702	4.61357e-15	6.75238e-13
ENSOARG00020004919	191.504	-1.24291	0.30337	-4.09701	4.18519e-05	0.000391455
ENSOARG00020000283	4.42809	2.73777	0.904978	3.02523	0.00248445	0.0120331
ENSOARG00020026754	16.9767	-2.22372	0.63612	-3.49576	0.000472722	0.00306228
ENSOARG00020004519	265.876	-1.59989	0.481251	-3.32444	0.000885957	0.00517876
ENSOARG00020007976	351.944	-1.79767	0.301598	-5.96048	2.51499e-09	8.99807e-08
ENSOARG00020008102	668.325	-1.62751	0.29556	-5.50654	3.65949e-08	9.18612e-07
ENSOARG00020035753	484.17	-1.42603	0.167573	-8.50992	1.74057e-17	4.0132e-15
ENSOARG00020003839	37.4842	1.31571	0.458518	2.86948	0.00411145	0.0179699
ENSOARG00020002524	19.3219	2.68695	0.51143	5.2538	1.48992e-07	3.15127e-06
ENSOARG00020002532	7.84164	1.94605	0.740231	2.62898	0.00856419	0.0321691
ENSOARG00020011379	12.0808	1.96266	0.779467	2.51795	0.011804	0.0413604
ENSOARG00020030306	19.8245	4.80218	0.665045	7.22083	5.16728e-13	4.8252e-11
ENSOARG00020019017	7290.23	-1.31419	0.270325	-4.86152	1.16488e-06	1.87546e-05
ENSOARG00020018502	303.096	-2.02294	0.34042	-5.94247	2.80758e-09	9.87464e-08
ENSOARG00020035955	1050.17	1.67142	0.465421	3.5912	0.000329157	0.00226839
ENSOARG00020001607	19.5328	-2.42776	0.616412	-3.93853	8.19808e-05	0.00069531
ENSOARG00020035996	63.0425	-1.5835	0.234097	-6.7643	1.33959e-11	8.59731e-10
ENSOARG00020029420	1050.52	-2.70801	0.606169	-4.46742	7.91699e-06	9.60115e-05
ENSOARG00020034956	86.5534	-1.81475	0.270833	-6.70061	2.07549e-11	1.27506e-09
ENSOARG00020011369	10.0301	1.70259	0.610131	2.79054	0.00526209	0.0218486
ENSOARG00020033404	3.68873	2.86689	1.0991	2.60839	0.00909682	0.0337642
ENSOARG00020021160	4148.04	1.01505	0.316641	3.20569	0.00134739	0.00736214
ENSOARG00020021247	60.6194	-1.32745	0.303864	-4.36855	1.25072e-05	0.000142429
ENSOARG00020014896	2802.23	-2.00734	0.250048	-8.02785	9.91983e-16	1.68421e-13
ENSOARG00020006560	48.4918	-1.95235	0.520201	-3.75307	0.000174685	0.0013316
ENSOARG00020036881	421.797	1.33405	0.19841	6.72372	1.77148e-11	1.10649e-09
ENSOARG00020031705	355.313	-1.17951	0.236554	-4.98624	6.15653e-07	1.07558e-05
ENSOARG00020037474	24.9693	-2.50152	0.639232	-3.91332	9.1035e-05	0.000762066
ENSOARG00020030405	5.09845	3.41653	0.882706	3.87052	0.000108603	0.000887162
ENSOARG00020018210	96.6966	-1.11488	0.371609	-3.00014	0.00269852	0.0128631
ENSOARG00020018456	18.039	1.72326	0.522213	3.29992	0.00096713	0.00556345
ENSOARG00020006822	628.049	-1.21851	0.210202	-5.79684	6.75746e-09	2.09987e-07
ENSOARG00020040565	47.7507	-1.38858	0.512025	-2.71195	0.00668889	0.0264441
ENSOARG00020012412	555.514	-1.8038	0.340835	-5.29229	1.20794e-07	2.6171e-06
ENSOARG00020008943	31.4987	-1.51113	0.573699	-2.634	0.00843845	0.0318292
ENSOARG00020018495	14919.7	1.20521	0.25443	4.7369	2.17017e-06	3.22179e-05
ENSOARG00020027257	113.77	-2.81025	0.339861	-8.26881	1.35298e-16	2.68812e-14
ENSOARG00020005507	6.25266	2.59046	1.05929	2.44546	0.0144668	0.0483762
ENSOARG00020000833	112.557	-3.15857	0.438578	-7.20184	5.94067e-13	5.4121e-11
ENSOARG00020021109	135.927	-1.14991	0.289045	-3.97832	6.94033e-05	0.000602033
ENSOARG00020004278	89.3137	1.247	0.36268	3.4383	0.000585388	0.00367981
ENSOARG00020034086	15.8127	-2.16323	0.721744	-2.99723	0.00272449	0.0129472
ENSOARG00020003311	1496.53	1.4315	0.271328	5.2759	1.32107e-07	2.83263e-06
ENSOARG00020018118	4.81029	5.55279	1.81732	3.05548	0.00224701	0.0110784
ENSOARG00020027917	106.396	-1.42881	0.196944	-7.25486	4.02063e-13	3.87059e-11
ENSOARG00020034973	210.308	-1.01846	0.219514	-4.6396	3.49085e-06	4.8079e-05
ENSOARG00020015494	1521.34	-2.42238	0.318846	-7.59733	3.02293e-14	3.76375e-12
ENSOARG00020015560	2333.69	1.58698	0.218526	7.2622	3.80853e-13	3.6854e-11
ENSOARG00020000365	1805.28	-1.13048	0.209527	-5.39538	6.83788e-08	1.57465e-06
ENSOARG00020016080	481.927	1.22944	0.289281	4.24998	2.13787e-05	0.00022231
ENSOARG00020000520	6097.62	-1.1974	0.236671	-5.05932	4.20757e-07	7.70399e-06
ENSOARG00020002994	2567.73	-1.14341	0.226352	-5.05148	4.38398e-07	7.99563e-06
ENSOARG00020002604	9679.79	-1.20684	0.237443	-5.08266	3.72193e-07	6.91649e-06
ENSOARG00020001082	1107.83	-1.50595	0.253531	-5.93991	2.85187e-09	9.99412e-08
ENSOARG00020003492	1083.82	-2.63947	0.224481	-11.7581	6.41675e-32	1.49799e-28
ENSOARG00020001123	68.1012	-1.52804	0.546782	-2.79461	0.00519621	0.0216327
ENSOARG00020000610	27.5084	1.7902	0.647424	2.76511	0.0056904	0.0232649
ENSOARG00020016394	5819.77	1.01107	0.154224	6.55584	5.53309e-11	3.06635e-09
ENSOARG00020001461	1436.69	-1.08307	0.234505	-4.61853	3.8646e-06	5.20746e-05
ENSOARG00020022037	232.049	-1.4405	0.312146	-4.61485	3.93388e-06	5.28175e-05
ENSOARG00020037921	23332.7	-1.44199	0.185892	-7.75715	8.68576e-15	1.18405e-12
ENSOARG00020039093	723.021	-1.14066	0.257125	-4.43621	9.15571e-06	0.000108833
ENSOARG00020004857	1039.28	-1.0176	0.228194	-4.45935	8.22069e-06	9.91793e-05
ENSOARG00020001212	897.306	-1.49799	0.262523	-5.70612	1.15583e-08	3.37815e-07
ENSOARG00020006271	42842.4	-1.69341	0.207327	-8.1678	3.14051e-16	5.75021e-14
ENSOARG00020002696	28.4261	1.47311	0.516161	2.85397	0.00431767	0.0186757
ENSOARG00020001035	104.578	2.03306	0.598761	3.39544	0.000685188	0.00418189
ENSOARG00020001011	679.09	1.10552	0.189056	5.84756	4.98838e-09	1.62588e-07
ENSOARG00020002747	11.7649	2.23649	0.787387	2.8404	0.00450568	0.0193362
ENSOARG00020001724	719.113	1.06947	0.244202	4.37945	1.18978e-05	0.000137068
ENSOARG00020001053	1460.01	-1.10441	0.275267	-4.01216	6.01648e-05	0.000533541
ENSOARG00020025865	1104.99	-1.07458	0.141356	-7.60192	2.91767e-14	3.65708e-12
ENSOARG00020002792	4447.76	-1.32462	0.291295	-4.54733	5.43309e-06	6.94038e-05
ENSOARG00020006440	3594.37	-2.08429	0.246925	-8.44096	3.14745e-17	6.99783e-15
ENSOARG00020000339	4786.11	-2.69	0.309748	-8.68448	3.80485e-18	1.00084e-15
ENSOARG00020002895	2427.86	1.11929	0.186587	5.99875	1.98841e-09	7.36817e-08
ENSOARG00020000370	2564.66	-1.01199	0.235886	-4.29015	1.78549e-05	0.000191312
ENSOARG00020006701	54974.9	-1.94346	0.274616	-7.077	1.47307e-12	1.23923e-10
ENSOARG00020009750	271.457	1.26095	0.446573	2.82362	0.00474849	0.0201323
ENSOARG00020025815	135.367	-3.12916	0.40075	-7.80826	5.79834e-15	8.26639e-13
ENSOARG00020000741	39405.7	-1.05181	0.212108	-4.95886	7.0908e-07	1.21049e-05
ENSOARG00020010443	1329.4	-2.68478	0.344459	-7.7942	6.48174e-15	9.17068e-13
ENSOARG00020001623	141.319	1.40762	0.272459	5.16636	2.38697e-07	4.73741e-06
ENSOARG00020023956	47.7297	-2.55455	0.595778	-4.28776	1.80486e-05	0.000192945
ENSOARG00020000804	17111.1	-1.27119	0.227887	-5.57818	2.43051e-08	6.43862e-07
ENSOARG00020036183	9.79653	-2.12257	0.743752	-2.85387	0.00431901	0.0186757
ENSOARG00020018800	110.694	-1.46256	0.338856	-4.31617	1.58762e-05	0.000173699
ENSOARG00020014807	9498.43	1.10156	0.26815	4.10801	3.99079e-05	0.000376615
ENSOARG00020009225	5950.22	2.29758	0.251661	9.12964	6.87273e-20	2.6279e-17
ENSOARG00020006876	1247.46	1.25273	0.399607	3.13491	0.00171904	0.00896408
ENSOARG00020022163	6018.9	-1.46611	0.304372	-4.81683	1.45854e-06	2.2852e-05
ENSOARG00020001107	4450.39	1.30498	0.169199	7.71273	1.23156e-14	1.63125e-12
ENSOARG00020008726	45.9008	-1.59012	0.581411	-2.73494	0.00623921	0.0250158
ENSOARG00020004920	27.1822	2.24886	0.716012	3.14082	0.00168478	0.00882404
ENSOARG00020018838	778.766	-1.13362	0.221004	-5.12939	2.90682e-07	5.60245e-06
ENSOARG00020026796	768.327	-3.86808	0.330522	-11.7029	1.23111e-31	2.55468e-28
ENSOARG00020007100	113.303	-2.78226	0.311237	-8.93937	3.91409e-19	1.23897e-16
ENSOARG00020014917	1495.07	1.09322	0.207061	5.27971	1.29386e-07	2.78389e-06
ENSOARG00020001725	1381.86	1.11122	0.148246	7.4958	6.58959e-14	7.78907e-12
ENSOARG00020009366	2403.92	-1.01672	0.222242	-4.57483	4.76608e-06	6.22457e-05
ENSOARG00020001553	12.1673	1.69233	0.680352	2.48744	0.0128667	0.0441887
ENSOARG00020001156	7281.38	-1.06636	0.263717	-4.04359	5.26384e-05	0.000475604
ENSOARG00020001933	4429.08	1.00756	0.188898	5.33388	9.61383e-08	2.14002e-06
ENSOARG00020005136	12.8515	-1.18789	0.3988	-2.97867	0.00289506	0.0136226
ENSOARG00020002028	1347.62	1.34068	0.245846	5.45334	4.94327e-08	1.18029e-06
ENSOARG00020005335	43.7582	-1.20845	0.357172	-3.38339	0.000715974	0.00433718
ENSOARG00020027545	11.3606	-3.46835	0.902419	-3.84339	0.000121345	0.000976825
ENSOARG00020018995	1912.19	-1.19156	0.266743	-4.46707	7.92999e-06	9.61067e-05
ENSOARG00020039663	171.715	-2.18257	0.379994	-5.74371	9.26223e-09	2.77659e-07
ENSOARG00020026994	1099.2	-1.3903	0.310731	-4.4743	7.66623e-06	9.33341e-05
ENSOARG00020001262	2165.32	-1.47643	0.251022	-5.88168	4.06124e-09	1.36172e-07
ENSOARG00020031876	34.3123	-1.98169	0.61635	-3.2152	0.00130353	0.00715599
ENSOARG00020002724	233.701	-1.47058	0.270367	-5.43922	5.35155e-08	1.26048e-06
ENSOARG00020006324	10.2917	-4.78572	1.44045	-3.32238	0.000892531	0.00521392
ENSOARG00020028335	18.0257	-3.29598	1.06334	-3.09964	0.00193758	0.00985195
ENSOARG00020002936	1041.76	1.39174	0.32636	4.26443	2.00413e-05	0.000210512
ENSOARG00020036440	629.782	1.59949	0.245595	6.51273	7.37971e-11	3.99489e-09
ENSOARG00020012811	819.335	-1.24085	0.242164	-5.124	2.99122e-07	5.74143e-06
ENSOARG00020012331	713.362	-1.17495	0.27097	-4.33608	1.45047e-05	0.000161244
ENSOARG00020002951	21.5521	2.53702	0.55633	4.56027	5.10868e-06	6.59819e-05
ENSOARG00020008311	1348.41	-1.42645	0.253656	-5.62356	1.87059e-08	5.09259e-07
ENSOARG00020001627	166.13	2.37692	0.50678	4.69025	2.72877e-06	3.89027e-05
ENSOARG00020003594	200.169	1.33042	0.53749	2.47525	0.0133143	0.0453425
ENSOARG00020003698	3748.7	1.87984	0.596105	3.15354	0.00161301	0.00853145
ENSOARG00020014452	386.395	2.06232	0.655925	3.14414	0.00166576	0.00875594
ENSOARG00020005677	3096.56	-1.54606	0.290374	-5.32437	1.01306e-07	2.24511e-06
ENSOARG00020001731	2581.95	-1.55337	0.254498	-6.10368	1.03655e-09	4.18752e-08
ENSOARG00020014653	8.30966	2.15615	0.868976	2.48126	0.013092	0.0447828
ENSOARG00020007916	2848.01	-2.40698	0.233467	-10.3097	6.3678e-25	6.04635e-22
ENSOARG00020011486	397.051	1.24073	0.38924	3.18757	0.00143474	0.00774875
ENSOARG00020003779	456.952	1.51652	0.413937	3.66365	0.000248649	0.00179573
ENSOARG00020014774	4800.28	-1.53872	0.300278	-5.12431	2.98632e-07	5.73792e-06
ENSOARG00020040078	636.504	-1.1411	0.239866	-4.75723	1.96267e-06	2.9656e-05
ENSOARG00020006940	2989.93	1.20176	0.221587	5.42342	5.8471e-08	1.37014e-06
ENSOARG00020005205	10.824	2.94678	1.14134	2.58187	0.00982677	0.0357469
ENSOARG00020001813	638.979	1.00812	0.244814	4.1179	3.82334e-05	0.000363568
ENSOARG00020002295	34.8903	-3.0135	0.810878	-3.71634	0.000202129	0.00150397
ENSOARG00020037842	223.437	-1.25153	0.293993	-4.257	2.07192e-05	0.000217023
ENSOARG00020012320	63390.6	-1.24466	0.224944	-5.53319	3.14465e-08	8.05617e-07
ENSOARG00020002124	59.3488	-1.48378	0.30884	-4.80436	1.55249e-06	2.41821e-05
ENSOARG00020039732	543.837	-1.05692	0.22327	-4.73383	2.20317e-06	3.25313e-05
ENSOARG00020004917	11.8627	2.44465	0.633334	3.85997	0.000113401	0.000922016
ENSOARG00020040597	27.8398	-1.179	0.426453	-2.76466	0.00569815	0.0232748
ENSOARG00020002967	78.9301	-1.28205	0.459626	-2.78934	0.0052816	0.0219247
ENSOARG00020036040	62.7092	-1.15997	0.385476	-3.00918	0.00261955	0.0125636
ENSOARG00020011245	3374.29	1.09044	0.224163	4.86451	1.14741e-06	1.84892e-05
ENSOARG00020003555	427.124	1.07596	0.299874	3.58803	0.000333188	0.00229194
ENSOARG00020010148	123.985	1.10542	0.414686	2.66569	0.00768309	0.0295064
ENSOARG00020000151	17.1315	-2.92403	0.844084	-3.46415	0.000531917	0.00339627
ENSOARG00020004776	20.1809	-1.65084	0.658101	-2.50849	0.0121247	0.0421879
ENSOARG00020040040	22.7897	1.89599	0.745034	2.54484	0.0109329	0.0388629
ENSOARG00020005465	1150.25	1.53461	0.301566	5.08879	3.6035e-07	6.75693e-06
ENSOARG00020000497	560.916	1.77819	0.305008	5.82998	5.54334e-09	1.78496e-07
ENSOARG00020001798	19.5173	2.40063	0.638346	3.7607	0.000169438	0.0013001
ENSOARG00020004514	197.519	-1.53722	0.271448	-5.66304	1.48718e-08	4.18921e-07
ENSOARG00020006239	5949.21	1.32369	0.190119	6.96241	3.34498e-12	2.57368e-10
ENSOARG00020022321	273.939	-1.00849	0.263784	-3.82317	0.000131745	0.00104969
ENSOARG00020008561	3722.44	-1.68847	0.249781	-6.75981	1.38171e-11	8.80711e-10
ENSOARG00020025723	170.781	1.29831	0.423795	3.06354	0.00218738	0.0108435
ENSOARG00020006134	12.2106	2.00217	0.712772	2.80899	0.00496978	0.0209091
ENSOARG00020009137	982.891	1.21456	0.255723	4.74953	2.03892e-06	3.05119e-05
ENSOARG00020008512	1360.64	1.00561	0.293985	3.42062	0.000624783	0.00387914
ENSOARG00020021798	3626.94	-1.16148	0.231963	-5.0072	5.52279e-07	9.86076e-06
ENSOARG00020014652	8.22384	2.90496	0.914015	3.17825	0.00148168	0.00797462
ENSOARG00020008052	1524.53	-1.34069	0.25635	-5.22993	1.69577e-07	3.52469e-06
ENSOARG00020000945	100.053	-1.79877	0.448106	-4.01417	5.96557e-05	0.000530033
ENSOARG00020001721	52.6504	-1.97688	0.39594	-4.99287	5.94874e-07	1.04479e-05
ENSOARG00020002659	97.0812	1.30697	0.503603	2.59524	0.0094524	0.0347089
ENSOARG00020007901	67.2323	1.02693	0.411061	2.49823	0.0124815	0.0431275
ENSOARG00020002610	34.6012	-1.82251	0.511555	-3.56268	0.000367089	0.00248487
ENSOARG00020005659	1028.2	-1.00218	0.192319	-5.21105	1.87779e-07	3.84695e-06
ENSOARG00020013894	1479.64	-1.30627	0.237788	-5.49344	3.94181e-08	9.80256e-07
ENSOARG00020000227	8.3472	2.09658	0.737417	2.84314	0.00446715	0.0192055
ENSOARG00020001129	37.9727	1.26709	0.453689	2.79286	0.0052245	0.021736
ENSOARG00020030531	199.602	-1.53489	0.273295	-5.61624	1.95157e-08	5.28992e-07
ENSOARG00020001874	100.51	-1.25516	0.307549	-4.08116	4.48114e-05	0.000414101
ENSOARG00020028767	10.3771	1.93775	0.741739	2.61245	0.00898967	0.0334578
ENSOARG00020002205	853.049	-1.24551	0.238156	-5.22983	1.69667e-07	3.52469e-06
ENSOARG00020009304	2613.92	-1.20221	0.246247	-4.88213	1.04944e-06	1.70577e-05
ENSOARG00020021555	170.124	-1.14873	0.239252	-4.80136	1.57594e-06	2.45065e-05
ENSOARG00020019876	46384.7	1.52058	0.196537	7.73685	1.01914e-14	1.36931e-12
ENSOARG00020002300	2313.76	-1.25075	0.225526	-5.5459	2.92448e-08	7.59631e-07
ENSOARG00020029218	26.5379	2.46683	0.597687	4.12729	3.67059e-05	0.000351926
ENSOARG00020027934	8.62871	1.7482	0.689748	2.53455	0.0112592	0.039839
ENSOARG00020016302	12789.2	-1.59789	0.277596	-5.75618	8.60395e-09	2.60856e-07
ENSOARG00020016361	47.674	-1.33353	0.455345	-2.92861	0.00340485	0.0155095
ENSOARG00020024546	1522.88	-2.17255	0.322751	-6.73135	1.68091e-11	1.06056e-09
ENSOARG00020030922	122.128	1.30234	0.450624	2.89008	0.00385149	0.0170897
ENSOARG00020031973	6234.18	-3.27268	0.350183	-9.34562	9.13536e-21	4.48979e-18
ENSOARG00020032122	406.807	-1.16785	0.225605	-5.17652	2.26059e-07	4.53477e-06
ENSOARG00020027000	295.067	-1.59743	0.439321	-3.63613	0.000276769	0.00196016
ENSOARG00020040214	36.3541	-1.66452	0.53097	-3.13487	0.00171928	0.00896408
ENSOARG00020024579	1632.05	-1.94094	0.239883	-8.09121	5.90764e-16	1.04086e-13
ENSOARG00020016738	633.383	-1.21339	0.286065	-4.24167	2.21859e-05	0.000229173
ENSOARG00020001364	263.747	-1.94227	0.355047	-5.47045	4.48903e-08	1.09163e-06
ENSOARG00020009276	6.76425	2.98418	0.8195	3.64146	0.000271092	0.00192726
ENSOARG00020033505	45.3393	-2.84664	0.542234	-5.24984	1.52229e-07	3.20522e-06
ENSOARG00020002731	112.187	-4.68721	0.585432	-8.00642	1.18093e-15	1.96921e-13
ENSOARG00020003294	175.438	-1.04629	0.284282	-3.68046	0.000232816	0.00170179
ENSOARG00020032284	55.6699	-1.90449	0.48904	-3.89434	9.84646e-05	0.00081585
ENSOARG00020040857	118.953	1.40923	0.395836	3.56014	0.000370663	0.00250724
ENSOARG00020001826	1037.87	-1.00598	0.230054	-4.37278	1.22676e-05	0.0001403
ENSOARG00020001993	296.734	-1.51667	0.33658	-4.50612	6.60227e-06	8.20932e-05
ENSOARG00020000737	853.235	-1.07455	0.201918	-5.3217	1.02801e-07	2.25639e-06
ENSOARG00020020191	181.091	1.05767	0.371099	2.8501	0.0043705	0.0188507
ENSOARG00020006407	8297.09	1.05326	0.275509	3.82296	0.000131857	0.00105013
ENSOARG00020031491	3623.76	1.97761	0.216547	9.13246	6.69622e-20	2.6279e-17
ENSOARG00020002283	6849.1	-1.09773	0.182921	-6.00113	1.95955e-09	7.29014e-08
ENSOARG00020013531	8.97617	-2.24143	0.67242	-3.33338	0.00085798	0.00504681
ENSOARG00020027910	18.4288	-4.0178	1.30062	-3.08914	0.00200737	0.0101323
ENSOARG00020000659	422.443	-1.19602	0.270113	-4.42784	9.5182e-06	0.000112365
ENSOARG00020002498	251.686	-1.11126	0.250384	-4.43823	9.06996e-06	0.000107947
ENSOARG00020014113	2227.69	1.46813	0.176522	8.31697	9.0237e-17	1.85194e-14
ENSOARG00020021236	305.393	1.14026	0.462421	2.46586	0.0136685	0.0462955
ENSOARG00020002132	3101.63	-1.23903	0.247687	-5.00239	5.66243e-07	1.00429e-05
ENSOARG00020029230	3161.68	-1.00426	0.22983	-4.36959	1.2448e-05	0.000141929
ENSOARG00020000319	4141.94	-1.83566	0.297089	-6.17882	6.45806e-10	2.75367e-08
ENSOARG00020037951	845.181	-2.84145	0.291786	-9.73814	2.0731e-22	1.29057e-19
ENSOARG00020002622	3160.24	1.28122	0.282681	4.53239	5.83191e-06	7.36421e-05
ENSOARG00020012389	6355.72	-1.22826	0.313258	-3.92094	8.82055e-05	0.000741704
ENSOARG00020002342	66.5271	-1.1949	0.297286	-4.01936	5.83564e-05	0.000520222
ENSOARG00020028789	45.7099	-1.3622	0.475769	-2.86315	0.00419447	0.0182656
ENSOARG00020023983	674.99	1.20024	0.441414	2.71907	0.00654654	0.0259968
ENSOARG00020030346	158.167	-1.94403	0.325036	-5.98097	2.21817e-09	8.04397e-08
ENSOARG00020027812	1204.45	-1.65072	0.235009	-7.02407	2.15493e-12	1.72727e-10
ENSOARG00020037974	15.4514	-2.29778	0.748115	-3.07143	0.00213037	0.010624
ENSOARG00020024132	451.457	-1.3111	0.264011	-4.96606	6.83265e-07	1.17502e-05
ENSOARG00020026619	5.37487	1.94777	0.777112	2.50642	0.0121961	0.0423666
ENSOARG00020001078	80.8722	1.39117	0.471972	2.94758	0.00320277	0.0147509
ENSOARG00020004826	33190.9	-2.02426	0.28179	-7.18358	6.79099e-13	6.15673e-11
ENSOARG00020023432	6636.88	-2.28378	0.274104	-8.33179	7.963e-17	1.67098e-14
ENSOARG00020000853	3756.06	-1.08337	0.273371	-3.96303	7.40056e-05	0.00063517
ENSOARG00020023447	34401.8	-1.56158	0.220479	-7.08265	1.41419e-12	1.21153e-10
ENSOARG00020004303	821.605	1.35544	0.226506	5.98413	2.17544e-09	7.91979e-08
ENSOARG00020021473	20.651	-1.19979	0.412776	-2.90664	0.00365339	0.016378
ENSOARG00020030613	12.6007	-1.77361	0.726193	-2.44234	0.0145922	0.048726
ENSOARG00020023351	57.2984	-1.43335	0.40563	-3.53364	0.000409881	0.00272127
ENSOARG00020036959	69.2048	-1.31951	0.295643	-4.46319	8.07483e-06	9.77352e-05
ENSOARG00020008764	1302.04	-1.08426	0.262866	-4.12474	3.71148e-05	0.000354556
ENSOARG00020028834	123.788	-1.17289	0.258632	-4.53497	5.76115e-06	7.29954e-05
ENSOARG00020017323	225.312	-1.07228	0.23437	-4.57514	4.75911e-06	6.21981e-05
ENSOARG00020006795	1229.32	-1.14924	0.263269	-4.36529	1.26956e-05	0.000144048
ENSOARG00020028268	23.2389	1.74225	0.692126	2.51724	0.0118278	0.0414205
ENSOARG00020029459	56.6857	-1.74646	0.306106	-5.70543	1.1605e-08	3.3812e-07
ENSOARG00020004484	77.6886	-1.79692	0.34218	-5.25138	1.50965e-07	3.18579e-06
ENSOARG00020013944	9980.4	-1.5898	0.27708	-5.7377	9.59711e-09	2.84845e-07
ENSOARG00020013978	120.181	-2.09064	0.431566	-4.84432	1.27045e-06	2.02103e-05
ENSOARG00020038849	40.2036	-1.41592	0.485634	-2.91561	0.00354991	0.0160373
ENSOARG00020035174	36.5347	2.35549	0.576353	4.08688	4.37207e-05	0.000406031
ENSOARG00020036633	38.3244	1.23888	0.445211	2.78268	0.00539114	0.02231
ENSOARG00020001737	7.87622	1.78975	0.716348	2.49843	0.0124744	0.0431191
ENSOARG00020035601	980.583	-1.8346	0.245755	-7.46515	8.32072e-14	9.53361e-12
ENSOARG00020000579	6597.34	-1.73493	0.215663	-8.04466	8.64887e-16	1.48189e-13
ENSOARG00020000344	499.576	-1.79784	0.300227	-5.98827	2.1209e-09	7.75144e-08
ENSOARG00020000401	8359.49	-1.76962	0.269568	-6.56467	5.21494e-11	2.92475e-09
ENSOARG00020000451	3662.51	-1.42297	0.277867	-5.12106	3.03827e-07	5.81977e-06
ENSOARG00020014183	1811.81	-1.85933	0.303886	-6.11852	9.44501e-10	3.85985e-08
ENSOARG00020015289	58.3871	1.08421	0.394034	2.75155	0.00593135	0.0239926
ENSOARG00020015645	2353.45	-1.50201	0.266022	-5.64619	1.64039e-08	4.55215e-07
ENSOARG00020034640	236.232	1.69772	0.669767	2.53478	0.0112517	0.0398212
ENSOARG00020002513	43885.3	-1.94994	0.307522	-6.34081	2.28556e-10	1.11905e-08
ENSOARG00020008047	30.3335	-1.42025	0.480923	-2.95317	0.00314532	0.0145473
ENSOARG00020022799	1659	1.41186	0.193681	7.28964	3.10773e-13	3.0638e-11
ENSOARG00020033014	516.297	-2.97056	0.410718	-7.23259	4.73864e-13	4.46964e-11
ENSOARG00020023026	1561.95	-1.16295	0.26177	-4.44265	8.88556e-06	0.000106155
ENSOARG00020018336	52475.7	-1.17651	0.206393	-5.70035	1.19559e-08	3.46184e-07
ENSOARG00020006617	42.2804	2.24597	0.756966	2.96707	0.00300654	0.01402
ENSOARG00020002765	5213.8	1.19972	0.175944	6.81876	9.18312e-12	6.2822e-10
ENSOARG00020003159	144.031	-1.27697	0.291306	-4.3836	1.16735e-05	0.000134827
ENSOARG00020002406	1057.89	-1.14943	0.255948	-4.49085	7.09381e-06	8.7046e-05
ENSOARG00020027838	483.602	-1.44925	0.305075	-4.75047	2.02946e-06	3.04191e-05
ENSOARG00020038479	727.923	-2.32234	0.371	-6.25968	3.85771e-10	1.73189e-08
ENSOARG00020030088	10.8303	2.4574	1.00337	2.44914	0.0143196	0.0479872
ENSOARG00020028191	37.7869	-1.64967	0.545783	-3.02257	0.00250637	0.0121141
ENSOARG00020029341	75.6295	-2.60693	0.537558	-4.84957	1.23729e-06	1.97333e-05
ENSOARG00020032183	33.2099	1.42678	0.44173	3.22999	0.00123795	0.00688094
ENSOARG00020034461	30.5005	-1.75067	0.309526	-5.65598	1.54964e-08	4.34429e-07
ENSOARG00020002468	42.509	2.1992	0.503971	4.36374	1.2786e-05	0.000144986
ENSOARG00020022620	11.4041	1.60728	0.616152	2.60858	0.00909175	0.0337642
ENSOARG00020007010	2707.6	-2.57525	0.256836	-10.0268	1.16168e-23	9.03984e-21
ENSOARG00020028934	8122.82	-2.70103	0.274774	-9.83001	8.36111e-23	5.78341e-20
ENSOARG00020020935	1947.74	1.4731	0.22087	6.66954	2.56599e-11	1.56099e-09
ENSOARG00020024665	47.5648	-1.54216	0.49063	-3.14322	0.00167101	0.00877117
ENSOARG00020023510	274.332	-1.25752	0.212225	-5.92541	3.11526e-09	1.07344e-07
ENSOARG00020019478	151.1	-1.20536	0.265857	-4.53388	5.79111e-06	7.32756e-05
ENSOARG00020037860	10025.6	-1.14867	0.29179	-3.93664	8.26317e-05	0.000699878
ENSOARG00020019823	3630.03	-1.30036	0.28196	-4.61187	3.99067e-06	5.3388e-05
ENSOARG00020024097	429.732	1.04303	0.227188	4.59105	4.41012e-06	5.81662e-05
ENSOARG00020022730	598.659	-1.52071	0.308947	-4.92224	8.55589e-07	1.42669e-05
ENSOARG00020006470	57.4598	-1.4702	0.332719	-4.41875	9.92745e-06	0.000116314
ENSOARG00020029201	35.742	-1.46242	0.581939	-2.51301	0.0119707	0.0418112
ENSOARG00020038676	26.1809	-1.48978	0.480813	-3.09846	0.00194526	0.00988294
ENSOARG00020015488	458.766	-2.02347	0.37757	-5.35919	8.35936e-08	1.89926e-06
ENSOARG00020027969	88.8447	-2.29231	0.484024	-4.73595	2.18034e-06	3.23174e-05
ENSOARG00020009888	12.8201	-3.54922	0.977222	-3.63195	0.000281285	0.00198762
ENSOARG00020022712	55.168	-4.11229	0.773746	-5.31478	1.06788e-07	2.33261e-06
ENSOARG00020027946	10.8863	1.53947	0.586801	2.6235	0.0087032	0.0325668
ENSOARG00020007561	6797.29	-1.03578	0.233717	-4.43178	9.3457e-06	0.000110819
ENSOARG00020025135	59.5051	-1.06047	0.406746	-2.60721	0.00912842	0.0338393
ENSOARG00020021450	39.6025	1.94741	0.645887	3.01509	0.00256903	0.0123425
ENSOARG00020025095	71.3341	-4.78623	1.03139	-4.64057	3.47443e-06	4.79915e-05
ENSOARG00020024686	12.5118	-1.92212	0.642036	-2.99379	0.00275537	0.013074
ENSOARG00020033048	6.33136	2.50092	0.886379	2.8215	0.00477993	0.0202472
ENSOARG00020024614	18673	-1.03069	0.25167	-4.09539	4.21459e-05	0.000393361
ENSOARG00020040457	439.619	-1.34507	0.22764	-5.90875	3.44716e-09	1.18344e-07
ENSOARG00020022862	5506.25	-1.35079	0.258233	-5.2309	1.68689e-07	3.51557e-06
ENSOARG00020006530	437.857	1.21848	0.409855	2.97295	0.00294952	0.0138093
ENSOARG00020012486	219.568	1.15298	0.207583	5.5543	2.78731e-08	7.26022e-07
ENSOARG00020018794	1233.73	1.00648	0.23675	4.25123	2.126e-05	0.000221569
ENSOARG00020016575	140.661	1.04722	0.214196	4.88909	1.01302e-06	1.65088e-05
ENSOARG00020017129	5848.81	-2.02657	0.306299	-6.61631	3.68266e-11	2.14929e-09
ENSOARG00020016408	54.3132	-1.78296	0.597264	-2.98521	0.0028338	0.0133883
ENSOARG00020037847	2862.88	-1.63887	0.266397	-6.15196	7.65305e-10	3.20467e-08
ENSOARG00020020023	38.7662	-1.39861	0.472627	-2.95923	0.00308413	0.0143104
ENSOARG00020019006	6862.14	-1.35144	0.247957	-5.45029	5.02873e-08	1.19487e-06
ENSOARG00020013283	29.8905	2.10114	0.614016	3.42197	0.000621694	0.00386124
ENSOARG00020023537	205.018	-1.86032	0.266361	-6.9842	2.86481e-12	2.2293e-10
ENSOARG00020023216	482.496	1.6746	0.265852	6.29898	2.99601e-10	1.40234e-08
ENSOARG00020021401	14.8069	2.29689	0.812039	2.82854	0.00467606	0.0198703
ENSOARG00020032977	510.57	-1.2323	0.213507	-5.77169	7.84806e-09	2.4107e-07
ENSOARG00020022246	64.9155	1.03929	0.405242	2.56461	0.0103291	0.0372405
ENSOARG00020022975	257.851	-2.16486	0.216636	-9.99308	1.63423e-23	1.22084e-20
ENSOARG00020022102	1153.51	-1.21293	0.234995	-5.16153	2.44936e-07	4.83045e-06
ENSOARG00020032446	127.205	1.02859	0.322358	3.19082	0.00141869	0.00767983
ENSOARG00020021935	743.775	-1.27188	0.257331	-4.94256	7.71052e-07	1.29965e-05
ENSOARG00020038176	56.3122	-1.1674	0.421192	-2.77166	0.00557711	0.0229171
ENSOARG00020023078	464.856	-1.56596	0.300511	-5.21097	1.87857e-07	3.84695e-06
ENSOARG00020019348	856.094	-1.03104	0.227391	-4.53423	5.78144e-06	7.32028e-05
ENSOARG00020020086	933.092	-1.17458	0.272501	-4.31037	1.62979e-05	0.000177584
ENSOARG00020025015	116436	-1.17501	0.285628	-4.11377	3.89243e-05	0.000369123
ENSOARG00020011877	201.101	1.66962	0.222619	7.49987	6.38802e-14	7.59889e-12
ENSOARG00020024407	4452.1	-1.20582	0.265314	-4.54488	5.49669e-06	7.00724e-05
ENSOARG00020040145	1080.85	-1.29804	0.252802	-5.1346	2.82751e-07	5.47786e-06
ENSOARG00020016222	12.6493	2.48879	0.656847	3.789	0.000151256	0.00118195
ENSOARG00020024383	6364.53	-1.03452	0.218659	-4.7312	2.232e-06	3.28371e-05
ENSOARG00020024429	16.8382	-2.13146	0.804935	-2.64799	0.0080971	0.0308301
ENSOARG00020015791	408.798	-1.22436	0.344105	-3.55809	0.000373556	0.00252134
ENSOARG00020024564	31.5695	-2.14012	0.467938	-4.57351	4.79627e-06	6.25525e-05
ENSOARG00020023816	2404.65	-1.31196	0.221349	-5.9271	3.0833e-09	1.06637e-07
ENSOARG00020023746	346.661	-1.46998	0.251159	-5.85279	4.83387e-09	1.5866e-07
ENSOARG00020033274	3218.08	-1.4011	0.232298	-6.03146	1.62489e-09	6.24413e-08
ENSOARG00020022140	8.79923	2.31891	0.810921	2.8596	0.00424181	0.0184318
ENSOARG00020030575	345.005	1.27336	0.44581	2.85628	0.00428635	0.0185692
ENSOARG00020020266	76.6355	-1.36435	0.502191	-2.7168	0.00659157	0.0261423
ENSOARG00020019308	1375	-1.12358	0.266035	-4.22341	2.40632e-05	0.00024598
ENSOARG00020019398	1487.39	-1.23732	0.218791	-5.65523	1.55638e-08	4.34485e-07
ENSOARG00020018170	217.667	-1.30868	0.219515	-5.96168	2.49654e-09	8.94921e-08
ENSOARG00020019493	96.962	-1.72887	0.400608	-4.31562	1.59159e-05	0.000173929
ENSOARG00020036214	81.6586	1.66007	0.499957	3.32042	0.000898822	0.00524247
ENSOARG00020021287	1694.25	1.04321	0.235833	4.42349	9.71193e-06	0.000114291
ENSOARG00020039510	36.1869	1.94883	0.620736	3.13955	0.00169208	0.00885192
ENSOARG00020012218	177.3	1.08385	0.391828	2.76615	0.0056723	0.0232061
ENSOARG00020019060	237.359	-1.20652	0.18015	-6.69731	2.12286e-11	1.29989e-09
ENSOARG00020030188	20.9783	-2.567	0.666663	-3.85052	0.000117866	0.000954168
ENSOARG00020037688	11.7823	-3.72749	1.00237	-3.71869	0.000200261	0.00149185
ENSOARG00020035412	364.073	-1.24432	0.240153	-5.18136	2.20272e-07	4.4282e-06
ENSOARG00020028294	34.381	-1.10575	0.447557	-2.47064	0.0134872	0.0458309
ENSOARG00020022061	4.54856	3.85608	0.88742	4.34527	1.39103e-05	0.000155655
ENSOARG00020015816	960.836	-1.40151	0.203457	-6.88848	5.63917e-12	3.98929e-10
ENSOARG00020029432	25.1719	-2.16585	0.709845	-3.05116	0.00227961	0.0112066
ENSOARG00020032797	19.6725	-1.08192	0.412527	-2.62267	0.0087244	0.03262
ENSOARG00020029558	24.3395	-1.15732	0.457454	-2.52991	0.0114092	0.0402489
ENSOARG00020032297	25.0066	-1.5847	0.413448	-3.83289	0.000126648	0.00101383
ENSOARG00020015679	19.6807	1.34941	0.530122	2.54546	0.0109133	0.0388369
ENSOARG00020006774	22.4059	2.03459	0.658046	3.09187	0.00198901	0.0100545
ENSOARG00020001965	1885.38	1.18903	0.171392	6.93748	3.99153e-12	2.96996e-10
ENSOARG00020009743	8131.77	1.25104	0.293257	4.26602	1.98994e-05	0.000209375
ENSOARG00020010282	80.6821	-4.59953	0.757689	-6.07047	1.27538e-09	5.06786e-08
ENSOARG00020039326	223.418	-1.75256	0.335296	-5.22692	1.7236e-07	3.56874e-06
ENSOARG00020010593	766.589	-2.36622	0.394501	-5.998	1.99763e-09	7.38768e-08
ENSOARG00020031232	14.073	1.86924	0.702044	2.66257	0.00775467	0.0297262
ENSOARG00020011890	1367.46	-1.22573	0.204388	-5.99704	2.00941e-09	7.41654e-08
ENSOARG00020012006	3176.21	1.57447	0.199376	7.89696	2.85783e-15	4.33925e-13
ENSOARG00020000134	22.027	-1.26623	0.475244	-2.66438	0.00771295	0.0296028
ENSOARG00020037601	137.702	-1.10883	0.24114	-4.59827	4.26018e-06	5.65883e-05
ENSOARG00020031738	127.004	-1.56882	0.622217	-2.52133	0.0116911	0.0410573
ENSOARG00020013601	1421.89	-1.37432	0.251474	-5.46506	4.62761e-08	1.11781e-06
ENSOARG00020011675	2882.52	1.21177	0.320268	3.7836	0.000154574	0.00120486
ENSOARG00020014477	8.80705	3.3004	0.954751	3.45681	0.000546602	0.00347577
ENSOARG00020038411	12.6803	-2.03473	0.821988	-2.47538	0.0133095	0.0453418
ENSOARG00020015699	130.113	-4.92186	0.576361	-8.53955	1.34748e-17	3.14569e-15
ENSOARG00020006262	16.786	-1.46591	0.483052	-3.03469	0.00240784	0.011732
ENSOARG00020006294	143.37	-1.06838	0.363113	-2.94228	0.00325804	0.0149502
ENSOARG00020000291	625.875	-1.93945	0.250155	-7.75298	8.97637e-15	1.2148e-12
ENSOARG00020013245	190.602	-1.04986	0.263771	-3.98018	6.88627e-05	0.000598177
ENSOARG00020013164	435.593	-1.10832	0.222275	-4.98627	6.15571e-07	1.07558e-05
ENSOARG00020008635	368.247	-2.40279	0.24572	-9.77855	1.39196e-22	8.96424e-20
ENSOARG00020000159	17.6906	1.9653	0.541076	3.63221	0.000281009	0.00198642
ENSOARG00020039079	221.256	-1.13856	0.264615	-4.30272	1.68711e-05	0.000182552
ENSOARG00020014080	3168.53	-2.20853	0.345033	-6.40093	1.5443e-10	7.83732e-09
ENSOARG00020038940	85.6525	-1.00801	0.370573	-2.72015	0.00652532	0.0259181
ENSOARG00020003217	17530.5	-1.47685	0.213876	-6.90519	5.01365e-12	3.60134e-10
ENSOARG00020029277	54.6151	1.76	0.656465	2.68102	0.00733984	0.0284632
ENSOARG00020001248	6816.57	-1.83472	0.266768	-6.87759	6.08737e-12	4.25797e-10
ENSOARG00020001196	21.4388	2.0012	0.814755	2.4562	0.0140415	0.047276
ENSOARG00020002305	4111.15	1.06616	0.241099	4.4221	9.77481e-06	0.000114835
ENSOARG00020002230	154.156	-2.39772	0.847288	-2.82988	0.00465657	0.0198191
ENSOARG00020000515	90.3196	-1.185	0.247591	-4.78612	1.70032e-06	2.61145e-05
ENSOARG00020000536	938.595	-1.37689	0.259136	-5.31338	1.07611e-07	2.34783e-06
ENSOARG00020001946	253.952	-1.31366	0.185327	-7.08836	1.35707e-12	1.16796e-10
ENSOARG00020035104	39.722	-1.40327	0.242752	-5.78067	7.44018e-09	2.30054e-07
ENSOARG00020004512	262.104	-1.29119	0.316557	-4.07885	4.52582e-05	0.000417816
ENSOARG00020027471	521.368	1.04658	0.308377	3.39384	0.000689195	0.00420222
ENSOARG00020002274	134.378	-2.78727	0.49829	-5.59368	2.22311e-08	5.94825e-07
ENSOARG00020029813	1333.25	1.50897	0.356847	4.22862	2.35131e-05	0.000241148
ENSOARG00020014775	90.6937	-1.3698	0.434183	-3.15489	0.00160561	0.00851003
ENSOARG00020009226	134.364	-1.24394	0.220337	-5.64565	1.64561e-08	4.55986e-07
ENSOARG00020003833	1776.85	-1.59819	0.268199	-5.95899	2.53806e-09	9.04594e-08
ENSOARG00020005494	753.323	1.23355	0.436034	2.82903	0.00466893	0.0198445
ENSOARG00020001937	10.7271	-2.35508	0.868619	-2.71129	0.00670224	0.0264807
ENSOARG00020028508	21650.1	-1.48589	0.293214	-5.0676	4.0286e-07	7.41262e-06
ENSOARG00020008818	3000.79	1.19009	0.293748	4.0514	5.0912e-05	0.000462843
ENSOARG00020036701	2544.8	-1.24963	0.313368	-3.98775	6.67034e-05	0.00058149
ENSOARG00020006183	116.55	3.66712	0.568678	6.4485	1.12962e-10	5.89298e-09
ENSOARG00020017452	128.289	-1.42816	0.297231	-4.80488	1.54845e-06	2.41502e-05
ENSOARG00020017480	7299.33	-1.43561	0.218899	-6.55835	5.44068e-11	3.02411e-09
ENSOARG00020001751	714.293	2.26986	0.635729	3.57048	0.000356328	0.00242327
ENSOARG00020006751	2150.01	1.70726	0.596143	2.86384	0.00418536	0.0182375
ENSOARG00020006835	675.436	-1.22767	0.259929	-4.72308	2.32297e-06	3.39732e-05
ENSOARG00020029787	38.8733	-1.65141	0.492912	-3.35031	0.0008072	0.00478732
ENSOARG00020002191	7023.63	-1.04777	0.228768	-4.58007	4.64825e-06	6.09626e-05
ENSOARG00020026319	1170.47	-1.45484	0.327079	-4.44798	8.66822e-06	0.000104175
ENSOARG00020021699	6277.09	-1.52683	0.291592	-5.23618	1.63933e-07	3.42462e-06
ENSOARG00020021810	341.28	-1.46029	0.27063	-5.39589	6.81849e-08	1.57213e-06
ENSOARG00020038651	595.442	-1.03963	0.25076	-4.14591	3.3846e-05	0.000328539
ENSOARG00020020193	416.263	-1.06247	0.224479	-4.73304	2.21178e-06	3.25767e-05
ENSOARG00020005155	42.6485	-1.33526	0.431258	-3.0962	0.00196021	0.00993726
ENSOARG00020005079	433.911	1.30965	0.471437	2.77799	0.00546963	0.0225898
ENSOARG00020002446	944.999	1.23155	0.389251	3.16391	0.00155664	0.00829676
ENSOARG00020000250	35.4977	3.11884	0.878118	3.55173	0.000382704	0.00256731
ENSOARG00020005020	58.8035	1.36688	0.455855	2.99851	0.00271307	0.0129127
ENSOARG00020034287	26.7185	-1.43735	0.383237	-3.75055	0.000176449	0.00134231
ENSOARG00020037070	207.893	-1.23099	0.253313	-4.85955	1.1765e-06	1.89091e-05
ENSOARG00020029302	103.654	-1.26566	0.215499	-5.87315	4.27596e-09	1.42281e-07
ENSOARG00020030512	8.91298	-2.99799	0.939896	-3.18971	0.00142416	0.00770725
ENSOARG00020032751	603.786	-2.54519	0.417905	-6.09037	1.1265e-09	4.50503e-08
ENSOARG00020005924	36.3458	-1.34368	0.452997	-2.96619	0.0030151	0.0140494
ENSOARG00020001729	120.965	1.30765	0.334856	3.90512	9.41774e-05	0.000783455
ENSOARG00020002954	52.3465	1.57356	0.509503	3.08842	0.00201222	0.0101513
ENSOARG00020004330	1608.18	-1.58618	0.255251	-6.21418	5.15938e-10	2.2566e-08
ENSOARG00020004929	195.367	1.13217	0.269426	4.20216	2.64382e-05	0.000266178
ENSOARG00020033761	7614.18	-1.63655	0.246023	-6.65204	2.89053e-11	1.7414e-09
ENSOARG00020037564	74.1732	1.48493	0.581442	2.55388	0.010653	0.0381505
ENSOARG00020038370	88.6268	1.21625	0.409387	2.9709	0.00296933	0.0138777
ENSOARG00020023492	471.942	1.52318	0.258894	5.8834	4.01912e-09	1.35078e-07
ENSOARG00020012147	6146.68	-2.0057	0.316558	-6.33596	2.35874e-10	1.14124e-08
ENSOARG00020023033	1398.68	-2.36086	0.334775	-7.05207	1.76277e-12	1.46318e-10
ENSOARG00020034369	20.7004	2.48387	0.704631	3.52507	0.000423368	0.00279689
ENSOARG00020001173	212.19	-1.30384	0.485646	-2.68475	0.00725847	0.0281887
ENSOARG00020001244	54.2884	-2.35272	0.767005	-3.06741	0.00215926	0.0107326
ENSOARG00020007466	811.675	-1.09758	0.237601	-4.61941	3.84828e-06	5.19671e-05
ENSOARG00020016453	870.198	-1.21284	0.187443	-6.47044	9.7717e-11	5.16986e-09
ENSOARG00020030999	9.18194	-2.79976	0.86909	-3.22148	0.00127529	0.00703406
ENSOARG00020030887	8.42648	2.96977	0.816018	3.63935	0.000273331	0.00193949
ENSOARG00020039902	76.5055	-1.08417	0.352773	-3.07327	0.00211726	0.0105671
ENSOARG00020031592	74.9068	-1.31729	0.260165	-5.06331	4.12036e-07	7.56655e-06
ENSOARG00020014691	889.357	-1.07507	0.235588	-4.56333	5.03487e-06	6.51638e-05
ENSOARG00020020007	493.212	-1.29209	0.236943	-5.45315	4.9484e-08	1.18029e-06
[truncated: 1,580 more rows]

## Sheet: CaulvsAlt_Caul
GeneID	baseMean	log2FoldChange	lfcSE	stat	pvalue	padj
[truncated: 2,451 more rows]

[truncated: 45 more sheets: Tib_CaulvsSH_Caul, Wad_CaulvsAlt_Caul, Wad_CaulvsMer_Caul, Wad_CaulvsSH_Caul, Wad_CaulvsTib_Caul, Mer_IntervsAlt_Inter, Mer_IntervsSH_Inter, Mer_IntervsTib_Inter, SH_IntervsAlt_Inter, Tib_IntervsAlt_Inter, Tib_IntervsSH_Inter, Wad_IntervsAlt_Inter, Wad_IntervsMer_Inter, Wad_IntervsSH_Inter, Wad_IntervsTib_Inter, Mer_PervsAlt_Per, Mer_PervsSH_Per, Mer_PervsTib_Per, SH_PervsAlt_Per, Tib_PervsAlt_Per …]
